# Supplementary material for: Bis(μ4-adamantane-1,3-di­carboxyl­ato-1κO 1:2κO 1′:3κO 3:4κO 3′)octa­carbonyl-1κ2 C,2κ2 C,3κ2 C,4κ2 C-tetra­kis­[tris­(4-methyl­phen­yl)phosphane]-1κP,2κP,3κP,4κP-tetra­osmium(I)(2 Os–Os)
Source: IUCrdata. 2020 Sep 8;5(Pt 9):x201204. doi: 10.1107/S2414314620012043 (PMC9462288; doi:10.1107/S2414314620012043)
Supplement: Supplementary file 1 [file x-05-x201204-sup1.cif]

##############################################################################
#                                                                            #
# This CIF contains the data for a data article accepted for                 #
# publication in IUCrData. It conforms to the requirements of                #
# Notes for Authors for IUCrData, and has been                               #
# peer reviewed under the auspices of IUCrData.                              #
#                                                                            #
# Full details of the Crystallographic Information File format               #
# are given in the paper "The Crystallographic Information File (CIF):       #
# a New Standard Archive File for Crystallography" by S. R. Hall, F. H.      #
# Allen and I. D. Brown [Acta Cryst. (1991), A47, 655-685].                  #
#                                                                            #
# The current version of the core CIF dictionary is obtainable from          #
# ftp://ftp.iucr.org/pub/cif_core.dic.                                       #
#                                                                            #
# Software is freely available for graphical display of the structure(s)     #
# in this CIF. For information consult the CIF software page                 #
# http://www.iucr.org/resources/cif/software.                                #
#                                                                            #
# This file may be used for bona fide research purposes within the           #
# scientific community so long as proper attribution is given to the data    # 
# article from which it was obtained.                                        #
#                                                                            #
##############################################################################
data_I
_database_code_depnum_ccdc_archive 'CCDC 2026644'
_audit_creation_method
;
Olex2 1.3
(compiled 2020.07.31 svn.rc2a77460 for OlexSys, GUI svn.r6145)
;
_journal_date_recd_electronic     2020-08-19
_journal_date_accepted     2020-08-31
_journal_name_full     'IUCrData'
_journal_year     2020
_journal_volume     5
_journal_issue      9
_journal_page_first     0
_journal_page_last     0
_journal_paper_category     HM
_journal_paper_doi     10.1107/S2414314620012043
_journal_coeditor_code     WM4137
_publ_contact_author_name     'Gregory L. Powell'
_publ_contact_author_address
;
Department of Chemistry & Biochemistry
Abilene Christian University
Abilene, Texas 79699-8132
;
_publ_contact_author_email     'powellg@acu.edu'
_publ_contact_author_fax     ?
_publ_contact_author_phone     '01-325-674-2171'
_publ_section_title
;\
Bis(\m~4~-adamantane-1,3-dicarboxylato-\
1\k<i>O</i>^1^:2\k<i>O</i>^1'^:3\k<i>O</i>^3^:\
4\k<i>O</i>^3'^)octacarbonyl-1\k^2^<i>C</i>,2\k^2^<i>C</i>,3\k^2^<i>C</i>,\
4\k^2^<i>C</i>-tetrakis[tris(4-methylphenyl)phosphane]-1\k<i>P</i>,\
2\k<i>P</i>,3\k<i>P</i>,4\k<i>P</i>-tetraosmium(I)(2 <i>Os</i>--<i>Os</i>)
;
loop_
    _publ_author_name
    _publ_author_footnote
    _publ_author_address
    'Zometa Paniagua, Diego F.' .
;
Department of Chemistry & Biochemistry
Abilene Christian University
Abilene, Texas 79699-8132
USA
;
    'Powell, Gregory L.' .
;
Department of Chemistry & Biochemistry
Abilene Christian University
Abilene, Texas 79699-8132
USA
;
    'Powell, Cynthia B.' .
;
Department of Chemistry & Biochemistry
Abilene Christian University
Abilene, Texas 79699-8132
USA
;
    'Reinheimer, Eric W.' .
;
Rigaku Americas Corp.
9009 New Trails Dr.
The Woodlands, TX 77381
USA
;
_publ_section_synopsis
;\
[Os~2~(CO)~4~(tri-<i>p</i>-tolylphosphine)~2~]~2~(\m~4~-adamantane-1,3-\
dicarboxylate)~2~ is a molecular loop consisting of two parallel diosmium(I)
sawhorse units linked together by two bridging dicarboxylato ligands. The
title compound is only the second example of a Group 8 dinuclear sawhorse
complex with an adamantane-based dicarboxylato ligand.
;
_chemical_name_systematic
;\
Bis(\m~4~-adamantane-1,3-dicarboxylato-\
1\k<i>O</i>^1^:2\k<i>O</i>^1'^:3\k<i>O</i>^3^:\
4\k<i>O</i>^3'^)octacarbonyl-1\k^2^<i>C</i>,2\k^2^<i>C</i>,3\k^2^<i>C</i>,\
4\k^2^<i>C</i>-tetrakis[tris(4-methylphenyl)phosphane]-1\k<i>P</i>,\
2\k<i>P</i>,3\k<i>P</i>,4\k<i>P</i>-tetraosmium(I)(2 <i>Os</i>--<i>Os</i>)
;
_chemical_name_common     ?
_chemical_formula_moiety     'C116 H112 O16 Os4 P4'
_chemical_formula_sum     'C116 H112 O16 Os4 P4'
_chemical_formula_iupac     '[Os4 (C12 H14 O4)2 (C21 H21 P)4 (C O)8]'
_chemical_formula_weight     2646.73
_chemical_melting_point     ?
_space_group_crystal_system     monoclinic
_space_group_name_H-M_alt     'P 1 21/c 1'
_space_group_name_Hall     '-P 2ybc'
loop_
    _space_group_symop_operation_xyz
    'x, y, z'
    '-x, y+1/2, -z+1/2'
    '-x, -y, -z'
    'x, -y-1/2, z-1/2'
_cell_length_a     12.71423(13)
_cell_length_b     17.04149(18)
_cell_length_c     26.1784(3)
_cell_angle_alpha     90
_cell_angle_beta     96.7054(9)
_cell_angle_gamma     90
_cell_volume     5633.26(10)
_cell_formula_units_Z     2
_cell_measurement_reflns_used     25347
_cell_measurement_theta_min     2.6060
_cell_measurement_theta_max     77.2920
_cell_measurement_temperature     100.00(10)
_exptl_crystal_description     block
_exptl_crystal_colour     yellow
_exptl_crystal_size_max     0.274
_exptl_crystal_size_mid     0.207
_exptl_crystal_size_min     0.102
_exptl_crystal_density_diffrn     1.560
_exptl_crystal_density_meas     ?
_exptl_crystal_density_method     ?
_exptl_crystal_F_000     2600
_exptl_absorpt_coefficient_mu     9.333
_exptl_absorpt_correction_type     multi-scan
_exptl_absorpt_process_details
;
(CrysAlisPro; Rigaku OD, 2015)
;
_exptl_absorpt_correction_T_min     0.41067
_exptl_absorpt_correction_T_max     1.00000
_diffrn_ambient_temperature     100.00(10)
_diffrn_source     'micro-focus sealed X-ray tube'
_diffrn_radiation_type     'Cu K\a'
_diffrn_radiation_wavelength     1.54184
_diffrn_radiation_monochromator     mirror
_diffrn_measurement_device_type
                                  'Rigaku SuperNova, Dual, Cu, Pilatus 200/300K'
_diffrn_measurement_device     'four-circle diffractometer'
_diffrn_measurement_method     '\w scans'
_diffrn_detector     'CCD plate'
_diffrn_detector_area_resol_mean     ?
loop_
    _diffrn_refln_index_h
    _diffrn_refln_index_k
    _diffrn_refln_index_l
    0 0 -1
    0 0 -2
    0 0 -3
    0 0 -4
    0 0 -5
    0 0 -6
    0 0 -7
    0 0 -8
    0 0 -9
    0 0 -10
    0 0 -11
    0 0 -12
    0 0 -13
    0 0 -14
    0 0 -15
    0 0 -16
    0 0 -17
    0 0 -18
    0 0 -19
    0 0 -20
    0 0 -21
    0 0 -21
    0 0 -22
    0 0 -22
    0 0 -23
    0 0 -23
    0 0 -24
    0 0 -25
    0 0 -26
    0 0 -27
    0 0 -28
    0 0 28
    0 0 29
    0 0 30
    0 0 31
    0 0 32
    0 1 0
    0 -1 -1
    0 1 -1
    0 -1 -1
    0 -1 -2
    0 1 -2
    0 -1 2
    0 -1 2
    0 1 2
    0 1 -2
    0 -1 -3
    0 1 -3
    0 1 -3
    0 1 3
    0 -1 3
    0 -1 -4
    0 1 -4
    0 1 -5
    0 -1 -5
    0 1 -6
    0 -1 -6
    0 -1 -7
    0 1 -7
    0 1 -8
    0 -1 -8
    0 1 -9
    0 -1 -9
    0 -1 -10
    0 1 -10
    0 1 -11
    0 -1 -11
    0 -1 -12
    0 -1 -13
    0 -1 -14
    0 -1 -15
    0 -1 -16
    0 -1 -17
    0 1 -17
    0 -1 -17
    0 1 -18
    0 -1 -18
    0 1 -18
    0 1 -19
    0 -1 -19
    0 1 -20
    0 -1 -20
    0 1 -20
    0 1 -21
    0 -1 -21
    0 1 -21
    0 1 -22
    0 -1 -22
    0 -1 -22
    0 1 -22
    0 -1 -23
    0 1 -23
    0 -1 -23
    0 1 -23
    0 1 -24
    0 -1 -24
    0 -1 -25
    0 1 -25
    0 1 -26
    0 -1 -26
    0 1 -27
    0 1 27
    0 1 28
    0 1 -28
    0 1 29
    0 1 -29
    0 1 30
    0 1 -30
    0 -1 30
    0 -1 31
    0 1 31
    0 -1 32
    0 2 0
    0 2 -1
    0 -2 -1
    0 -2 1
    0 -2 2
    0 -2 -2
    0 -2 -2
    0 -2 -3
    0 -2 3
    0 -2 -4
    0 -2 -5
    0 -2 -6
    0 -2 -7
    0 -2 -8
    0 -2 -9
    0 -2 -10
    0 -2 -11
    0 -2 -12
    0 -2 -13
    0 -2 -14
    0 2 -14
    0 2 -15
    0 -2 -15
    0 -2 -16
    0 2 -16
    0 -2 -16
    0 2 -17
    0 2 -17
    0 2 17
    0 2 18
    0 2 -18
    0 -2 -18
    0 2 -18
    0 2 -18
    0 2 -18
    0 -2 -19
    0 2 19
    0 2 -19
    0 2 -19
    0 2 -19
    0 2 -20
    0 -2 -20
    0 2 -20
    0 2 -20
    0 2 -21
    0 2 -21
    0 2 -21
    0 -2 -21
    0 -2 -22
    0 2 -22
    0 2 -22
    0 2 -22
    0 2 -23
    0 2 -23
    0 2 -23
    0 -2 -23
    0 2 -24
    0 2 -24
    0 2 -25
    0 2 -26
    0 2 -27
    0 2 27
    0 -2 28
    0 -2 28
    0 2 28
    0 2 -28
    0 2 -29
    0 2 29
    0 2 -30
    0 2 30
    0 2 31
    0 -2 32
    0 3 0
    0 3 1
    0 -3 -1
    0 3 -1
    0 -3 2
    0 3 -2
    0 -3 -2
    0 3 2
    0 -3 -3
    0 3 -3
    0 -3 -3
    0 -3 3
    0 -3 4
    0 -3 -4
    0 -3 -4
    0 3 -4
    0 -3 -5
    0 3 -5
    0 -3 5
    0 -3 -6
    0 3 -6
    0 -3 -7
    0 3 -7
    0 -3 -8
    0 3 -8
    0 -3 -9
    0 3 -9
    0 -3 -10
    0 3 -10
    0 -3 -11
    0 3 -11
    0 -3 -12
    0 3 -12
    0 -3 -13
    0 3 -13
    0 -3 -14
    0 -3 -14
    0 3 -15
    0 -3 -15
    0 3 -16
    0 -3 -16
    0 3 -16
    0 3 -16
    0 3 16
    0 3 -17
    0 3 17
    0 3 -17
    0 3 -17
    0 -3 -17
    0 3 -18
    0 3 18
    0 3 -18
    0 3 -18
    0 -3 -18
    0 3 -18
    0 3 -19
    0 -3 -19
    0 3 19
    0 3 -19
    0 3 -19
    0 3 -20
    0 3 -20
    0 -3 -20
    0 3 20
    0 3 -20
    0 3 -21
    0 3 -21
    0 3 -21
    0 -3 -21
    0 3 -22
    0 3 -22
    0 3 -22
    0 3 -23
    0 3 -23
    0 3 -23
    0 3 -24
    0 3 -24
    0 3 -25
    0 3 -25
    0 3 -26
    0 3 26
    0 3 -26
    0 3 27
    0 3 -27
    0 -3 28
    0 3 28
    0 3 -28
    0 -3 28
    0 -3 29
    0 3 -29
    0 3 29
    0 -3 29
    0 3 -30
    0 3 30
    0 -3 30
    0 -3 31
    0 4 0
    0 -4 -1
    0 4 1
    0 4 -1
    0 4 1
    0 4 2
    0 -4 -2
    0 -4 2
    0 -4 -3
    0 -4 3
    0 4 -3
    0 -4 -4
    0 -4 4
    0 4 -4
    0 -4 -4
    0 -4 -5
    0 -4 5
    0 -4 -6
    0 4 -6
    0 -4 -7
    0 4 -7
    0 4 -8
    0 -4 -8
    0 -4 -8
    0 -4 -9
    0 -4 -9
    0 -4 -10
    0 -4 -10
    0 -4 -11
    0 4 -11
    0 4 -12
    0 -4 -12
    0 4 -13
    0 -4 -13
    0 4 -14
    0 -4 -14
    0 4 -15
    0 4 -15
    0 4 -15
    0 -4 -15
    0 4 15
    0 4 -16
    0 -4 -16
    0 4 -16
    0 4 16
    0 4 -16
    0 4 -17
    0 -4 -17
    0 4 17
    0 4 -17
    0 4 -17
    0 4 18
    0 4 -18
    0 -4 -18
    0 4 -18
    0 4 -18
    0 4 -18
    0 4 -19
    0 4 -19
    0 4 19
    0 4 -19
    0 4 20
    0 4 -20
    0 4 -20
    0 4 -20
    0 4 21
    0 4 -21
    0 4 -21
    0 4 -21
    0 4 -22
    0 4 -22
    0 4 -22
    0 4 -23
    0 4 -23
    0 4 -24
    0 4 -24
    0 4 -25
    0 4 25
    0 4 -25
    0 4 -26
    0 4 26
    0 -4 27
    0 4 -27
    0 4 27
    0 4 -27
    0 4 -28
    0 -4 28
    0 4 28
    0 -4 28
    0 4 -28
    0 4 -29
    0 -4 29
    0 -4 30
    0 4 -30
    0 -4 31
    0 -4 32
    0 5 0
    0 5 0
    0 5 -1
    0 -5 -1
    0 5 1
    0 -5 2
    0 -5 -2
    0 5 -2
    0 5 -3
    0 -5 -3
    0 -5 3
    0 5 -4
    0 -5 -4
    0 -5 -5
    0 -5 -5
    0 -5 5
    0 5 -5
    0 -5 -6
    0 -5 6
    0 -5 -7
    0 5 -7
    0 5 -8
    0 -5 -8
    0 -5 -9
    0 5 -9
    0 5 -10
    0 -5 -10
    0 5 -11
    0 -5 -11
    0 5 -12
    0 -5 -12
    0 5 -13
    0 -5 -13
    0 -5 -14
    0 5 -14
    0 5 -14
    0 5 -14
    0 5 15
    0 5 -15
    0 5 -15
    0 5 -15
    0 5 16
    0 5 -16
    0 5 -16
    0 5 -16
    0 5 -17
    0 5 -17
    0 5 17
    0 5 -17
    0 5 -18
    0 5 -18
    0 5 18
    0 5 19
    0 5 -19
    0 5 -19
    0 5 -20
    0 5 20
    0 5 -20
    0 5 21
    0 5 -21
    0 5 -21
    0 5 -21
    0 5 -22
    0 5 -22
    0 5 -22
    0 5 22
    0 5 -23
    0 5 -23
    0 5 -24
    0 5 24
    0 5 -24
    0 5 25
    0 5 -25
    0 5 -25
    0 5 -26
    0 5 -26
    0 5 -27
    0 5 -27
    0 -5 27
    0 5 -28
    0 -5 28
    0 5 -28
    0 -5 28
    0 5 -29
    0 -5 29
    0 5 -30
    0 -5 30
    0 -5 31
    0 -5 32
    0 6 0
    0 6 -1
    0 -6 -1
    0 6 1
    0 -6 2
    0 -6 -2
    0 -6 -3
    0 -6 3
    0 -6 4
    0 6 -4
    0 -6 -4
    0 -6 -5
    0 6 -5
    0 -6 6
    0 6 -6
    0 6 -7
    0 6 -8
    0 6 -9
    0 6 -10
    0 6 -11
    0 6 -12
    0 6 -13
    0 6 -13
    0 6 13
    0 6 -13
    0 6 -14
    0 6 14
    0 6 -14
    0 6 -14
    0 6 -15
    0 6 -15
    0 6 15
    0 6 -15
    0 6 -16
    0 6 -16
    0 6 -16
    0 6 -16
    0 6 16
    0 6 -17
    0 6 -17
    0 6 17
    0 6 -17
    0 6 18
    0 6 -18
    0 6 -18
    0 6 -18
    0 6 19
    0 6 -19
    0 6 -19
    0 6 -19
    0 6 -20
    0 6 -20
    0 6 20
    0 6 -20
    0 6 21
    0 6 -21
    0 6 -21
    0 6 -21
    0 6 -22
    0 6 -22
    0 6 22
    0 6 -23
    0 6 23
    0 6 -23
    0 6 -24
    0 6 -24
    0 6 -25
    0 6 -25
    0 6 -26
    0 -6 26
    0 6 -26
    0 6 -27
    0 -6 27
    0 6 -27
    0 6 -28
    0 -6 28
    0 -6 28
    0 6 -28
    0 -6 29
    0 -6 29
    0 6 -29
    0 -6 30
    0 -6 30
    0 -6 31
    0 -7 0
    0 7 0
    0 -7 -1
    0 7 1
    0 7 -2
    0 -7 2
    0 7 -2
    0 -7 -3
    0 7 -3
    0 7 3
    0 -7 4
    0 7 4
    0 -7 -4
    0 -7 -5
    0 -7 5
    0 7 -5
    0 7 -6
    0 -7 -6
    0 -7 6
    0 7 -7
    0 7 -8
    0 7 -9
    0 7 -10
    0 7 -11
    0 7 12
    0 7 -12
    0 7 -12
    0 7 12
    0 7 13
    0 7 -13
    0 7 -13
    0 7 -14
    0 7 14
    0 7 -14
    0 7 -15
    0 7 -15
    0 7 15
    0 7 -15
    0 7 -16
    0 7 -16
    0 7 16
    0 7 -16
    0 7 17
    0 7 -17
    0 7 -17
    0 7 -17
    0 7 -18
    0 7 18
    0 7 -18
    0 7 -18
    0 7 -19
    0 7 -19
    0 7 -19
    0 7 19
    0 7 -20
    0 7 -20
    0 7 -20
    0 7 20
    0 7 -21
    0 7 -21
    0 7 -21
    0 7 21
    0 7 -22
    0 7 22
    0 7 -22
    0 7 -23
    0 7 23
    0 7 -23
    0 7 -24
    0 7 -24
    0 7 -25
    0 7 -25
    0 -7 25
    0 7 -26
    0 7 -26
    0 -7 26
    0 7 -27
    0 -7 27
    0 -7 27
    0 7 -27
    0 7 -28
    0 -7 28
    0 -7 28
    0 -7 29
    0 -7 29
    0 -7 30
    0 -7 30
    0 -8 0
    0 -8 -1
    0 -8 1
    0 -8 2
    0 -8 -2
    0 8 2
    0 8 3
    0 -8 -3
    0 -8 3
    0 8 -4
    0 -8 -4
    0 8 4
    0 -8 -5
    0 8 5
    0 8 -5
    0 -8 -6
    0 8 6
    0 8 -6
    0 8 -7
    0 8 -8
    0 8 -9
    0 8 -10
    0 8 11
    0 8 -11
    0 8 -11
    0 8 -11
    0 8 -12
    0 8 -12
    0 8 12
    0 8 -13
    0 8 13
    0 8 -13
    0 8 -13
    0 8 13
    0 8 14
    0 8 -14
    0 8 -14
    0 8 -15
    0 8 -15
    0 8 15
    0 8 -16
    0 8 -16
    0 8 16
    0 8 -17
    0 8 17
    0 8 -17
    0 8 -17
    0 8 -18
    0 8 -18
    0 8 -18
    0 8 18
    0 8 -19
    0 8 -19
    0 8 -19
    0 8 19
    0 8 -20
    0 8 20
    0 8 -20
    0 8 -20
    0 8 21
    0 8 -21
    0 8 -21
    0 8 -22
    0 8 22
    0 8 -22
    0 8 -23
    0 8 23
    0 8 -23
    0 8 -24
    0 8 24
    0 8 -24
    0 -8 24
    0 8 -25
    0 -8 25
    0 8 -25
    0 -8 26
    0 8 -26
    0 8 -26
    0 8 -27
    0 -8 27
    0 -8 28
    0 -8 29
    0 -8 29
    0 -8 30
    0 -8 30
    0 -9 0
    0 9 1
    0 -9 -1
    0 -9 1
    0 -9 -2
    0 -9 2
    0 9 2
    0 9 3
    0 -9 -3
    0 9 4
    0 -9 -4
    0 -9 -5
    0 9 -5
    0 9 5
    0 -9 -6
    0 9 6
    0 9 -6
    0 9 -7
    0 9 7
    0 9 8
    0 9 -8
    0 9 -9
    0 9 -9
    0 9 -9
    0 9 9
    0 9 -10
    0 9 10
    0 9 -10
    0 9 -10
    0 9 11
    0 9 -11
    0 9 -11
    0 9 -11
    0 9 12
    0 9 -12
    0 9 -12
    0 9 -13
    0 9 -13
    0 9 13
    0 9 13
    0 9 -14
    0 9 14
    0 9 -14
    0 9 -14
    0 9 -15
    0 9 -15
    0 9 15
    0 9 -16
    0 9 16
    0 9 -16
    0 9 -17
    0 9 17
    0 9 -17
    0 9 -18
    0 9 -18
    0 9 18
    0 9 -19
    0 9 19
    0 9 -19
    0 9 -19
    0 9 20
    0 9 -20
    0 9 -20
    0 9 21
    0 9 -21
    0 9 -21
    0 9 -22
    0 -9 22
    0 9 -22
    0 9 22
    0 9 -23
    0 9 23
    0 -9 23
    0 9 -23
    0 9 -24
    0 9 24
    0 9 -24
    0 -9 24
    0 9 -25
    0 -9 25
    0 9 -25
    0 -9 26
    0 -9 26
    0 -9 27
    0 -9 27
    0 -9 28
    0 -9 29
    0 -10 0
    0 -10 -1
    0 -10 1
    0 -10 2
    0 -10 -2
    0 10 2
    0 -10 -3
    0 10 3
    0 -10 3
    0 -10 -4
    0 10 4
    0 10 5
    0 10 6
    0 10 6
    0 10 7
    0 10 7
    0 10 -7
    0 10 8
    0 10 -8
    0 10 8
    0 10 -8
    0 10 -9
    0 10 -9
    0 10 9
    0 10 9
    0 10 10
    0 10 -10
    0 10 -10
    0 10 10
    0 10 -10
    0 10 -11
    0 10 -11
    0 10 11
    0 10 -11
    0 10 11
    0 10 -12
    0 10 12
    0 10 -12
    0 10 -12
    0 10 12
    0 10 13
    0 10 -13
    0 10 -13
    0 10 13
    0 10 -14
    0 10 -14
    0 10 -15
    0 10 15
    0 10 16
    0 10 -16
    0 10 -16
    0 10 -17
    0 10 17
    0 10 18
    0 10 -18
    0 10 -19
    0 10 19
    0 10 20
    0 10 -20
    0 10 21
    0 10 -21
    0 10 22
    0 10 -22
    0 10 -22
    0 -10 23
    0 10 -23
    0 10 23
    0 10 -23
    0 -10 24
    0 -10 24
    0 10 24
    0 -10 25
    0 -10 25
    0 -10 26
    0 -10 27
    0 -10 28
    0 11 0
    0 -11 0
    0 -11 -1
    0 11 -1
    0 -11 1
    0 11 1
    0 11 2
    0 -11 2
    0 11 -2
    0 -11 -2
    0 11 2
    0 11 -3
    0 -11 3
    0 11 3
    0 11 3
    0 11 4
    0 -11 4
    0 11 4
    0 11 5
    0 11 5
    0 11 6
    0 11 6
    0 11 7
    0 11 7
    0 11 -7
    0 11 -8
    0 11 8
    0 11 8
    0 11 9
    0 11 9
    0 11 -9
    0 11 10
    0 11 10
    0 11 -10
    0 11 11
    0 11 -11
    0 11 -11
    0 11 11
    0 11 -12
    0 11 12
    0 11 12
    0 11 -12
    0 11 -13
    0 11 13
    0 11 -13
    0 11 13
    0 11 13
    0 11 14
    0 11 -14
    0 11 14
    0 11 15
    0 11 -15
    0 11 15
    0 11 -16
    0 11 16
    0 11 -17
    0 11 17
    0 11 18
    0 11 -18
    0 11 -18
    0 11 -19
    0 11 19
    0 11 -19
    0 11 -20
    0 11 20
    0 11 -21
    0 11 21
    0 11 22
    0 11 23
    0 -11 23
    0 -11 24
    0 11 24
    0 -11 25
    0 -11 26
    0 11 -27
    0 -11 27
    0 -11 28
    0 -12 0
    0 12 0
    0 12 1
    0 12 -1
    0 -12 1
    0 12 1
    0 12 2
    0 -12 2
    0 12 2
    0 12 -2
    0 -12 3
    0 12 3
    0 12 -3
    0 -12 4
    0 12 -4
    0 12 4
    0 -12 5
    0 12 5
    0 12 5
    0 12 -5
    0 12 6
    0 12 6
    0 -12 6
    0 12 7
    0 12 7
    0 12 8
    0 12 8
    0 12 9
    0 12 9
    0 12 10
    0 12 10
    0 12 -11
    0 12 11
    0 12 11
    0 12 -12
    0 12 12
    0 12 12
    0 12 13
    0 12 13
    0 12 -13
    0 12 13
    0 12 14
    0 12 -14
    0 12 -15
    0 12 15
    0 12 16
    0 12 17
    0 12 18
    0 12 19
    0 12 20
    0 12 21
    0 -12 21
    0 12 22
    0 -12 22
    0 -12 23
    0 12 23
    0 -12 24
    0 -12 25
    0 -12 26
    0 12 -27
    0 -12 27
    0 13 0
    0 13 0
    0 13 1
    0 13 1
    0 -13 2
    0 13 2
    0 13 2
    0 13 -2
    0 13 -3
    0 13 3
    0 -13 3
    0 -13 4
    0 13 4
    0 13 -4
    0 13 -5
    0 -13 5
    0 13 5
    0 13 6
    0 13 -6
    0 -13 6
    0 13 -7
    0 13 7
    0 -13 7
    0 13 8
    0 13 8
    0 -13 8
    0 13 9
    0 -13 9
    0 13 9
    0 13 10
    0 13 10
    0 13 11
    0 13 11
    0 13 12
    0 13 12
    0 13 13
    0 13 13
    0 13 14
    0 13 15
    0 13 16
    0 -13 16
    0 13 17
    0 -13 17
    0 13 18
    0 -13 18
    0 -13 19
    0 13 19
    0 -13 20
    0 13 20
    0 13 21
    0 -13 21
    0 -13 22
    0 13 22
    0 -13 23
    0 13 23
    0 13 -23
    0 13 -24
    0 -13 24
    0 -13 25
    0 13 -25
    0 -13 26
    0 14 0
    0 14 0
    0 14 1
    0 14 -1
    0 14 1
    0 14 -1
    0 14 2
    0 14 -2
    0 14 -2
    0 14 2
    0 14 3
    0 14 -3
    0 14 4
    0 14 -4
    0 14 -5
    0 14 5
    0 14 -6
    0 14 6
    0 -14 6
    0 14 -7
    0 -14 7
    0 14 7
    0 14 8
    0 -14 8
    0 14 -8
    0 -14 9
    0 14 9
    0 14 -9
    0 14 -10
    0 -14 10
    0 14 10
    0 14 -11
    0 -14 11
    0 14 11
    0 14 12
    0 14 12
    0 -14 12
    0 -14 13
    0 14 13
    0 14 14
    0 -14 14
    0 14 15
    0 -14 15
    0 -14 16
    0 14 16
    0 -14 17
    0 14 17
    0 -14 18
    0 14 18
    0 -14 19
    0 14 19
    0 14 -19
    0 14 20
    0 -14 20
    0 14 -20
    0 -14 21
    0 14 -21
    0 14 21
    0 14 22
    0 14 -22
    0 -14 22
    0 14 -23
    0 -14 23
    0 14 23
    0 14 -24
    0 -14 24
    0 15 0
    0 15 0
    0 15 1
    0 15 -1
    0 15 1
    0 15 -1
    0 15 2
    0 15 -2
    0 15 -2
    0 15 -3
    0 15 -3
    0 15 3
    0 15 -4
    0 15 4
    0 15 5
    0 15 -5
    0 15 -6
    0 15 6
    0 15 7
    0 15 -7
    0 15 -8
    0 15 8
    0 15 9
    0 15 -9
    0 15 10
    0 15 -10
    0 15 11
    0 15 11
    0 15 -11
    0 15 12
    0 15 12
    0 15 -12
    0 15 13
    0 15 -13
    0 15 14
    0 15 -14
    0 15 -15
    0 15 15
    0 15 -16
    0 15 16
    0 15 -17
    0 15 17
    0 15 18
    0 -15 18
    0 15 -18
    0 15 -19
    0 15 19
    0 -15 19
    0 -15 20
    0 15 20
    0 15 -20
    0 15 -21
    0 15 21
    0 -15 21
    0 -15 22
    0 15 -22
    0 15 22
    0 15 -23
    0 16 0
    0 16 0
    0 16 -1
    0 16 -1
    0 16 1
    0 16 1
    0 16 -2
    0 16 2
    0 16 -2
    0 16 -3
    0 16 3
    0 16 -3
    0 16 -4
    0 16 -4
    0 16 4
    0 16 5
    0 16 -5
    0 16 -5
    0 16 6
    0 16 -6
    0 16 -6
    0 16 -7
    0 16 7
    0 16 -8
    0 16 8
    0 16 -9
    0 16 9
    0 16 10
    0 16 10
    0 16 -10
    0 16 11
    0 16 -11
    0 16 11
    0 16 12
    0 16 -12
    0 16 -13
    0 16 13
    0 16 -14
    0 16 14
    0 16 -15
    0 16 15
    0 16 16
    0 16 -16
    0 16 17
    0 16 -17
    0 16 -18
    0 16 18
    0 16 -19
    0 16 19
    0 16 20
    0 16 -20
    0 16 -21
    0 16 21
    0 16 -22
    0 17 0
    0 17 -1
    0 17 1
    0 17 -1
    0 17 -2
    0 17 -2
    0 17 2
    0 17 3
    0 17 -3
    0 17 -3
    0 17 -4
    0 17 -4
    0 17 4
    0 17 -5
    0 17 5
    0 17 -5
    0 17 -6
    0 17 -6
    0 17 6
    0 17 -7
    0 17 -7
    0 17 7
    0 17 -8
    0 17 -8
    0 17 8
    0 17 -9
    0 17 9
    0 17 9
    0 17 -9
    0 17 10
    0 17 -10
    0 17 -10
    0 17 10
    0 17 11
    0 17 -11
    0 17 -11
    0 17 -12
    0 17 12
    0 17 -13
    0 17 13
    0 17 14
    0 17 -14
    0 17 -15
    0 17 15
    0 17 -16
    0 17 16
    0 17 -16
    0 17 17
    0 17 -17
    0 17 -17
    0 17 18
    0 17 -18
    0 17 19
    0 17 -19
    0 17 -20
    0 17 20
    0 18 0
    0 18 1
    0 18 -1
    0 18 -2
    0 18 -2
    0 18 2
    0 18 -3
    0 18 -3
    0 18 3
    0 18 -4
    0 18 4
    0 18 -4
    0 18 -5
    0 18 -5
    0 18 5
    0 18 6
    0 18 -6
    0 18 -6
    0 18 -7
    0 18 -7
    0 18 7
    0 18 8
    0 18 -8
    0 18 -8
    0 18 -9
    0 18 -9
    0 18 -10
    0 18 -10
    0 18 10
    0 18 11
    0 18 -11
    0 18 -11
    0 18 -12
    0 18 12
    0 18 -12
    0 18 -13
    0 18 -13
    0 18 13
    0 18 14
    0 18 -14
    0 18 -14
    0 18 -15
    0 18 -15
    0 18 15
    0 18 16
    0 18 -16
    0 18 -17
    0 18 17
    0 18 18
    0 19 0
    0 19 1
    0 19 -1
    0 19 -2
    0 19 2
    0 19 -3
    0 19 3
    0 19 -4
    0 19 4
    0 19 5
    0 19 -5
    0 19 -5
    0 19 5
    0 19 -6
    0 19 -6
    0 19 6
    0 19 6
    0 19 -7
    0 19 -7
    0 19 -8
    0 19 -8
    0 19 -9
    0 19 -9
    0 19 -10
    0 19 -10
    0 19 -11
    0 19 -11
    0 19 11
    0 19 12
    0 19 -12
    0 19 -13
    0 19 13
    0 19 -14
    0 19 14
    0 19 15
    0 20 0
    0 20 1
    0 20 -1
    0 20 2
    0 20 2
    0 20 -2
    0 20 -3
    0 20 3
    0 20 -4
    0 20 4
    0 20 5
    0 20 -5
    0 20 -6
    0 20 6
    0 20 7
    0 20 8
    0 21 2
    0 21 3
    0 21 4
    -1 0 32
    -1 0 31
    1 0 -30
    -1 0 30
    1 0 -29
    -1 0 29
    1 0 -28
    1 0 -27
    1 0 -26
    1 0 -25
    1 0 -24
    1 0 -23
    1 0 -23
    1 0 -22
    1 0 -21
    1 0 -20
    1 0 -19
    1 0 -19
    1 0 -18
    1 0 -18
    1 0 -17
    1 0 -17
    1 0 -16
    1 0 -16
    1 0 -15
    1 0 -14
    1 0 -13
    1 0 -13
    1 0 -12
    1 0 -11
    1 0 -10
    1 0 -9
    1 0 -8
    1 0 -7
    1 0 -6
    1 0 -5
    1 0 -5
    1 0 -4
    1 0 -3
    -1 0 3
    1 0 -2
    1 0 -1
    1 0 0
    1 0 0
    1 0 1
    -1 0 -1
    1 0 2
    -1 0 -3
    -1 0 -4
    -1 0 -5
    -1 0 -6
    -1 0 -7
    -1 0 -8
    -1 0 -9
    -1 0 -10
    -1 0 -11
    -1 0 -12
    -1 0 -13
    -1 0 -14
    -1 0 -15
    -1 0 -16
    -1 0 -17
    -1 0 -18
    -1 0 -18
    -1 0 -19
    -1 0 -19
    -1 0 -20
    -1 0 -20
    -1 0 -20
    -1 0 -21
    -1 0 -21
    -1 0 -22
    -1 0 -22
    -1 0 -23
    -1 0 -23
    -1 0 -24
    -1 0 -25
    1 0 26
    1 0 27
    1 0 28
    1 0 29
    1 0 30
    1 0 31
    -1 1 32
    -1 -1 32
    -1 -1 31
    1 1 -31
    -1 1 31
    1 1 -30
    -1 1 30
    -1 -1 30
    -1 1 29
    1 -1 -29
    1 1 -29
    1 1 -28
    1 -1 -28
    1 1 -27
    1 -1 -27
    1 -1 -26
    1 1 -26
    1 1 -25
    1 -1 -25
    1 1 -24
    1 -1 -24
    1 1 -24
    1 1 -23
    1 1 -23
    1 1 -23
    1 -1 -23
    1 1 -22
    1 -1 -22
    1 1 -22
    1 1 -22
    1 -1 -21
    1 1 -21
    1 1 -21
    1 -1 -20
    1 1 -20
    1 1 -20
    1 1 -19
    1 -1 -19
    1 1 -19
    1 -1 -18
    1 1 -18
    1 1 -18
    1 -1 -17
    1 1 -17
    1 -1 -17
    1 1 -17
    1 -1 -16
    1 -1 -16
    1 1 -16
    1 1 -15
    1 -1 -15
    1 1 -14
    1 -1 -14
    1 -1 -13
    1 -1 -12
    1 -1 -11
    1 -1 -11
    1 -1 -10
    1 -1 -10
    1 -1 -9
    1 -1 -8
    1 -1 -7
    1 -1 -7
    1 -1 -6
    1 1 -5
    1 -1 -5
    1 1 -4
    1 -1 -4
    -1 -1 3
    1 1 -3
    1 -1 -3
    -1 1 3
    1 1 -2
    1 -1 -2
    -1 1 2
    -1 -1 2
    -1 1 1
    1 1 -1
    -1 -1 1
    1 -1 -1
    -1 1 0
    -1 -1 0
    1 1 0
    1 1 0
    -1 -1 0
    1 -1 0
    1 -1 1
    1 -1 1
    -1 1 -1
    -1 -1 -1
    -1 -1 -2
    -1 -1 -2
    1 -1 2
    1 -1 2
    -1 -1 -3
    1 -1 3
    -1 -1 -4
    1 -1 4
    -1 -1 -5
    -1 1 -5
    -1 -1 -6
    -1 1 -6
    -1 -1 -7
    -1 1 -7
    -1 -1 -8
    -1 1 -8
    -1 -1 -9
    -1 1 -9
    -1 1 -10
    -1 -1 -10
    -1 -1 -11
    -1 1 -11
    -1 1 -12
    -1 -1 -12
    -1 1 -13
    -1 -1 -13
    -1 -1 -14
    -1 1 -14
    -1 -1 -15
    -1 -1 -16
    -1 1 -16
    -1 1 -17
    -1 -1 -17
    -1 -1 -18
    -1 1 -18
    -1 1 -19
    -1 -1 -19
    -1 1 -20
    -1 -1 -20
    -1 1 -21
    -1 -1 -21
    -1 1 -21
    -1 1 -22
    -1 1 -22
    -1 -1 -22
    -1 1 -23
    -1 -1 -23
    -1 1 -23
    -1 1 -24
    1 -1 25
    -1 1 -25
    -1 1 -26
    1 1 26
    1 -1 26
    -1 1 -27
    1 1 27
    -1 1 -28
    1 1 28
    1 1 29
    1 -1 29
    1 1 30
    1 -1 30
    1 -1 31
    1 1 31
    1 -1 32
    1 2 -32
    -1 2 31
    1 2 -31
    -1 2 30
    1 2 -30
    -1 2 29
    1 2 -29
    -1 -2 29
    1 2 -28
    -1 2 28
    1 -2 -27
    1 2 -27
    1 -2 -26
    1 2 -26
    1 2 -26
    1 2 -25
    1 2 -25
    1 -2 -25
    1 2 -24
    1 -2 -24
    1 2 -24
    1 2 -23
    1 2 -23
    1 -2 -23
    1 2 -23
    1 2 -22
    1 2 -22
    1 -2 -22
    1 2 -22
    1 2 -21
    1 2 -21
    1 2 -21
    1 -2 -21
    1 2 -20
    1 2 -20
    1 -2 -20
    1 2 -19
    1 -2 -19
    1 2 -18
    1 -2 -18
    1 2 -18
    1 2 -17
    1 2 -17
    1 -2 -17
    1 -2 -17
    1 -2 -16
    1 -2 -16
    1 2 -16
    1 2 -15
    1 -2 -15
    1 2 -14
    1 2 -14
    1 -2 -14
    1 2 -13
    1 -2 -13
    1 -2 -12
    1 2 -12
    1 2 -11
    1 -2 -11
    1 -2 -10
    1 2 -10
    1 -2 -9
    1 2 -9
    1 -2 -8
    1 -2 -7
    1 -2 -6
    1 -2 -5
    1 -2 -4
    1 2 -4
    -1 -2 4
    1 -2 -3
    1 2 -3
    -1 2 3
    -1 -2 3
    1 -2 -3
    -1 -2 2
    1 -2 -2
    -1 -2 1
    -1 -2 1
    1 -2 -1
    -1 2 0
    -1 -2 0
    -1 -2 0
    -1 -2 -1
    -1 2 -1
    -1 -2 -1
    -1 -2 -1
    -1 -2 -2
    1 -2 2
    -1 -2 -3
    1 -2 3
    -1 -2 -4
    -1 2 -4
    -1 -2 -5
    1 -2 5
    -1 -2 -6
    -1 -2 -7
    -1 -2 -8
    -1 -2 -9
    -1 -2 -10
    -1 -2 -11
    -1 -2 -12
    -1 -2 -13
    -1 -2 -14
    -1 -2 -15
    -1 -2 -16
    -1 2 -16
    -1 2 -16
    -1 2 -16
    -1 -2 -17
    -1 2 -17
    -1 2 -17
    -1 2 -17
    -1 2 -18
    1 2 18
    -1 -2 -18
    -1 2 -18
    -1 2 -18
    -1 2 -19
    -1 -2 -19
    -1 2 -19
    -1 2 -19
    -1 2 -20
    -1 2 -20
    -1 -2 -20
    -1 -2 -21
    -1 2 -21
    -1 2 -21
    -1 -2 -22
    -1 2 -22
    -1 2 -22
    -1 2 -23
    -1 2 -23
    -1 2 -24
    1 2 25
    -1 2 -25
    1 -2 26
    1 2 26
    1 -2 26
    -1 2 -26
    1 2 27
    1 -2 27
    -1 2 -27
    1 -2 27
    1 2 28
    -1 2 -28
    1 2 29
    -1 2 -29
    1 2 30
    1 -2 32
    -1 -3 32
    -1 -3 31
    1 3 -31
    -1 -3 30
    1 3 -30
    -1 3 30
    -1 -3 30
    -1 3 29
    1 3 -29
    -1 -3 29
    -1 -3 29
    1 3 -28
    -1 3 28
    1 3 -28
    1 3 -27
    1 3 -27
    1 3 -26
    1 3 -26
    1 3 -25
    1 3 -25
    1 3 -24
    1 3 -24
    1 3 -23
    1 3 -23
    1 3 -23
    1 3 -22
    1 3 -22
    1 3 -22
    1 3 -21
    1 3 -21
    1 -3 -21
    1 3 -21
    1 -3 -20
    1 3 -20
    1 3 -20
    1 3 -20
    1 3 -19
    1 -3 -19
    1 3 -19
    1 -3 -18
    1 3 -18
    1 3 -18
    1 -3 -18
    1 -3 -17
    1 -3 -17
    1 3 -17
    1 3 -17
    1 3 -16
    1 -3 -16
    1 -3 -16
    1 3 -16
    1 3 -15
    1 -3 -15
    1 -3 -14
    1 3 -14
    1 3 -14
    1 -3 -13
    1 3 -13
    1 3 -12
    1 -3 -12
    1 3 -11
    1 -3 -11
    1 3 -10
    1 -3 -10
    1 -3 -9
    1 3 -9
    1 -3 -8
    1 3 -8
    1 3 -7
    1 -3 -7
    1 3 -6
    1 -3 -6
    1 -3 -5
    1 3 -5
    1 -3 -4
    1 -3 -4
    -1 -3 4
    1 3 -4
    1 3 -4
    1 -3 -3
    1 -3 -3
    1 3 -2
    -1 -3 2
    -1 3 2
    1 -3 -2
    1 -3 -2
    1 -3 -1
    1 3 -1
    -1 3 1
    -1 -3 0
    -1 3 0
    1 3 0
    -1 3 0
    -1 -3 -1
    -1 -3 -1
    -1 3 -1
    -1 -3 -2
    1 3 2
    -1 -3 -2
    -1 -3 -3
    -1 -3 -3
    1 -3 4
    -1 -3 -4
    -1 -3 -5
    1 -3 5
    -1 -3 -6
    1 -3 6
    -1 -3 -7
    -1 -3 -8
    -1 3 -8
    -1 3 -9
    -1 -3 -9
    -1 3 -10
    -1 -3 -10
    -1 -3 -11
    -1 3 -11
    -1 -3 -12
    -1 3 -12
    -1 3 -13
    -1 -3 -13
    -1 3 -14
    -1 -3 -14
    -1 3 -15
    -1 3 -15
    -1 -3 -15
    1 3 15
    1 3 16
    -1 3 -16
    -1 3 -16
    -1 -3 -16
    -1 3 -16
    -1 3 -17
    -1 3 -17
    1 3 17
    -1 3 -17
    -1 -3 -17
    -1 3 -18
    1 3 18
    -1 -3 -18
    -1 3 -18
    -1 3 -18
    1 3 19
    -1 3 -19
    -1 3 -19
    -1 3 -19
    -1 -3 -19
    -1 -3 -20
    -1 3 -20
    1 3 20
    -1 3 -20
    -1 3 -20
    -1 3 -21
    -1 3 -21
    -1 3 -21
    -1 3 -22
    -1 3 -22
    -1 3 -22
    -1 3 -23
    -1 3 -23
    -1 3 -24
    1 3 24
    -1 3 -24
    -1 3 -25
    1 3 25
    1 3 26
    -1 3 -26
    1 -3 26
    1 -3 26
    1 -3 27
    1 -3 27
    -1 3 -27
    1 3 27
    1 3 28
    -1 3 -28
    1 -3 28
    1 -3 29
    -1 3 -29
    1 3 29
    1 -3 30
    1 -3 31
    -1 -4 32
    1 4 -31
    -1 -4 31
    1 4 -30
    -1 -4 30
    -1 -4 30
    -1 4 29
    -1 -4 29
    -1 -4 29
    1 4 -29
    1 4 -29
    -1 4 28
    1 4 -28
    1 4 -28
    -1 4 27
    1 4 -27
    1 4 -27
    1 4 -26
    1 4 -26
    1 4 -25
    1 4 -25
    1 4 -24
    1 4 -24
    1 4 -23
    1 4 -23
    1 4 -22
    1 4 -22
    1 4 -21
    -1 4 21
    1 4 -21
    -1 4 20
    1 4 -20
    1 4 -20
    1 4 -19
    1 -4 -19
    -1 4 19
    1 4 -19
    -1 4 18
    1 4 -18
    1 -4 -18
    1 -4 -18
    1 4 -18
    1 4 -17
    1 -4 -17
    -1 4 17
    1 4 -17
    1 -4 -17
    -1 4 16
    1 -4 -16
    1 -4 -16
    1 4 -16
    1 4 -15
    1 -4 -15
    1 -4 -14
    1 -4 -13
    1 4 -13
    1 4 -12
    1 -4 -12
    1 4 -11
    1 -4 -11
    1 4 -10
    1 -4 -10
    1 4 -9
    1 -4 -9
    1 -4 -8
    1 4 -8
    1 -4 -7
    1 4 -7
    1 4 -6
    1 -4 -6
    1 -4 -5
    1 -4 -5
    1 4 -5
    1 4 -5
    1 4 -4
    1 -4 -4
    1 -4 -4
    1 -4 -3
    1 -4 -3
    1 4 -3
    -1 -4 3
    1 4 -2
    -1 4 2
    1 -4 -2
    1 -4 -2
    -1 4 1
    1 4 -1
    1 -4 -1
    -1 4 0
    -1 4 0
    -1 4 -1
    -1 -4 -2
    1 4 2
    -1 -4 -2
    -1 4 -2
    1 -4 2
    1 4 2
    -1 -4 -3
    -1 -4 -3
    1 -4 3
    -1 -4 -4
    1 -4 4
    -1 -4 -5
    -1 4 -5
    1 -4 5
    -1 4 -6
    -1 -4 -6
    -1 -4 -7
    -1 4 -7
    1 -4 7
    -1 -4 -8
    -1 4 -8
    -1 4 -9
    -1 -4 -9
    -1 4 -10
    -1 -4 -10
    -1 -4 -11
    -1 4 -11
    -1 -4 -12
    -1 4 -12
    -1 4 -13
    -1 -4 -13
    -1 -4 -14
    -1 4 -14
    1 4 15
    -1 4 -15
    -1 -4 -15
    -1 4 -15
    -1 4 -15
    -1 -4 -16
    -1 4 -16
    1 4 16
    -1 -4 -16
    -1 4 -16
    -1 4 -16
    -1 4 -17
    -1 4 -17
    -1 4 -17
    1 4 17
    -1 4 -18
    -1 4 -18
    -1 4 -18
    1 4 18
    -1 4 -19
    1 4 19
    -1 4 -19
    -1 4 -19
    -1 4 -20
    -1 4 -20
    1 4 20
    -1 4 -20
    -1 4 -20
    -1 4 -21
    1 4 21
    -1 4 -21
    -1 4 -21
    -1 4 -22
    -1 4 -22
    -1 4 -22
    -1 4 -23
    -1 4 -23
    1 4 23
    -1 4 -24
    -1 4 -24
    1 4 24
    -1 4 -25
    1 -4 25
    1 4 25
    -1 4 -25
    -1 4 -26
    1 4 26
    1 -4 26
    -1 4 -26
    1 -4 26
    1 -4 27
    1 4 27
    1 -4 27
    -1 4 -27
    1 -4 28
    1 4 28
    1 -4 28
    -1 4 -28
    -1 4 -29
    1 -4 29
    1 -4 29
    1 -4 30
    1 -4 31
    1 -4 32
    -1 -5 32
    -1 -5 31
    1 5 -30
    -1 -5 30
    -1 -5 30
    -1 -5 29
    1 5 -29
    1 5 -29
    -1 -5 29
    1 5 -28
    -1 -5 28
    1 5 -28
    1 5 -27
    1 5 -27
    -1 5 26
    1 5 -26
    1 5 -26
    1 5 -25
    1 5 -25
    1 5 -24
    1 5 -24
    1 5 -23
    1 5 -23
    1 5 -22
    1 5 -22
    1 5 -22
    -1 5 22
    1 5 -21
    1 5 -21
    -1 5 21
    1 5 -21
    -1 5 20
    1 5 -20
    1 5 -20
    1 5 -20
    1 5 -19
    -1 5 19
    1 5 -19
    1 5 -19
    1 5 -18
    1 -5 -18
    1 5 -18
    1 5 -18
    -1 5 18
    1 5 -17
    1 5 -17
    1 -5 -17
    -1 5 17
    1 5 -17
    1 5 -16
    1 -5 -16
    -1 5 16
    1 5 -16
    1 5 -16
    1 5 -15
    1 5 -15
    1 5 -15
    1 -5 -15
    1 -5 -15
    -1 5 15
    1 5 -14
    1 5 -14
    1 -5 -14
    1 5 -14
    1 5 -13
    1 -5 -13
    1 5 -12
    1 5 -12
    1 -5 -11
    1 5 -11
    1 5 -11
    1 -5 -10
    1 5 -10
    1 -5 -9
    1 5 -9
    1 -5 -8
    1 5 -8
    1 5 -7
    1 -5 -7
    1 5 -7
    1 -5 -6
    1 5 -6
    1 5 -6
    1 -5 -5
    1 -5 -5
    1 5 -5
    1 -5 -4
    -1 -5 4
    1 -5 -4
    1 -5 -3
    -1 -5 3
    1 -5 -2
    1 5 -2
    -1 -5 2
    -1 5 2
    -1 5 1
    -1 5 1
    1 5 -1
    1 -5 -1
    -1 5 0
    -1 5 0
    1 -5 0
    1 5 1
    -1 -5 -1
    -1 5 -1
    1 -5 2
    1 5 2
    1 5 2
    -1 -5 -2
    1 -5 3
    -1 -5 -3
    -1 -5 -4
    -1 -5 -4
    -1 5 -4
    1 -5 4
    -1 -5 -5
    1 -5 5
    -1 5 -5
    -1 5 -6
    -1 -5 -6
    1 -5 6
    -1 5 -7
    1 -5 7
    -1 -5 -7
    -1 5 -8
    -1 -5 -8
    -1 -5 -9
    -1 5 -9
    -1 -5 -10
    -1 5 -10
    -1 5 -11
    -1 -5 -11
    -1 -5 -12
    -1 5 -12
    -1 5 -13
    -1 -5 -13
    -1 5 -14
    -1 5 -14
    1 5 14
    -1 5 -14
    -1 5 -15
    -1 5 -15
    1 5 15
    -1 5 -15
    1 5 16
    -1 5 -16
    -1 5 -16
    -1 5 -16
    1 5 17
    -1 5 -17
    -1 5 -17
    -1 5 -17
    1 5 18
    -1 5 -18
    -1 5 -18
    -1 5 -18
    1 5 19
    -1 5 -19
    -1 5 -19
    -1 5 -19
    -1 5 -20
    1 5 20
    -1 5 -20
    1 5 21
    -1 5 -21
    -1 5 -21
    1 5 21
    1 5 22
    -1 5 -22
    -1 5 -22
    1 5 22
    -1 5 -23
    -1 5 -23
    1 5 23
    -1 5 -24
    -1 5 -24
    1 5 24
    -1 5 -25
    1 -5 25
    -1 5 -25
    1 5 25
    1 -5 26
    -1 5 -26
    1 -5 26
    -1 5 -26
    1 -5 27
    1 -5 27
    -1 5 -27
    1 -5 28
    -1 5 -28
    1 -5 28
    1 -5 29
    1 -5 29
    1 -5 30
    1 -5 30
    1 -5 31
    -1 -6 31
    -1 -6 30
    1 6 -30
    -1 -6 30
    -1 -6 29
    -1 -6 29
    1 6 -29
    1 6 -29
    1 6 -28
    -1 -6 28
    1 6 -28
    1 6 -27
    1 6 -27
    1 6 -26
    1 6 -26
    1 6 -25
    1 6 -25
    1 6 -24
    1 6 -24
    1 6 -23
    -1 6 23
    1 6 -23
    -1 6 22
    1 6 -22
    1 6 -22
    -1 6 21
    1 6 -21
    1 6 -21
    1 6 -21
    1 6 -20
    1 6 -20
    1 6 -20
    -1 6 20
    -1 6 19
    1 6 -19
    1 6 -19
    1 6 -19
    1 6 -18
    -1 6 18
    1 -6 -18
    1 6 -18
    1 6 -18
    1 6 -17
    -1 6 17
    1 6 -17
    1 6 -17
    1 6 -16
    1 6 -16
    -1 6 16
    1 6 -16
    -1 6 15
    1 6 -15
    1 6 -15
    1 6 -14
    -1 6 14
    1 6 -14
    1 6 -13
    -1 6 13
    1 6 -13
    1 6 -12
    1 6 -11
    1 6 -10
    1 6 -9
    1 6 -8
    1 6 -7
    1 -6 -6
    1 6 -6
    1 6 -5
    1 -6 -5
    1 -6 -4
    -1 -6 4
    1 6 -4
    -1 -6 3
    1 -6 -3
    1 6 -3
    1 6 -2
    -1 6 2
    1 -6 -2
    -1 -6 2
    -1 6 1
    1 -6 -1
    1 -6 0
    1 6 0
    -1 6 0
    -1 6 0
    -1 -6 -1
    1 6 1
    -1 6 -1
    -1 -6 -2
    1 -6 2
    1 6 2
    -1 -6 -3
    1 -6 3
    1 6 3
    1 6 4
    -1 6 -4
    -1 -6 -4
    1 -6 4
    1 -6 5
    -1 6 -5
    -1 6 -6
    1 -6 6
    -1 6 -7
    1 -6 7
    -1 6 -8
    1 -6 8
    -1 6 -9
    -1 6 -10
    -1 6 -11
    -1 6 -12
    -1 6 -13
    1 6 13
    -1 6 -13
    -1 6 -13
    -1 6 -14
    -1 6 -14
    -1 6 -14
    1 6 14
    -1 6 -15
    -1 6 -15
    -1 6 -15
    1 6 15
    -1 6 -16
    -1 6 -16
    -1 6 -16
    1 6 16
    1 6 17
    -1 6 -17
    -1 6 -17
    -1 6 -17
    -1 6 -18
    -1 6 -18
    1 6 18
    -1 6 -18
    -1 6 -19
    -1 6 -19
    1 6 19
    -1 6 -19
    -1 6 -19
    -1 6 -20
    -1 6 -20
    -1 6 -20
    1 6 20
    -1 6 -21
    -1 6 -21
    -1 6 -21
    -1 6 -22
    1 6 22
    -1 6 -22
    -1 6 -23
    -1 6 -23
    -1 6 -24
    1 -6 24
    -1 6 -24
    -1 6 -25
    -1 6 -25
    1 -6 25
    -1 6 -26
    1 -6 26
    1 -6 26
    -1 6 -26
    1 -6 27
    -1 6 -27
    1 -6 27
    1 -6 28
    1 -6 28
    1 -6 29
    1 -6 29
    1 -6 30
    1 -6 30
    1 -6 31
    -1 -7 31
    -1 -7 30
    -1 -7 30
    -1 -7 29
    1 7 -29
    -1 -7 29
    -1 -7 28
    1 7 -28
    -1 -7 28
    1 7 -28
    -1 -7 27
    1 7 -27
    1 7 -27
    1 7 -26
    1 7 -26
    1 7 -25
    1 7 -25
    1 7 -24
    1 7 -24
    -1 7 23
    1 7 -23
    1 7 -23
    1 7 -22
    -1 7 22
    1 7 -22
    -1 7 21
    1 7 -21
    1 7 -21
    1 7 -21
    -1 7 20
    1 7 -20
    1 7 -20
    1 7 -19
    -1 7 19
    1 7 -19
    1 7 -19
    -1 7 18
    1 7 -18
    1 7 -18
    1 7 -18
    1 7 -17
    1 7 -17
    -1 7 17
    1 7 -16
    -1 7 16
    1 7 -16
    1 7 -15
    1 7 -15
    -1 7 15
    1 7 -14
    1 7 -14
    -1 7 14
    1 7 -14
    -1 7 13
    -1 7 13
    1 7 -13
    1 7 -13
    1 7 -13
    1 7 -12
    1 7 -11
    1 7 -10
    1 7 -9
    1 7 -8
    1 7 -7
    1 -7 -6
    1 7 -6
    1 7 -5
    1 -7 -5
    1 -7 -4
    1 7 -4
    1 -7 -3
    1 7 -3
    -1 7 2
    1 -7 -2
    1 -7 -1
    -1 7 1
    1 -7 0
    -1 7 0
    -1 -7 0
    1 7 1
    -1 7 -1
    1 -7 1
    -1 7 -1
    -1 -7 -1
    -1 -7 -2
    1 -7 2
    1 7 2
    1 7 3
    -1 -7 -3
    1 -7 3
    1 -7 4
    1 7 4
    -1 -7 -4
    -1 7 -4
    -1 7 -5
    -1 -7 -5
    1 -7 5
    1 7 5
    1 -7 6
    -1 7 -6
    -1 7 -7
    1 -7 7
    1 -7 8
    -1 7 -8
    -1 7 -9
    -1 7 -10
    -1 7 -11
    1 7 12
    -1 7 -12
    -1 7 -12
    -1 7 -12
    -1 7 -13
    -1 7 -13
    1 7 13
    -1 7 -13
    -1 7 -14
    -1 7 -14
    1 7 14
    -1 7 -14
    -1 7 -15
    -1 7 -15
    1 7 15
    -1 7 -15
    -1 7 -16
    1 7 16
    -1 7 -16
    -1 7 -16
    -1 7 -17
    -1 7 -17
    -1 7 -17
    1 7 17
    1 7 18
    -1 7 -18
    -1 7 -18
    -1 7 -18
    -1 7 -18
    1 7 19
    -1 7 -19
    -1 7 -19
    -1 7 -19
    -1 7 -20
    -1 7 -20
    -1 7 -20
    1 7 20
    -1 7 -21
    -1 7 -21
    1 7 21
    -1 7 -22
    -1 7 -22
    1 7 22
    1 -7 23
    -1 7 -23
    -1 7 -23
    1 7 23
    -1 7 -24
    1 -7 24
    -1 7 -24
    1 -7 25
    -1 7 -25
    -1 7 -25
    1 -7 26
    -1 7 -26
    1 -7 26
    1 -7 27
    1 -7 27
    1 -7 28
    1 -7 28
    1 -7 29
    1 -7 29
    1 -7 30
    1 -7 30
    1 -7 30
    -1 -8 30
    -1 -8 30
    -1 -8 29
    -1 -8 29
    1 8 -28
    -1 -8 28
    1 8 -27
    -1 -8 27
    1 8 -27
    1 8 -26
    -1 -8 26
    1 8 -26
    1 8 -25
    1 8 -25
    1 8 -24
    -1 8 24
    1 8 -24
    1 8 -23
    1 8 -23
    -1 8 23
    1 8 -22
    -1 8 22
    1 8 -22
    1 8 -21
    1 8 -21
    -1 8 21
    -1 8 20
    1 8 -20
    1 8 -20
    1 8 -19
    1 8 -19
    -1 8 19
    1 8 -18
    -1 8 18
    1 8 -18
    -1 8 17
    1 8 -17
    1 8 -17
    1 8 -16
    1 8 -16
    1 8 -16
    -1 8 16
    1 8 -15
    1 8 -15
    1 8 -15
    -1 8 15
    1 8 -14
    -1 8 14
    1 8 -14
    1 8 -13
    1 8 -13
    1 8 -12
    1 8 -12
    1 8 -11
    1 8 -11
    1 8 -11
    1 8 -10
    1 8 -9
    1 8 -8
    1 8 -7
    1 -8 -6
    1 8 -6
    1 -8 -5
    1 8 -5
    1 -8 -4
    1 8 -4
    1 -8 -3
    1 8 -3
    1 -8 -2
    -1 8 1
    1 -8 -1
    -1 -8 0
    -1 8 0
    1 -8 0
    -1 -8 -1
    1 -8 1
    1 8 1
    1 8 2
    -1 -8 -2
    1 -8 2
    -1 8 -3
    -1 -8 -3
    1 -8 3
    1 8 3
    -1 8 -4
    1 8 4
    -1 -8 -4
    1 -8 4
    1 -8 5
    -1 8 -5
    1 8 5
    -1 8 -6
    1 -8 6
    1 8 6
    -1 8 -7
    1 -8 7
    1 8 7
    1 -8 8
    -1 8 -8
    -1 8 -9
    -1 8 -10
    -1 8 -10
    1 8 11
    -1 8 -11
    -1 8 -11
    1 8 12
    -1 8 -12
    -1 8 -12
    1 8 12
    1 8 13
    -1 8 -13
    -1 8 -13
    -1 8 -14
    1 8 14
    -1 8 -14
    -1 8 -14
    1 8 15
    -1 8 -15
    -1 8 -15
    -1 8 -16
    1 8 16
    -1 8 -16
    -1 8 -16
    -1 8 -17
    -1 8 -17
    -1 8 -17
    1 8 17
    -1 8 -18
    -1 8 -18
    -1 8 -18
    1 8 18
    -1 8 -19
    -1 8 -19
    1 8 19
    -1 8 -19
    -1 8 -20
    -1 8 -20
    1 8 20
    -1 8 -21
    1 -8 21
    1 8 21
    -1 8 -21
    1 -8 22
    -1 8 -22
    -1 8 -22
    1 8 22
    1 -8 23
    -1 8 -23
    -1 8 -23
    1 8 23
    -1 8 -24
    1 -8 24
    -1 8 -24
    1 -8 24
    -1 8 -25
    1 -8 25
    1 -8 26
    1 -8 27
    1 -8 28
    1 -8 28
    1 -8 29
    1 -8 29
    -1 -9 29
    -1 -9 28
    -1 -9 28
    -1 -9 27
    -1 -9 27
    1 9 -26
    1 9 -26
    -1 -9 26
    -1 -9 25
    1 9 -25
    1 9 -25
    1 9 -24
    -1 -9 24
    -1 9 24
    1 9 -24
    1 9 -23
    -1 9 23
    1 9 -23
    -1 9 22
    1 9 -22
    1 9 -21
    -1 9 21
    1 9 -20
    -1 9 20
    1 9 -19
    1 9 -19
    -1 9 19
    -1 9 18
    1 9 -18
    1 9 -18
    1 9 -18
    1 9 -17
    1 9 -17
    -1 9 17
    1 9 -17
    1 9 -16
    1 9 -16
    1 9 -16
    -1 9 16
    1 9 -15
    1 9 -15
    -1 9 15
    -1 9 14
    1 9 -14
    1 9 -14
    1 9 -13
    1 9 -13
    1 9 -13
    1 9 -12
    1 9 -12
    1 9 -12
    1 9 -11
    1 9 -11
    1 9 -11
    1 9 -10
    1 9 -10
    1 9 -10
    1 9 -9
    1 9 -9
    1 9 -8
    1 9 -7
    -1 9 7
    1 -9 -6
    1 9 -6
    -1 9 6
    -1 9 5
    1 9 -5
    1 -9 -4
    1 -9 -3
    1 -9 -2
    1 -9 -1
    -1 -9 1
    -1 -9 0
    1 -9 0
    1 -9 1
    -1 -9 -1
    1 -9 1
    -1 -9 -2
    1 -9 2
    1 9 2
    -1 9 -2
    1 -9 2
    1 9 3
    1 -9 3
    1 -9 4
    1 9 4
    1 9 5
    1 9 6
    1 9 7
    -1 9 -8
    1 9 8
    1 9 9
    1 9 9
    -1 9 -9
    1 9 10
    -1 9 -10
    1 9 10
    1 9 11
    -1 9 -11
    1 9 12
    -1 9 -12
    1 9 12
    1 9 13
    -1 9 -13
    -1 9 -14
    -1 9 -14
    1 9 14
    -1 9 -15
    1 9 15
    -1 9 -15
    -1 9 -16
    -1 9 -16
    1 9 16
    -1 9 -16
    -1 9 -17
    1 9 17
    -1 9 -17
    -1 9 -17
    -1 9 -18
    1 -9 18
    -1 9 -18
    1 9 18
    -1 9 -18
    -1 9 -19
    1 9 19
    1 -9 19
    -1 9 -19
    1 9 20
    -1 9 -20
    -1 9 -20
    1 -9 20
    -1 9 -21
    -1 9 -21
    1 9 21
    1 -9 21
    1 -9 22
    -1 9 -22
    -1 9 -22
    1 9 22
    1 9 23
    -1 9 -23
    1 -9 23
    1 -9 23
    -1 9 -23
    1 -9 24
    1 -9 24
    1 -9 25
    1 -9 25
    1 -9 26
    1 -9 26
    1 -9 27
    1 -9 28
    1 -9 29
    -1 -10 29
    1 10 -28
    -1 -10 28
    -1 -10 27
    -1 -10 26
    1 10 -25
    -1 -10 24
    -1 10 24
    1 10 -24
    1 10 -23
    -1 10 23
    -1 10 22
    1 10 -22
    -1 10 21
    1 10 -21
    -1 10 20
    1 10 -20
    1 10 -20
    -1 10 19
    1 10 -19
    1 10 -19
    1 10 -18
    -1 10 18
    1 10 -18
    -1 10 17
    1 10 -17
    -1 10 16
    1 10 -16
    1 10 -15
    -1 10 15
    -1 10 14
    1 10 -14
    1 10 -14
    1 10 -13
    1 10 -13
    1 10 -12
    1 10 -12
    1 10 -11
    1 10 -11
    1 10 -10
    -1 10 10
    1 10 -10
    1 10 -9
    1 10 -9
    -1 10 9
    1 10 -8
    -1 10 8
    -1 10 7
    -1 10 7
    -1 10 6
    -1 10 6
    1 -10 -6
    -1 10 5
    -1 10 5
    1 -10 -5
    1 -10 -4
    -1 10 4
    -1 10 3
    1 -10 -3
    -1 -10 2
    1 -10 -2
    1 -10 -1
    -1 -10 1
    1 -10 0
    -1 -10 0
    1 -10 1
    1 -10 2
    1 -10 3
    1 10 3
    1 -10 4
    1 10 4
    1 10 5
    1 10 6
    1 10 6
    1 10 7
    1 10 7
    1 10 7
    -1 10 -7
    1 10 8
    1 10 8
    -1 10 -8
    1 10 8
    -1 10 -9
    1 10 9
    -1 10 -9
    1 10 9
    -1 10 -10
    1 10 10
    -1 10 -10
    1 10 10
    -1 10 -10
    -1 10 -11
    1 10 11
    -1 10 -11
    1 10 11
    -1 10 -12
    1 10 12
    1 10 12
    -1 10 -12
    1 10 12
    -1 10 -13
    1 10 13
    -1 10 -13
    1 10 13
    -1 10 -14
    1 10 14
    -1 10 -14
    1 10 14
    1 10 15
    -1 10 -15
    -1 10 -16
    1 10 16
    1 10 17
    -1 10 -17
    -1 10 -18
    1 10 18
    -1 10 -18
    -1 10 -19
    1 10 19
    -1 10 -19
    1 10 20
    -1 10 -20
    -1 10 -20
    -1 10 -21
    1 10 21
    -1 10 -21
    1 -10 22
    1 10 22
    1 -10 22
    1 10 23
    1 -10 23
    1 -10 23
    1 -10 24
    1 -10 24
    1 -10 25
    1 -10 25
    1 -10 26
    1 -10 27
    -1 -11 28
    -1 -11 27
    1 11 -27
    1 11 -26
    -1 -11 26
    -1 -11 25
    -1 11 24
    -1 11 23
    1 11 -23
    -1 11 22
    1 11 -22
    1 11 -22
    1 11 -21
    1 11 -21
    -1 11 21
    1 11 -20
    -1 11 20
    1 11 -20
    -1 11 19
    1 11 -19
    -1 11 18
    1 11 -18
    1 11 -17
    -1 11 17
    -1 11 16
    -1 11 16
    1 11 -16
    1 11 -16
    1 11 -15
    -1 11 15
    -1 11 15
    1 11 -15
    1 11 -14
    -1 11 14
    -1 11 14
    1 11 -14
    1 11 -13
    1 11 -13
    -1 11 13
    1 11 -12
    1 11 -12
    -1 11 12
    -1 11 11
    1 11 -11
    -1 11 11
    1 11 -11
    -1 11 10
    1 11 -10
    -1 11 10
    1 11 -10
    -1 11 9
    1 11 -9
    -1 11 9
    1 11 -8
    -1 11 8
    -1 11 8
    -1 11 7
    1 11 -7
    -1 11 7
    1 -11 -6
    -1 11 6
    -1 11 6
    1 11 -6
    1 -11 -5
    -1 11 5
    -1 11 5
    1 11 -4
    -1 11 4
    -1 11 4
    1 -11 -4
    -1 -11 4
    1 -11 -3
    -1 11 3
    -1 11 3
    -1 -11 3
    1 11 -3
    1 -11 -2
    1 11 -2
    -1 -11 2
    -1 11 2
    -1 11 2
    1 11 -1
    -1 -11 1
    1 -11 -1
    1 -11 0
    1 11 0
    1 -11 1
    1 11 1
    1 11 1
    1 -11 2
    1 11 2
    1 11 2
    -1 11 -2
    1 11 3
    1 11 3
    1 -11 3
    1 11 4
    1 -11 4
    1 11 4
    1 11 5
    1 11 5
    1 -11 5
    1 11 5
    1 11 6
    1 11 6
    1 11 6
    1 11 7
    1 11 7
    1 11 7
    1 11 8
    1 11 8
    1 11 8
    1 11 9
    1 11 9
    -1 11 -10
    1 11 10
    1 11 10
    1 11 11
    -1 11 -11
    1 11 11
    1 11 12
    1 11 12
    1 11 12
    1 11 13
    1 11 14
    -1 11 -15
    1 11 15
    1 11 16
    -1 11 -16
    -1 11 -17
    1 11 17
    -1 11 -18
    1 11 18
    1 11 19
    1 11 20
    1 -11 20
    1 11 21
    1 -11 21
    1 11 22
    1 -11 22
    1 -11 23
    1 11 23
    1 -11 24
    1 -11 25
    1 -11 26
    1 -11 27
    1 -11 28
    1 12 -27
    -1 -12 27
    -1 -12 26
    1 12 -26
    -1 -12 25
    1 12 -25
    -1 12 24
    -1 -12 24
    -1 -12 23
    -1 12 23
    -1 12 22
    -1 12 21
    -1 12 20
    -1 12 19
    -1 12 18
    -1 12 17
    1 12 -17
    -1 12 16
    1 12 -16
    -1 12 15
    -1 12 15
    1 12 -15
    -1 12 14
    1 12 -14
    -1 12 14
    -1 12 14
    1 12 -13
    -1 12 13
    -1 12 13
    -1 12 12
    -1 12 12
    1 12 -12
    -1 12 11
    -1 12 11
    1 12 -11
    1 12 -10
    -1 12 10
    -1 12 10
    -1 12 9
    -1 12 9
    -1 12 8
    -1 12 8
    -1 12 7
    -1 12 7
    1 12 -6
    -1 12 6
    -1 12 6
    -1 -12 5
    1 12 -5
    -1 12 5
    -1 12 5
    1 12 -4
    1 -12 -4
    -1 12 4
    -1 -12 4
    -1 12 4
    1 12 -3
    -1 12 3
    1 -12 -3
    1 -12 -2
    -1 12 2
    1 12 -2
    -1 12 1
    1 -12 -1
    1 12 -1
    1 -12 0
    1 12 0
    1 -12 1
    1 12 1
    1 12 1
    -1 12 -2
    1 12 2
    1 -12 2
    1 12 2
    1 12 3
    -1 12 -3
    1 12 3
    1 -12 3
    1 12 4
    -1 12 -4
    1 12 4
    1 -12 4
    1 12 5
    1 12 5
    1 -12 5
    1 12 6
    1 -12 6
    1 12 6
    1 12 7
    1 12 7
    1 12 7
    1 -12 7
    1 12 8
    1 -12 8
    1 12 8
    1 12 8
    1 12 9
    1 12 9
    1 12 10
    1 12 10
    1 12 11
    1 12 12
    1 12 12
    1 12 13
    1 12 14
    1 12 15
    1 12 16
    1 -12 16
    1 12 17
    1 -12 17
    1 -12 18
    1 12 18
    1 -12 19
    1 12 19
    1 12 20
    1 -12 20
    1 -12 21
    1 12 21
    1 -12 22
    1 12 22
    1 12 23
    1 -12 23
    1 -12 24
    1 -12 25
    1 -12 26
    -1 12 -26
    1 -12 27
    -1 -13 26
    1 13 -26
    -1 -13 25
    -1 -13 24
    -1 -13 23
    -1 13 23
    -1 -13 22
    1 13 -22
    -1 13 22
    -1 -13 21
    -1 13 21
    -1 -13 20
    -1 13 20
    -1 13 19
    -1 13 18
    -1 13 17
    -1 13 16
    -1 13 15
    -1 13 14
    -1 13 14
    -1 13 13
    -1 13 13
    -1 13 12
    -1 13 12
    -1 13 11
    -1 13 11
    -1 13 10
    -1 13 10
    -1 13 9
    1 13 -9
    -1 13 9
    -1 -13 8
    -1 13 8
    -1 13 8
    1 13 -8
    -1 13 7
    -1 -13 7
    1 13 -7
    -1 13 7
    -1 13 6
    -1 13 6
    -1 -13 6
    -1 13 5
    1 13 -5
    1 13 -4
    -1 13 4
    -1 13 3
    1 13 -3
    1 13 -2
    -1 13 2
    1 13 -1
    1 -13 -1
    -1 13 1
    1 13 -1
    1 13 0
    1 13 0
    -1 13 0
    1 -13 0
    1 13 1
    1 13 1
    1 -13 1
    -1 13 -2
    1 13 2
    1 -13 2
    1 13 2
    -1 13 -3
    1 13 3
    1 -13 3
    1 13 3
    1 -13 4
    -1 13 -4
    1 13 4
    1 13 4
    -1 13 -5
    1 -13 5
    1 13 5
    1 13 5
    1 13 6
    1 13 6
    -1 13 -6
    1 -13 6
    1 13 7
    1 13 7
    1 -13 7
    1 -13 8
    1 13 8
    1 -13 9
    1 13 9
    1 13 10
    1 -13 10
    1 13 11
    1 13 11
    1 -13 11
    1 13 12
    1 -13 12
    1 13 12
    1 -13 12
    1 -13 13
    1 13 13
    1 -13 13
    1 13 14
    1 -13 14
    1 13 15
    1 -13 15
    1 -13 16
    1 13 16
    1 -13 16
    1 13 17
    1 -13 17
    1 -13 18
    1 13 18
    1 -13 19
    1 13 19
    1 13 20
    1 -13 20
    1 13 21
    1 -13 21
    1 -13 22
    1 13 22
    1 -13 23
    1 13 23
    -1 13 -24
    1 -13 24
    -1 13 -25
    1 -13 25
    -1 -14 24
    -1 -14 23
    -1 14 23
    1 14 -23
    -1 14 22
    -1 -14 22
    1 14 -22
    -1 -14 21
    -1 14 21
    1 14 -21
    1 14 -20
    -1 14 20
    -1 -14 20
    1 14 -19
    -1 -14 19
    -1 14 19
    -1 -14 18
    -1 14 18
    1 14 -18
    1 14 -17
    -1 -14 17
    -1 14 17
    -1 -14 16
    1 14 -16
    -1 14 16
    1 14 -15
    -1 14 15
    -1 -14 14
    -1 14 14
    1 14 -14
    -1 14 13
    1 14 -13
    -1 14 13
    -1 -14 13
    1 14 -12
    -1 -14 12
    -1 14 12
    -1 14 11
    -1 -14 11
    1 14 -11
    -1 14 10
    1 14 -10
    -1 14 10
    -1 14 9
    1 14 -9
    -1 14 9
    -1 14 8
    1 14 -8
    -1 14 7
    1 14 -7
    1 14 -6
    -1 14 6
    -1 14 5
    1 14 -5
    1 14 -4
    -1 14 4
    1 14 -3
    1 14 -3
    -1 14 3
    1 14 -2
    -1 14 2
    1 14 -2
    1 14 -1
    -1 14 1
    1 14 -1
    -1 14 0
    1 14 0
    1 14 0
    -1 14 -1
    1 -14 1
    1 14 1
    1 14 1
    1 14 2
    1 14 2
    1 -14 2
    -1 14 -2
    1 -14 3
    1 14 3
    -1 14 -3
    1 14 3
    1 14 4
    -1 14 -4
    1 -14 4
    1 14 4
    1 14 5
    1 -14 5
    -1 14 -5
    1 14 5
    1 14 6
    1 -14 6
    -1 14 -6
    1 14 6
    -1 14 -7
    1 14 7
    1 -14 7
    1 14 7
    1 -14 8
    -1 14 -8
    1 14 8
    -1 14 -9
    1 -14 9
    1 14 9
    1 14 10
    1 -14 10
    1 14 11
    1 -14 11
    1 14 11
    1 14 12
    1 -14 12
    1 14 13
    1 -14 13
    1 14 14
    1 -14 14
    1 -14 14
    1 -14 15
    1 14 15
    1 -14 16
    1 14 16
    1 -14 17
    1 14 17
    1 -14 18
    1 14 18
    1 -14 19
    1 14 19
    1 -14 20
    1 14 20
    1 14 21
    1 -14 21
    -1 14 -21
    1 14 22
    -1 14 -22
    1 -14 22
    1 -14 23
    -1 14 -23
    1 -14 24
    -1 14 -24
    1 15 -23
    -1 15 22
    1 15 -22
    1 15 -21
    -1 15 21
    1 15 -20
    -1 15 20
    1 15 -19
    -1 15 19
    1 15 -18
    -1 15 18
    -1 15 17
    1 15 -17
    1 15 -16
    -1 15 16
    -1 15 15
    1 15 -15
    -1 15 14
    1 15 -14
    1 15 -13
    -1 15 13
    -1 15 12
    -1 15 12
    1 15 -12
    1 15 -11
    -1 15 11
    1 15 -10
    -1 15 10
    -1 15 9
    1 15 -9
    -1 15 8
    1 15 -8
    -1 15 7
    1 15 -7
    1 15 -6
    -1 15 6
    -1 15 5
    1 15 -5
    1 15 -5
    -1 15 4
    1 15 -4
    1 15 -4
    -1 15 3
    1 15 -3
    1 15 -3
    -1 15 2
    1 15 -2
    1 15 -2
    1 15 -1
    1 15 -1
    -1 15 1
    1 15 0
    1 15 0
    -1 15 0
    -1 15 -1
    1 15 1
    1 15 1
    1 15 2
    -1 15 -2
    1 15 2
    -1 15 -3
    -1 15 -3
    1 15 3
    1 15 3
    1 15 4
    -1 15 -4
    1 15 4
    1 -15 5
    -1 15 -5
    1 15 5
    1 15 5
    1 15 6
    1 15 6
    -1 15 -6
    1 -15 6
    1 15 7
    1 -15 7
    -1 15 -7
    -1 15 -8
    1 15 8
    1 -15 8
    1 -15 9
    -1 15 -9
    1 15 9
    -1 15 -10
    1 15 10
    1 -15 10
    1 -15 11
    -1 15 -11
    1 15 11
    -1 15 -12
    1 15 12
    -1 15 -13
    1 15 13
    1 15 14
    -1 15 -14
    1 15 15
    -1 15 -15
    -1 15 -16
    1 15 16
    -1 15 -17
    1 -15 17
    1 15 17
    -1 15 -18
    1 -15 18
    1 15 18
    1 -15 19
    1 15 19
    -1 15 -19
    -1 15 -20
    1 -15 20
    1 15 20
    1 15 21
    1 -15 21
    -1 15 -21
    -1 15 -22
    1 -15 22
    -1 15 -23
    1 16 -22
    1 16 -21
    -1 16 21
    1 16 -20
    -1 16 20
    1 16 -19
    -1 16 19
    1 16 -18
    -1 16 18
    -1 16 17
    1 16 -17
    1 16 -16
    -1 16 16
    -1 16 15
    1 16 -15
    1 16 -14
    -1 16 14
    1 16 -13
    -1 16 13
    -1 16 12
    1 16 -12
    -1 16 12
    1 16 -11
    -1 16 11
    -1 16 11
    1 16 -10
    -1 16 10
    -1 16 9
    1 16 -9
    1 16 -8
    -1 16 8
    1 16 -7
    1 16 -7
    -1 16 7
    1 16 -6
    1 16 -6
    -1 16 6
    1 16 -5
    -1 16 5
    1 16 -5
    -1 16 4
    1 16 -4
    1 16 -4
    -1 16 3
    1 16 -3
    1 16 -3
    1 16 -2
    -1 16 2
    1 16 -2
    1 16 -1
    -1 16 1
    1 16 -1
    -1 16 0
    1 16 0
    1 16 0
    1 16 1
    -1 16 -1
    1 16 1
    -1 16 -2
    1 16 2
    1 16 2
    -1 16 -3
    1 16 3
    1 16 3
    -1 16 -3
    1 16 4
    1 16 4
    -1 16 -4
    -1 16 -4
    1 16 5
    1 16 5
    -1 16 -5
    -1 16 -5
    1 16 6
    -1 16 -6
    1 16 7
    -1 16 -7
    -1 16 -8
    1 16 8
    1 16 9
    -1 16 -9
    -1 16 -10
    -1 16 -11
    1 16 11
    1 16 12
    -1 16 -12
    -1 16 -13
    1 16 13
    -1 16 -14
    1 16 14
    -1 16 -15
    1 16 15
    -1 16 -16
    1 16 16
    1 16 17
    -1 16 -17
    1 16 18
    -1 16 -18
    1 16 19
    -1 16 -19
    -1 16 -20
    1 16 20
    -1 16 -21
    -1 17 20
    1 17 -20
    1 17 -19
    -1 17 19
    1 17 -18
    -1 17 18
    1 17 -17
    -1 17 17
    1 17 -16
    -1 17 16
    1 17 -16
    1 17 -15
    1 17 -15
    -1 17 15
    1 17 -14
    -1 17 14
    1 17 -14
    -1 17 13
    1 17 -13
    1 17 -13
    -1 17 12
    1 17 -12
    1 17 -12
    -1 17 11
    1 17 -11
    -1 17 11
    1 17 -11
    -1 17 10
    1 17 -10
    1 17 -10
    -1 17 10
    1 17 -9
    1 17 -9
    -1 17 9
    1 17 -8
    -1 17 8
    1 17 -8
    1 17 -7
    1 17 -7
    -1 17 7
    1 17 -6
    1 17 -6
    -1 17 6
    -1 17 5
    1 17 -5
    1 17 -5
    1 17 -4
    1 17 -4
    -1 17 4
    -1 17 3
    1 17 -3
    1 17 -3
    1 17 -2
    -1 17 2
    1 17 -2
    1 17 -1
    1 17 -1
    -1 17 1
    1 17 0
    -1 17 0
    1 17 0
    -1 17 -1
    1 17 1
    1 17 1
    1 17 2
    -1 17 -2
    1 17 2
    1 17 3
    1 17 3
    -1 17 -3
    -1 17 -4
    1 17 4
    1 17 5
    -1 17 -5
    -1 17 -5
    -1 17 -6
    1 17 6
    -1 17 -6
    -1 17 -7
    1 17 7
    -1 17 -7
    1 17 8
    -1 17 -8
    -1 17 -8
    -1 17 -9
    -1 17 -9
    -1 17 -10
    -1 17 -11
    -1 17 -12
    1 17 13
    -1 17 -13
    1 17 14
    -1 17 -14
    -1 17 -15
    1 17 15
    -1 17 -16
    1 17 16
    -1 17 -17
    -1 17 -17
    1 17 17
    1 17 18
    -1 17 -18
    -1 17 -18
    1 17 19
    -1 17 -19
    1 18 -18
    -1 18 18
    1 18 -17
    -1 18 17
    1 18 -16
    -1 18 16
    1 18 -15
    -1 18 15
    -1 18 14
    1 18 -14
    1 18 -13
    -1 18 13
    1 18 -12
    -1 18 12
    -1 18 11
    1 18 -11
    1 18 -11
    1 18 -10
    1 18 -10
    -1 18 10
    -1 18 9
    1 18 -9
    -1 18 9
    1 18 -9
    1 18 -8
    1 18 -8
    -1 18 8
    1 18 -7
    -1 18 7
    1 18 -7
    1 18 -6
    1 18 -6
    -1 18 6
    1 18 -5
    1 18 -5
    -1 18 5
    1 18 -4
    -1 18 4
    1 18 -4
    1 18 -3
    1 18 -3
    -1 18 3
    1 18 -2
    -1 18 2
    1 18 -2
    1 18 -1
    -1 18 1
    -1 18 0
    1 18 0
    1 18 0
    1 18 1
    -1 18 -1
    -1 18 -2
    1 18 2
    1 18 3
    -1 18 -3
    -1 18 -4
    1 18 4
    1 18 5
    -1 18 -5
    1 18 6
    -1 18 -6
    1 18 6
    1 18 7
    -1 18 -7
    -1 18 -7
    1 18 8
    -1 18 -8
    -1 18 -8
    -1 18 -9
    -1 18 -9
    1 18 9
    -1 18 -10
    -1 18 -10
    -1 18 -11
    -1 18 -11
    -1 18 -12
    -1 18 -12
    -1 18 -13
    -1 18 -13
    -1 18 -14
    -1 18 -14
    1 18 14
    -1 18 -15
    1 18 15
    -1 18 -15
    -1 18 -16
    -1 18 -16
    1 18 17
    -1 18 -17
    -1 19 15
    1 19 -15
    -1 19 14
    1 19 -14
    -1 19 13
    1 19 -13
    1 19 -12
    -1 19 12
    -1 19 11
    1 19 -11
    -1 19 10
    1 19 -10
    -1 19 9
    1 19 -9
    1 19 -8
    -1 19 8
    1 19 -7
    -1 19 7
    1 19 -7
    -1 19 7
    -1 19 6
    1 19 -6
    1 19 -5
    -1 19 5
    1 19 -5
    -1 19 4
    1 19 -4
    1 19 -3
    -1 19 3
    1 19 -2
    1 19 -2
    -1 19 2
    1 19 -1
    1 19 -1
    -1 19 1
    1 19 0
    -1 19 0
    1 19 1
    -1 19 -1
    1 19 2
    -1 19 -2
    1 19 3
    -1 19 -3
    1 19 4
    -1 19 -4
    1 19 5
    -1 19 -5
    -1 19 -6
    1 19 6
    1 19 7
    -1 19 -7
    1 19 8
    -1 19 -8
    -1 19 -9
    1 19 9
    1 19 10
    -1 19 -10
    -1 19 -11
    1 19 11
    -1 19 -12
    -1 19 -13
    -1 20 12
    1 20 -11
    -1 20 11
    1 20 -10
    -1 20 10
    1 20 -9
    -1 20 9
    1 20 -8
    1 20 -7
    1 20 -6
    -1 20 5
    1 20 -5
    -1 20 4
    -1 20 4
    -1 20 3
    1 20 -3
    -1 20 2
    1 20 -2
    1 20 -1
    -1 20 1
    1 20 0
    -1 20 0
    -1 20 -1
    1 20 1
    1 20 2
    -1 20 -2
    1 20 3
    -1 20 -3
    -1 20 -4
    1 20 4
    1 20 5
    -1 20 -5
    -1 20 -6
    1 20 6
    1 20 7
    -1 20 -7
    -1 20 -8
    1 20 8
    1 20 9
    1 20 10
    1 20 11
    -1 21 6
    -1 21 5
    -1 21 4
    -1 21 3
    -1 21 2
    -1 21 1
    -1 21 0
    -1 21 -1
    -2 0 32
    2 0 -31
    -2 0 31
    2 0 -30
    -2 0 30
    2 0 -29
    2 0 -28
    2 0 -27
    2 0 -26
    2 0 -25
    2 0 -24
    2 0 -23
    2 0 -23
    2 0 -22
    2 0 -22
    2 0 -21
    2 0 -21
    2 0 -20
    2 0 -20
    2 0 -19
    2 0 -19
    2 0 -18
    2 0 -18
    2 0 -18
    2 0 -17
    2 0 -17
    2 0 -17
    2 0 -16
    2 0 -16
    2 0 -15
    2 0 -14
    2 0 -13
    2 0 -12
    2 0 -11
    2 0 -10
    2 0 -9
    2 0 -8
    2 0 -7
    2 0 -6
    2 0 -5
    2 0 -4
    2 0 -3
    2 0 -2
    2 0 -1
    2 0 0
    2 0 0
    2 0 1
    -2 0 -1
    2 0 2
    2 0 2
    2 0 3
    2 0 4
    -2 0 -5
    -2 0 -6
    -2 0 -7
    -2 0 -8
    -2 0 -9
    -2 0 -10
    -2 0 -11
    -2 0 -12
    -2 0 -13
    -2 0 -14
    -2 0 -15
    -2 0 -16
    -2 0 -17
    -2 0 -18
    -2 0 -19
    -2 0 -20
    -2 0 -21
    2 0 22
    -2 0 -22
    2 0 23
    2 0 24
    2 0 25
    2 0 26
    2 0 27
    2 0 28
    2 0 29
    2 0 30
    2 0 31
    -2 1 32
    2 1 -32
    -2 -1 32
    -2 -1 31
    -2 1 31
    2 1 -31
    2 -1 -30
    2 1 -30
    -2 1 30
    2 1 -29
    2 -1 -29
    2 -1 -28
    2 1 -28
    2 1 -27
    2 -1 -27
    2 1 -27
    2 1 -26
    2 1 -26
    2 -1 -26
    2 -1 -25
    2 1 -25
    2 1 -25
    2 1 -24
    2 1 -24
    2 1 -23
    2 -1 -23
    2 1 -23
    2 -1 -22
    2 1 -22
    2 1 -22
    2 1 -21
    2 1 -21
    2 -1 -21
    2 -1 -21
    2 1 -20
    2 1 -20
    2 -1 -20
    2 -1 -20
    2 -1 -19
    2 1 -19
    2 -1 -19
    2 1 -19
    2 -1 -19
    2 1 -18
    2 -1 -18
    2 -1 -18
    2 1 -18
    2 -1 -18
    2 -1 -17
    2 1 -17
    2 1 -17
    2 -1 -17
    2 1 -17
    2 1 -17
    2 -1 -17
    2 1 -16
    2 -1 -16
    2 1 -16
    2 -1 -16
    2 1 -16
    2 1 -15
    2 -1 -15
    2 1 -14
    2 -1 -14
    2 -1 -13
    2 1 -13
    2 1 -12
    2 -1 -12
    2 -1 -11
    2 1 -11
    2 -1 -10
    2 1 -10
    2 -1 -9
    2 1 -9
    2 1 -8
    2 -1 -8
    2 1 -7
    2 -1 -7
    2 -1 -6
    2 1 -6
    2 -1 -5
    2 1 -5
    2 -1 -4
    2 1 -4
    2 1 -3
    2 -1 -3
    2 -1 -2
    2 -1 -2
    2 1 -2
    2 1 -1
    2 -1 -1
    2 -1 -1
    2 -1 0
    2 1 0
    2 -1 1
    -2 1 -1
    -2 -1 -1
    2 -1 2
    2 -1 2
    2 -1 3
    -2 -1 -4
    2 -1 4
    2 -1 5
    -2 -1 -5
    -2 1 -6
    -2 -1 -6
    -2 1 -7
    -2 -1 -7
    -2 -1 -8
    -2 1 -8
    -2 1 -9
    -2 -1 -9
    -2 1 -10
    -2 -1 -10
    -2 1 -11
    -2 -1 -11
    -2 1 -12
    -2 -1 -12
    -2 1 -13
    -2 -1 -13
    -2 1 -14
    -2 -1 -14
    -2 1 -15
    2 1 15
    -2 1 -16
    -2 1 -16
    -2 1 -17
    -2 -1 -17
    -2 1 -17
    -2 -1 -18
    -2 1 -18
    -2 1 -19
    -2 -1 -19
    -2 1 -20
    -2 -1 -20
    -2 1 -21
    -2 -1 -21
    -2 -1 -21
    -2 1 -22
    -2 1 -22
    -2 1 -22
    -2 -1 -22
    2 1 23
    -2 1 -23
    2 -1 23
    2 -1 24
    -2 1 -24
    2 -1 25
    2 1 25
    2 1 26
    2 1 27
    2 1 28
    2 -1 28
    2 -1 29
    2 1 29
    2 -1 30
    2 1 30
    2 1 31
    2 -1 31
    2 2 -32
    -2 2 31
    2 2 -31
    -2 2 30
    2 2 -30
    2 2 -29
    2 -2 -29
    2 2 -28
    2 -2 -28
    2 2 -28
    2 -2 -27
    2 2 -27
    2 2 -27
    2 -2 -26
    2 2 -26
    2 2 -26
    2 2 -25
    2 2 -25
    2 2 -24
    2 2 -24
    2 -2 -23
    2 2 -23
    2 2 -23
    2 2 -23
    2 2 -22
    2 2 -22
    2 -2 -22
    2 -2 -21
    2 2 -21
    2 2 -21
    2 -2 -20
    2 2 -20
    2 -2 -20
    2 2 -20
    2 -2 -19
    2 2 -19
    2 -2 -19
    2 2 -19
    2 2 -18
    2 -2 -18
    2 2 -18
    2 -2 -18
    2 2 -17
    2 -2 -17
    2 2 -17
    2 -2 -17
    2 2 -16
    2 2 -16
    2 -2 -16
    2 -2 -16
    2 2 -15
    2 -2 -15
    2 2 -14
    2 -2 -14
    2 -2 -13
    2 2 -13
    2 -2 -12
    2 2 -12
    2 -2 -11
    2 2 -11
    2 -2 -10
    2 2 -10
    2 -2 -9
    2 2 -9
    2 2 -8
    2 -2 -8
    2 -2 -7
    2 2 -7
    2 -2 -6
    2 2 -6
    2 2 -5
    2 -2 -5
    2 -2 -4
    2 2 -4
    2 -2 -3
    2 -2 -2
    2 -2 -2
    2 -2 -1
    2 2 -1
    2 -2 -1
    -2 -2 0
    -2 -2 0
    2 -2 0
    -2 -2 -1
    -2 2 -1
    2 -2 1
    -2 2 -2
    2 -2 2
    -2 -2 -3
    2 -2 3
    2 -2 4
    -2 -2 -4
    2 -2 5
    -2 -2 -5
    -2 2 -6
    2 -2 6
    -2 -2 -7
    -2 2 -7
    -2 2 -8
    -2 -2 -8
    -2 2 -9
    -2 -2 -9
    -2 -2 -10
    -2 2 -10
    -2 -2 -11
    -2 -2 -12
    -2 -2 -13
    -2 -2 -14
    -2 -2 -15
    -2 2 -15
    -2 2 -16
    2 2 16
    -2 -2 -17
    2 2 17
    -2 2 -17
    -2 2 -18
    -2 2 -18
    -2 -2 -18
    -2 -2 -19
    -2 2 -19
    -2 2 -19
    -2 -2 -20
    -2 2 -20
    -2 2 -20
    -2 2 -21
    -2 -2 -21
    -2 2 -21
    -2 2 -22
    -2 2 -22
    2 2 22
    -2 2 -22
    -2 -2 -22
    -2 2 -23
    2 -2 23
    2 2 23
    2 2 24
    2 -2 24
    2 -2 24
    -2 2 -24
    2 -2 25
    2 -2 25
    -2 2 -25
    2 2 25
    2 2 26
    2 -2 26
    -2 2 -26
    2 -2 26
    -2 2 -27
    2 2 27
    2 2 28
    2 2 29
    2 2 30
    2 -2 31
    2 -2 32
    2 3 -32
    -2 -3 32
    -2 -3 31
    2 3 -31
    -2 -3 30
    -2 3 30
    2 3 -30
    -2 -3 30
    -2 3 29
    2 3 -29
    2 3 -29
    2 3 -28
    2 -3 -28
    2 3 -28
    2 3 -27
    2 3 -27
    2 -3 -27
    2 3 -26
    2 -3 -26
    2 3 -26
    2 3 -25
    2 3 -25
    2 3 -24
    2 3 -24
    2 3 -23
    2 3 -23
    2 3 -23
    2 3 -22
    2 3 -22
    2 -3 -22
    2 3 -22
    2 3 -21
    2 -3 -21
    2 3 -21
    2 -3 -20
    2 3 -20
    2 3 -20
    2 -3 -20
    2 -3 -19
    2 -3 -19
    2 3 -19
    2 3 -19
    2 3 -18
    2 3 -18
    2 -3 -18
    2 -3 -18
    2 -3 -17
    2 -3 -17
    2 3 -17
    2 3 -17
    2 -3 -16
    2 3 -16
    2 -3 -16
    2 3 -16
    2 -3 -15
    2 3 -15
    2 3 -15
    2 3 -14
    2 -3 -14
    2 3 -13
    2 -3 -13
    2 3 -12
    2 -3 -12
    2 -3 -11
    2 3 -11
    2 -3 -10
    2 -3 -9
    2 -3 -8
    2 -3 -7
    2 -3 -6
    2 -3 -5
    2 3 -5
    2 -3 -4
    -2 -3 4
    2 -3 -3
    -2 -3 3
    2 3 -2
    2 -3 -2
    -2 -3 1
    2 3 -1
    -2 -3 0
    2 3 0
    -2 3 0
    -2 -3 -1
    -2 -3 -1
    -2 3 -1
    2 3 2
    -2 3 -2
    -2 -3 -2
    2 -3 2
    2 -3 3
    -2 -3 -3
    -2 -3 -4
    2 -3 4
    2 -3 5
    -2 -3 -5
    -2 -3 -6
    2 -3 6
    -2 -3 -7
    2 -3 7
    -2 -3 -8
    -2 -3 -9
    -2 -3 -10
    -2 -3 -11
    -2 3 -12
    -2 -3 -12
    -2 -3 -13
    -2 3 -13
    -2 -3 -14
    -2 3 -14
    -2 3 -15
    -2 -3 -15
    -2 3 -15
    -2 3 -15
    2 3 15
    -2 3 -16
    -2 -3 -16
    -2 3 -16
    2 3 16
    -2 3 -16
    -2 3 -17
    2 3 17
    -2 3 -17
    -2 -3 -17
    -2 3 -17
    -2 3 -18
    2 3 18
    -2 3 -18
    -2 3 -18
    -2 -3 -18
    -2 3 -19
    -2 -3 -19
    -2 3 -19
    2 3 19
    -2 3 -19
    -2 -3 -20
    -2 3 -20
    -2 3 -20
    2 3 20
    -2 3 -20
    -2 3 -21
    -2 3 -21
    2 3 21
    -2 3 -22
    -2 3 -22
    2 3 22
    -2 3 -22
    2 3 23
    2 -3 23
    -2 3 -23
    -2 3 -24
    2 3 24
    2 -3 24
    2 -3 24
    2 -3 25
    2 3 25
    -2 3 -25
    2 -3 25
    2 3 26
    2 -3 26
    2 -3 26
    -2 3 -26
    2 -3 27
    -2 3 -27
    2 3 27
    2 -3 27
    -2 3 -28
    2 3 28
    2 -3 28
    2 3 29
    2 -3 29
    2 -3 30
    2 4 -32
    -2 -4 32
    2 4 -31
    -2 -4 31
    -2 -4 31
    2 4 -30
    -2 -4 30
    2 4 -30
    -2 -4 30
    2 4 -29
    2 4 -29
    2 4 -28
    2 4 -28
    -2 4 28
    2 4 -27
    2 4 -27
    2 4 -26
    2 4 -26
    2 -4 -26
    2 4 -25
    2 4 -25
    2 4 -24
    2 4 -24
    2 4 -23
    2 4 -23
    2 4 -22
    2 4 -22
    2 4 -21
    2 4 -21
    2 4 -20
    2 -4 -20
    2 4 -20
    2 4 -19
    2 -4 -19
    2 -4 -19
    2 -4 -18
    2 4 -18
    2 -4 -18
    2 4 -17
    2 -4 -17
    2 -4 -17
    2 4 -16
    2 -4 -16
    2 -4 -16
    2 -4 -15
    2 -4 -15
    2 4 -15
    2 -4 -14
    2 -4 -13
    2 -4 -12
    2 -4 -11
    2 -4 -10
    2 -4 -9
    2 -4 -8
    2 4 -8
    2 4 -7
    2 -4 -7
    2 -4 -6
    2 4 -6
    2 4 -6
    2 -4 -5
    2 -4 -5
    2 4 -5
    2 -4 -4
    2 -4 -4
    2 -4 -3
    2 4 -3
    2 4 -2
    -2 -4 2
    2 4 -1
    -2 -4 1
    -2 -4 0
    -2 -4 0
    -2 4 0
    -2 -4 0
    -2 -4 -1
    -2 -4 -1
    -2 4 -1
    2 -4 2
    -2 4 -2
    -2 -4 -2
    -2 -4 -2
    -2 -4 -2
    2 4 2
    2 4 3
    -2 -4 -3
    2 -4 3
    2 -4 4
    -2 -4 -4
    2 -4 5
    -2 -4 -5
    2 -4 6
    -2 -4 -6
    -2 4 -6
    -2 4 -7
    2 -4 7
    -2 -4 -7
    -2 -4 -8
    -2 4 -8
    2 -4 8
    -2 -4 -9
    -2 4 -9
    -2 -4 -10
    -2 4 -10
    -2 4 -11
    -2 -4 -11
    -2 4 -12
    -2 -4 -12
    -2 -4 -13
    -2 4 -13
    -2 -4 -14
    -2 4 -14
    2 4 14
    -2 4 -14
    -2 4 -14
    -2 4 -15
    -2 4 -15
    -2 4 -15
    2 4 15
    -2 -4 -15
    -2 -4 -16
    -2 4 -16
    2 4 16
    -2 4 -16
    -2 4 -16
    -2 4 -17
    -2 4 -17
    -2 4 -17
    -2 -4 -17
    2 4 17
    2 4 18
    -2 4 -18
    -2 4 -18
    2 4 18
    -2 -4 -18
    -2 4 -18
    -2 4 -19
    2 4 19
    -2 4 -19
    2 4 19
    -2 4 -19
    -2 4 -20
    2 4 20
    2 4 20
    -2 4 -20
    -2 4 -20
    -2 4 -21
    -2 4 -21
    2 4 21
    -2 4 -21
    -2 4 -22
    -2 4 -22
    2 4 22
    2 4 23
    -2 4 -23
    2 -4 23
    -2 4 -23
    2 -4 24
    -2 4 -24
    2 -4 24
    2 4 24
    2 4 25
    2 -4 25
    2 -4 25
    -2 4 -25
    2 -4 26
    2 -4 26
    2 4 26
    -2 4 -26
    2 4 27
    2 -4 27
    -2 4 -27
    2 -4 27
    2 -4 28
    2 -4 28
    2 -4 29
    2 -4 29
    2 -4 30
    2 4 30
    2 -4 31
    2 -4 31
    -2 -5 32
    -2 -5 31
    2 5 -31
    2 5 -30
    -2 -5 30
    -2 -5 30
    2 5 -30
    2 5 -29
    2 5 -29
    2 5 -28
    2 5 -28
    2 5 -27
    2 5 -27
    2 5 -26
    2 5 -26
    2 5 -25
    2 5 -25
    2 5 -24
    2 5 -24
    2 5 -23
    2 5 -23
    2 5 -22
    2 5 -22
    2 5 -22
    2 5 -21
    2 5 -21
    2 5 -21
    2 5 -20
    2 5 -20
    2 -5 -20
    2 5 -20
    2 5 -19
    2 5 -19
    2 -5 -19
    2 5 -19
    2 5 -18
    2 5 -18
    2 -5 -18
    2 5 -18
    2 5 -17
    2 5 -17
    2 -5 -17
    2 5 -17
    2 5 -16
    2 -5 -16
    2 5 -16
    2 -5 -16
    2 -5 -15
    2 5 -15
    2 5 -15
    2 -5 -15
    2 5 -14
    2 5 -14
    2 -5 -14
    2 5 -13
    2 -5 -13
    2 5 -12
    2 -5 -12
    2 -5 -11
    2 5 -11
    2 -5 -10
    2 5 -10
    2 -5 -9
    2 5 -9
    2 -5 -8
    2 5 -8
    2 5 -7
    2 -5 -7
    2 5 -6
    2 -5 -6
    2 -5 -6
    2 5 -5
    2 -5 -5
    2 -5 -5
    2 -5 -4
    2 5 -4
    2 -5 -4
    2 -5 -3
    2 5 -3
    2 5 -2
    2 -5 -2
    2 5 -1
    -2 5 1
    -2 5 0
    2 -5 0
    -2 5 -1
    -2 -5 -1
    -2 -5 -1
    2 -5 1
    2 -5 2
    -2 -5 -2
    -2 -5 -2
    -2 5 -2
    2 5 2
    2 -5 3
    2 5 3
    -2 -5 -3
    2 -5 4
    -2 -5 -4
    2 5 4
    2 -5 5
    -2 -5 -5
    -2 -5 -6
    -2 5 -6
    2 -5 6
    -2 5 -7
    -2 -5 -7
    2 -5 7
    -2 5 -8
    2 -5 8
    -2 -5 -8
    -2 -5 -9
    -2 5 -9
    -2 -5 -10
    -2 5 -10
    -2 -5 -11
    -2 5 -11
    -2 -5 -12
    -2 5 -12
    -2 -5 -13
    -2 5 -13
    -2 5 -13
    2 5 13
    -2 5 -13
    -2 5 -14
    -2 -5 -14
    2 5 14
    -2 5 -14
    -2 5 -14
    -2 5 -15
    -2 5 -15
    -2 5 -15
    2 5 15
    -2 5 -16
    -2 5 -16
    2 5 16
    -2 5 -16
    -2 5 -17
    2 5 17
    -2 5 -17
    -2 5 -17
    -2 5 -18
    -2 5 -18
    -2 5 -18
    2 5 18
    2 5 18
    2 5 19
    2 5 19
    -2 5 -19
    -2 5 -19
    -2 5 -19
    -2 5 -20
    2 5 20
    -2 5 -20
    -2 5 -20
    2 5 20
    -2 5 -21
    -2 5 -21
    2 5 21
    2 5 21
    -2 5 -21
    2 -5 22
    -2 5 -22
    2 5 22
    -2 5 -22
    -2 5 -23
    2 -5 23
    2 5 23
    -2 5 -23
    2 -5 24
    -2 5 -24
    -2 5 -24
    2 5 24
    2 -5 24
    -2 5 -25
    2 -5 25
    2 -5 25
    2 -5 26
    2 -5 26
    -2 5 -26
    2 -5 27
    2 -5 27
    2 -5 28
    2 -5 28
    2 -5 29
    2 -5 29
    2 -5 30
    2 -5 31
    2 -5 31
    -2 -6 31
    2 6 -31
    -2 -6 30
    -2 -6 30
    2 6 -30
    2 6 -30
    2 6 -29
    -2 -6 29
    2 6 -29
    2 6 -28
    2 6 -28
    2 6 -27
    2 6 -27
    2 6 -26
    2 6 -26
    2 6 -25
    2 6 -25
    2 6 -24
    2 6 -24
    2 6 -23
    2 6 -23
    2 6 -22
    2 6 -22
    2 6 -21
    2 6 -21
    2 6 -21
    2 6 -20
    2 6 -20
    2 -6 -20
    2 6 -20
    2 6 -19
    -2 6 19
    2 6 -19
    2 -6 -19
    2 6 -19
    2 -6 -18
    -2 6 18
    2 6 -18
    2 6 -18
    2 6 -17
    2 -6 -17
    -2 6 17
    2 6 -16
    -2 6 16
    2 -6 -16
    2 6 -16
    2 -6 -15
    2 6 -15
    2 6 -15
    -2 6 15
    2 6 -15
    2 6 -14
    -2 6 14
    2 6 -14
    2 6 -14
    2 6 -13
    -2 6 13
    2 6 -12
    2 6 -11
    2 6 -10
    2 -6 -9
    2 6 -9
    2 -6 -8
    2 6 -8
    2 -6 -7
    2 6 -7
    2 6 -6
    2 -6 -6
    2 -6 -6
    2 6 -5
    2 -6 -5
    2 -6 -5
    2 6 -4
    2 -6 -4
    2 -6 -3
    2 6 -3
    -2 6 2
    2 -6 -2
    -2 6 1
    2 -6 -1
    2 -6 0
    -2 6 0
    -2 6 -1
    -2 -6 -1
    2 -6 1
    2 6 2
    -2 -6 -2
    -2 6 -2
    2 -6 3
    -2 -6 -3
    2 6 3
    2 -6 4
    -2 -6 -4
    2 6 4
    -2 -6 -5
    2 6 5
    2 -6 5
    -2 6 -6
    2 -6 6
    -2 -6 -6
    -2 -6 -7
    -2 6 -7
    2 -6 7
    -2 -6 -8
    -2 6 -8
    2 -6 8
    -2 -6 -9
    2 -6 9
    -2 6 -10
    -2 -6 -10
    -2 6 -11
    -2 -6 -11
    -2 6 -12
    2 6 12
    -2 6 -12
    -2 -6 -12
    -2 6 -13
    -2 6 -13
    2 6 13
    -2 -6 -13
    -2 6 -13
    -2 6 -14
    -2 6 -14
    -2 6 -14
    -2 -6 -14
    2 6 14
    -2 6 -15
    -2 6 -15
    -2 6 -15
    2 6 15
    -2 6 -16
    -2 6 -16
    2 6 16
    -2 6 -16
    -2 6 -17
    -2 6 -17
    2 6 17
    -2 6 -17
    -2 6 -18
    -2 6 -18
    -2 6 -18
    2 6 18
    -2 6 -19
    -2 6 -19
    -2 6 -19
    2 6 19
    -2 6 -20
    -2 6 -20
    -2 6 -20
    2 6 20
    -2 6 -21
    2 -6 21
    -2 6 -21
    2 6 21
    -2 6 -22
    2 -6 22
    -2 6 -22
    -2 6 -23
    2 -6 23
    2 -6 23
    -2 6 -23
    2 -6 24
    -2 6 -24
    2 -6 24
    -2 6 -24
    -2 6 -25
    2 -6 25
    2 -6 25
    -2 6 -26
    2 -6 26
    2 -6 26
    2 -6 27
    2 -6 27
    2 -6 28
    2 -6 28
    2 -6 29
    2 -6 29
    2 -6 30
    2 -6 30
    -2 -7 31
    -2 -7 30
    -2 -7 30
    2 7 -30
    2 7 -29
    -2 -7 29
    2 7 -29
    -2 -7 29
    -2 -7 28
    2 7 -28
    2 7 -28
    2 7 -27
    2 7 -27
    2 7 -26
    2 7 -26
    2 7 -25
    2 7 -25
    2 7 -24
    2 7 -24
    2 7 -23
    2 7 -23
    2 7 -22
    2 7 -22
    2 7 -21
    -2 7 21
    2 7 -21
    2 7 -20
    2 7 -20
    -2 7 20
    2 -7 -19
    2 7 -19
    2 7 -19
    -2 7 19
    -2 7 18
    2 7 -18
    2 7 -18
    2 7 -17
    2 7 -17
    2 7 -17
    -2 7 17
    2 7 -16
    2 7 -16
    -2 7 16
    2 7 -16
    2 7 -15
    2 7 -15
    -2 7 15
    2 7 -15
    -2 7 14
    -2 7 14
    2 7 -14
    2 7 -14
    2 7 -13
    2 7 -13
    -2 7 13
    2 7 -12
    2 7 -12
    -2 7 12
    2 7 -11
    2 7 -10
    2 7 -9
    2 7 -8
    2 7 -7
    2 -7 -6
    2 7 -6
    2 -7 -5
    2 7 -5
    2 -7 -4
    2 7 -4
    -2 7 3
    2 -7 -3
    2 7 -3
    2 -7 -2
    2 7 -2
    -2 7 2
    -2 7 1
    2 -7 -1
    -2 7 0
    2 -7 0
    2 -7 1
    -2 -7 -1
    -2 7 -1
    2 -7 2
    2 7 2
    2 -7 2
    2 -7 3
    2 7 3
    2 -7 4
    2 7 4
    2 -7 5
    2 7 5
    -2 7 -6
    2 -7 6
    2 7 6
    -2 7 -7
    2 -7 7
    2 7 7
    2 -7 8
    -2 7 -8
    -2 7 -9
    2 -7 9
    -2 7 -10
    -2 7 -11
    -2 7 -11
    -2 7 -11
    2 7 11
    2 7 12
    -2 7 -12
    -2 7 -12
    -2 7 -12
    -2 7 -13
    -2 7 -13
    2 7 13
    -2 7 -13
    -2 7 -14
    -2 7 -14
    -2 7 -14
    2 7 14
    -2 7 -15
    -2 7 -15
    2 7 15
    -2 7 -15
    -2 7 -16
    -2 7 -16
    -2 7 -16
    2 7 16
    -2 7 -17
    -2 7 -17
    -2 7 -17
    2 7 17
    -2 7 -18
    -2 7 -18
    -2 7 -18
    2 7 18
    2 -7 19
    -2 7 -19
    -2 7 -19
    2 7 19
    2 -7 20
    2 7 20
    -2 7 -20
    -2 7 -20
    -2 7 -20
    2 -7 21
    -2 7 -21
    2 7 21
    -2 7 -21
    -2 7 -22
    2 7 22
    -2 7 -22
    2 -7 22
    -2 7 -23
    2 -7 23
    -2 7 -23
    -2 7 -24
    2 -7 24
    2 -7 25
    2 -7 25
    2 -7 26
    2 -7 26
    2 -7 27
    2 -7 27
    2 -7 28
    2 -7 28
    2 -7 29
    2 -7 29
    2 -7 29
    2 -7 30
    -2 -8 30
    -2 -8 30
    -2 -8 29
    2 8 -29
    2 8 -28
    -2 -8 28
    2 8 -28
    2 8 -27
    2 8 -27
    -2 -8 27
    2 8 -26
    2 8 -26
    2 8 -25
    2 8 -25
    2 8 -24
    2 8 -24
    -2 8 23
    2 8 -23
    -2 8 22
    2 8 -22
    -2 8 21
    2 8 -21
    2 8 -20
    -2 8 20
    2 8 -20
    2 8 -19
    2 8 -19
    2 8 -19
    -2 8 19
    2 8 -18
    2 8 -18
    2 8 -18
    -2 8 18
    2 8 -17
    2 8 -17
    -2 8 17
    2 8 -17
    -2 8 16
    2 8 -16
    2 8 -16
    -2 8 15
    2 8 -15
    2 8 -15
    -2 8 14
    2 8 -14
    -2 8 14
    2 8 -14
    2 8 -13
    2 8 -13
    -2 8 13
    2 8 -13
    -2 8 12
    2 8 -12
    2 8 -12
    2 8 -12
    2 8 -11
    2 8 -11
    -2 8 11
    -2 8 10
    2 8 -10
    2 8 -9
    2 8 -8
    2 -8 -7
    2 8 -7
    2 -8 -6
    2 8 -6
    2 -8 -5
    -2 8 5
    2 8 -5
    2 -8 -4
    2 8 -4
    -2 8 4
    2 -8 -3
    -2 8 3
    -2 8 2
    2 -8 -2
    2 -8 -1
    -2 8 1
    2 -8 0
    -2 -8 0
    -2 8 0
    2 -8 1
    -2 8 -1
    2 -8 1
    2 -8 2
    2 -8 2
    2 -8 3
    2 8 3
    2 -8 3
    2 8 4
    2 -8 4
    2 -8 5
    -2 8 -5
    2 8 5
    2 -8 6
    -2 8 -6
    2 8 6
    -2 8 -7
    2 -8 7
    2 8 7
    2 -8 8
    2 8 8
    -2 8 -8
    2 8 9
    2 -8 9
    -2 8 -9
    -2 8 -9
    -2 8 -10
    2 8 10
    -2 8 -10
    2 8 11
    -2 8 -11
    -2 8 -11
    -2 8 -11
    -2 8 -12
    -2 8 -12
    2 8 12
    -2 8 -12
    -2 8 -13
    -2 8 -13
    2 8 13
    -2 8 -13
    -2 8 -14
    -2 8 -14
    2 -8 14
    2 8 14
    -2 8 -14
    -2 8 -15
    2 -8 15
    2 8 15
    -2 8 -15
    -2 8 -15
    -2 8 -16
    2 -8 16
    2 8 16
    -2 8 -16
    2 -8 17
    -2 8 -17
    2 8 17
    -2 8 -17
    2 -8 18
    -2 8 -18
    -2 8 -18
    2 8 18
    -2 8 -19
    -2 8 -19
    2 -8 19
    2 8 19
    -2 8 -19
    -2 8 -20
    2 8 20
    -2 8 -20
    2 -8 20
    2 8 21
    2 -8 21
    -2 8 -21
    -2 8 -21
    2 -8 22
    2 8 22
    -2 8 -22
    2 -8 22
    2 -8 23
    -2 8 -23
    2 -8 23
    2 -8 24
    2 -8 25
    2 -8 26
    2 -8 27
    2 -8 27
    2 -8 27
    2 -8 28
    2 -8 28
    2 -8 28
    2 -8 29
    2 -8 29
    -2 -9 29
    -2 -9 28
    -2 -9 28
    -2 -9 27
    2 9 -27
    -2 -9 26
    2 9 -26
    2 9 -25
    2 9 -24
    2 9 -23
    -2 9 23
    2 9 -22
    -2 9 22
    2 9 -21
    -2 9 21
    2 9 -21
    2 9 -20
    -2 9 20
    2 9 -20
    2 9 -19
    -2 9 19
    2 9 -19
    2 9 -19
    -2 9 18
    2 9 -18
    2 9 -18
    2 9 -18
    2 9 -17
    2 9 -17
    -2 9 17
    2 9 -16
    -2 9 16
    2 9 -16
    -2 9 15
    -2 9 15
    2 9 -15
    2 9 -15
    2 9 -15
    -2 9 14
    2 9 -14
    2 9 -14
    2 9 -14
    2 9 -13
    2 9 -13
    -2 9 13
    2 9 -13
    2 9 -12
    2 9 -12
    -2 9 12
    2 9 -12
    2 9 -11
    2 9 -11
    2 9 -11
    -2 9 11
    2 9 -10
    -2 9 10
    2 9 -10
    2 9 -10
    2 9 -9
    -2 9 9
    2 9 -9
    -2 9 8
    2 9 -8
    2 9 -7
    2 -9 -7
    -2 9 7
    2 -9 -6
    2 9 -6
    2 -9 -5
    -2 9 5
    -2 9 4
    2 -9 -4
    2 -9 -3
    -2 9 3
    -2 9 2
    2 -9 -2
    -2 9 1
    2 -9 -1
    -2 9 0
    2 -9 0
    2 -9 1
    2 -9 1
    2 -9 2
    2 -9 2
    2 -9 3
    2 -9 3
    2 -9 4
    -2 9 -4
    2 -9 4
    -2 9 -5
    2 9 5
    2 -9 5
    2 9 6
    -2 9 -6
    2 -9 6
    2 9 7
    -2 9 -7
    2 -9 7
    2 9 7
    2 9 8
    2 -9 8
    -2 9 -8
    2 9 8
    -2 9 -9
    2 9 9
    2 9 9
    2 9 10
    -2 9 -10
    2 9 10
    -2 9 -10
    2 9 11
    -2 9 -11
    2 9 11
    2 9 11
    -2 9 -12
    2 9 12
    2 9 12
    -2 9 -13
    -2 9 -13
    2 9 13
    -2 9 -14
    -2 9 -14
    2 9 14
    -2 9 -15
    -2 9 -15
    2 9 15
    -2 9 -16
    2 9 16
    -2 9 -16
    -2 9 -17
    -2 9 -17
    -2 9 -17
    2 9 17
    2 -9 17
    -2 9 -18
    2 -9 18
    -2 9 -18
    2 9 18
    -2 9 -18
    -2 9 -19
    2 -9 19
    -2 9 -19
    2 9 19
    -2 9 -20
    2 -9 20
    2 -9 20
    -2 9 -20
    2 9 20
    -2 9 -21
    2 9 21
    2 -9 21
    2 -9 21
    2 -9 22
    2 -9 22
    2 9 22
    2 -9 23
    2 -9 23
    2 9 23
    2 -9 24
    2 -9 24
    2 -9 25
    2 -9 25
    2 -9 26
    2 -9 27
    2 -9 28
    2 -9 28
    -2 -10 29
    -2 -10 28
    2 10 -28
    2 10 -27
    -2 -10 27
    2 10 -26
    2 10 -25
    2 10 -24
    2 10 -24
    -2 10 24
    2 10 -23
    -2 10 23
    2 10 -23
    2 10 -22
    -2 10 22
    2 10 -22
    2 10 -21
    2 10 -21
    -2 10 21
    2 10 -20
    2 10 -20
    -2 10 20
    2 10 -19
    -2 10 19
    -2 10 18
    2 10 -18
    -2 10 17
    2 10 -17
    -2 10 16
    2 10 -16
    2 10 -16
    -2 10 15
    2 10 -15
    -2 10 15
    2 10 -15
    2 10 -14
    -2 10 14
    2 10 -14
    2 10 -13
    2 10 -13
    -2 10 13
    2 10 -12
    -2 10 12
    2 10 -12
    -2 10 11
    2 10 -11
    2 10 -11
    2 10 -10
    -2 10 10
    2 10 -10
    -2 10 10
    2 10 -9
    -2 10 9
    -2 10 9
    2 10 -9
    -2 10 8
    2 10 -8
    -2 10 7
    -2 10 6
    2 -10 -6
    -2 10 5
    2 10 -5
    2 -10 -5
    2 -10 -4
    -2 10 4
    2 10 -4
    2 -10 -3
    -2 10 3
    2 10 -3
    -2 10 3
    2 -10 -2
    2 10 -2
    -2 10 2
    -2 10 1
    2 -10 -1
    2 10 -1
    2 -10 0
    2 -10 0
    2 10 0
    2 10 1
    2 -10 1
    2 -10 1
    2 -10 2
    2 -10 2
    2 10 2
    2 -10 3
    2 -10 3
    2 10 3
    2 10 4
    2 -10 4
    2 -10 5
    2 10 5
    2 10 6
    2 10 6
    2 10 7
    2 10 7
    2 10 7
    2 10 8
    2 10 8
    2 10 8
    2 10 9
    2 10 9
    2 10 10
    2 10 10
    2 10 11
    2 10 11
    -2 10 -12
    2 10 12
    -2 10 -13
    2 10 13
    -2 10 -14
    2 10 14
    -2 10 -15
    2 10 15
    -2 10 -16
    2 10 16
    2 10 17
    2 10 18
    2 -10 18
    2 -10 19
    2 10 19
    2 -10 20
    2 10 20
    2 -10 21
    2 -10 21
    2 10 21
    2 -10 22
    2 -10 22
    2 10 22
    2 -10 23
    2 10 23
    2 -10 23
    2 -10 24
    2 -10 24
    2 -10 25
    2 -10 25
    2 -10 26
    2 -10 27
    -2 -11 28
    2 11 -27
    -2 -11 27
    -2 -11 26
    2 11 -26
    2 11 -25
    -2 11 24
    2 11 -24
    2 11 -23
    2 11 -23
    -2 11 23
    -2 11 22
    2 11 -22
    2 11 -22
    2 11 -21
    -2 11 21
    2 11 -20
    -2 11 20
    2 11 -19
    -2 11 19
    2 11 -18
    -2 11 18
    2 11 -18
    2 11 -17
    2 11 -17
    -2 11 17
    2 11 -16
    -2 11 16
    2 11 -16
    -2 11 16
    2 11 -15
    2 11 -15
    -2 11 15
    -2 11 15
    -2 11 15
    -2 11 14
    -2 11 14
    2 11 -14
    2 11 -14
    -2 11 13
    -2 11 13
    2 11 -13
    2 11 -12
    2 11 -12
    -2 11 12
    -2 11 12
    2 11 -11
    2 11 -11
    -2 11 11
    -2 11 11
    2 11 -10
    2 11 -10
    -2 11 10
    -2 11 10
    2 11 -9
    -2 11 9
    -2 11 9
    2 11 -8
    -2 11 8
    -2 11 8
    -2 11 7
    -2 11 7
    2 11 -7
    2 11 -6
    2 -11 -6
    -2 11 6
    2 11 -5
    -2 11 5
    2 -11 -5
    -2 11 4
    2 11 -4
    2 -11 -4
    2 11 -3
    -2 11 3
    2 -11 -3
    2 -11 -2
    -2 11 2
    2 11 -2
    2 11 -1
    2 -11 -1
    2 -11 0
    2 11 0
    2 11 1
    2 -11 1
    2 11 2
    2 -11 2
    2 11 3
    2 -11 3
    2 11 3
    2 -11 4
    2 11 4
    2 11 4
    2 11 5
    2 -11 5
    2 11 5
    2 11 6
    2 11 6
    2 -11 6
    2 11 7
    2 11 7
    2 -11 7
    2 11 8
    2 11 8
    2 11 8
    2 11 9
    2 -11 9
    2 11 9
    2 11 10
    2 -11 10
    2 11 11
    2 -11 11
    2 -11 12
    2 11 12
    2 -11 13
    2 11 13
    2 -11 14
    2 11 14
    2 11 15
    2 -11 15
    2 11 16
    2 -11 16
    2 11 17
    2 -11 17
    2 11 18
    2 -11 18
    2 -11 19
    2 11 19
    2 -11 20
    2 11 20
    2 11 21
    2 -11 21
    2 11 22
    2 -11 22
    2 11 23
    2 -11 23
    2 -11 24
    2 -11 25
    2 -11 26
    2 -11 27
    -2 -12 27
    2 12 -26
    -2 -12 26
    2 12 -25
    -2 -12 25
    -2 -12 24
    2 12 -24
    -2 12 24
    2 12 -23
    -2 12 23
    -2 12 22
    -2 12 21
    2 12 -20
    -2 12 20
    -2 12 19
    2 12 -19
    -2 12 18
    2 12 -18
    2 12 -18
    -2 12 17
    2 12 -17
    2 12 -17
    2 12 -16
    -2 12 16
    2 12 -15
    2 12 -15
    -2 12 14
    2 12 -14
    -2 12 14
    -2 12 14
    -2 12 13
    -2 12 13
    2 12 -13
    2 12 -12
    -2 12 12
    -2 12 12
    2 12 -11
    -2 12 11
    -2 12 11
    -2 12 10
    -2 12 10
    2 12 -10
    2 12 -9
    -2 12 9
    2 12 -9
    -2 12 9
    2 12 -8
    -2 12 8
    -2 12 7
    2 12 -7
    2 -12 -6
    -2 12 6
    2 12 -6
    2 12 -5
    -2 12 5
    2 -12 -4
    2 12 -4
    2 12 -3
    2 -12 -3
    2 12 -2
    2 -12 -2
    2 -12 -1
    2 12 -1
    2 12 -1
    2 12 0
    2 -12 0
    2 12 0
    2 12 1
    2 -12 1
    2 12 1
    2 12 2
    2 -12 2
    2 12 2
    2 -12 3
    2 12 3
    2 12 3
    2 12 4
    2 -12 4
    2 12 4
    2 12 5
    2 -12 5
    2 12 5
    2 12 6
    2 12 6
    2 -12 6
    2 12 7
    2 -12 7
    2 12 8
    2 -12 8
    2 12 9
    2 -12 9
    2 -12 10
    2 12 10
    2 -12 10
    2 -12 11
    2 -12 11
    2 -12 12
    2 12 12
    2 -12 13
    2 12 13
    2 -12 14
    2 12 14
    2 -12 15
    2 12 15
    2 12 16
    2 -12 16
    2 12 17
    2 -12 17
    2 12 18
    2 -12 18
    2 12 19
    2 -12 19
    2 -12 20
    2 12 20
    2 -12 21
    2 12 21
    2 12 22
    2 -12 22
    2 -12 23
    2 -12 24
    2 -12 25
    -2 12 -26
    2 -12 26
    -2 -13 26
    -2 -13 25
    2 13 -25
    2 13 -24
    -2 -13 24
    -2 -13 23
    2 13 -23
    -2 13 23
    -2 13 22
    -2 -13 22
    -2 13 21
    -2 13 20
    2 13 -19
    -2 13 19
    2 13 -19
    2 13 -18
    -2 13 18
    2 13 -18
    2 13 -17
    -2 13 17
    2 13 -17
    2 13 -16
    -2 13 16
    -2 13 15
    2 13 -15
    2 13 -14
    -2 13 14
    2 13 -14
    2 13 -13
    2 13 -13
    2 13 -12
    2 13 -12
    -2 13 12
    2 13 -11
    -2 13 11
    2 13 -11
    -2 13 10
    2 13 -10
    2 13 -9
    -2 13 9
    -2 13 8
    2 13 -8
    -2 13 7
    2 13 -7
    -2 13 6
    2 13 -6
    -2 13 5
    2 -13 -5
    2 13 -5
    2 13 -4
    2 -13 -4
    2 13 -3
    2 -13 -3
    2 13 -2
    2 13 -2
    2 -13 -2
    2 13 -1
    2 -13 -1
    2 13 -1
    2 -13 0
    2 13 0
    2 13 0
    2 13 1
    2 13 1
    2 -13 1
    2 -13 2
    2 13 2
    2 13 2
    2 13 3
    2 13 3
    2 -13 3
    2 13 4
    2 -13 4
    2 13 4
    2 -13 5
    2 13 5
    -2 13 -5
    2 13 5
    2 13 6
    2 13 6
    2 -13 6
    2 -13 7
    2 13 7
    2 13 7
    2 13 8
    2 -13 8
    2 13 9
    2 -13 9
    2 13 10
    2 -13 10
    2 -13 11
    2 -13 11
    2 -13 12
    2 -13 12
    2 -13 13
    2 -13 13
    2 13 13
    2 -13 14
    2 13 14
    2 -13 14
    2 -13 15
    2 -13 15
    2 13 15
    2 -13 16
    2 13 16
    2 13 17
    2 -13 17
    2 13 18
    2 -13 18
    2 -13 19
    2 13 19
    2 -13 20
    2 13 20
    2 -13 21
    2 13 21
    2 13 22
    2 -13 22
    2 -13 23
    -2 13 -24
    2 -13 24
    2 -13 25
    -2 13 -25
    2 14 -24
    -2 -14 24
    -2 14 23
    -2 -14 23
    -2 -14 22
    -2 14 22
    -2 -14 21
    -2 14 21
    2 14 -20
    -2 -14 20
    -2 14 20
    -2 -14 19
    2 14 -19
    -2 14 19
    2 14 -18
    -2 -14 18
    -2 14 18
    -2 14 17
    2 14 -17
    -2 14 16
    2 14 -16
    2 14 -15
    -2 14 15
    2 14 -14
    -2 14 14
    2 14 -13
    2 14 -12
    2 14 -11
    2 14 -10
    2 14 -9
    -2 14 9
    2 14 -8
    -2 14 8
    2 14 -7
    2 14 -6
    2 14 -5
    2 14 -4
    2 14 -4
    2 14 -3
    2 14 -3
    2 -14 -2
    2 14 -2
    2 14 -2
    2 14 -1
    2 -14 -1
    2 14 -1
    2 14 0
    2 -14 0
    2 14 0
    2 14 1
    2 -14 1
    2 14 1
    2 -14 2
    2 14 2
    2 14 2
    2 14 3
    2 -14 3
    2 14 3
    2 -14 4
    2 14 4
    2 14 4
    2 14 5
    -2 14 -5
    2 -14 5
    2 14 5
    -2 14 -6
    2 14 6
    2 -14 6
    2 14 6
    2 14 7
    2 -14 7
    -2 14 -7
    2 14 8
    -2 14 -8
    2 -14 8
    2 -14 9
    2 14 9
    2 14 9
    2 -14 10
    2 -14 11
    2 -14 12
    2 -14 13
    2 -14 13
    2 -14 14
    2 14 14
    2 -14 15
    2 14 15
    2 14 16
    2 -14 16
    2 -14 17
    2 14 17
    2 14 18
    2 -14 18
    2 -14 19
    2 14 19
    2 -14 20
    2 14 20
    2 -14 21
    2 14 21
    -2 14 -21
    -2 14 -22
    2 -14 22
    2 -14 23
    -2 14 -23
    -2 14 -24
    -2 15 22
    2 15 -21
    -2 15 21
    2 15 -20
    -2 15 20
    2 15 -19
    -2 15 19
    2 15 -18
    -2 15 18
    2 15 -17
    -2 15 17
    -2 15 16
    2 15 -16
    2 15 -15
    -2 15 15
    -2 15 14
    2 15 -14
    2 15 -13
    -2 15 13
    2 15 -12
    2 15 -11
    2 15 -10
    2 15 -9
    2 15 -8
    2 15 -7
    2 15 -6
    2 15 -6
    2 15 -5
    2 15 -5
    2 15 -4
    2 15 -4
    2 15 -3
    2 15 -3
    2 15 -2
    2 15 -2
    2 15 -1
    2 15 -1
    2 15 0
    2 15 0
    2 15 1
    2 15 1
    2 -15 1
    2 15 2
    2 15 2
    2 -15 2
    2 -15 3
    2 15 3
    2 15 3
    2 15 4
    2 15 4
    2 -15 4
    2 15 5
    2 -15 5
    2 15 5
    2 -15 6
    2 15 6
    2 15 6
    -2 15 -6
    2 15 7
    2 -15 7
    -2 15 -7
    2 15 8
    2 -15 8
    2 15 8
    -2 15 -8
    2 15 9
    2 15 9
    2 -15 9
    -2 15 -9
    2 -15 10
    2 15 10
    -2 15 -11
    -2 15 -12
    -2 15 -13
    -2 15 -14
    2 15 14
    2 -15 15
    -2 15 -15
    2 15 15
    2 -15 16
    2 15 16
    -2 15 -16
    2 -15 17
    -2 15 -17
    2 15 17
    -2 15 -18
    2 15 18
    2 -15 18
    2 15 19
    -2 15 -19
    2 -15 19
    2 15 20
    2 -15 20
    -2 15 -20
    2 15 21
    2 -15 21
    -2 15 -21
    2 -15 22
    -2 15 -22
    2 16 -21
    -2 16 21
    2 16 -20
    -2 16 20
    2 16 -19
    -2 16 19
    -2 16 18
    2 16 -18
    2 16 -17
    -2 16 17
    2 16 -16
    -2 16 16
    2 16 -15
    -2 16 15
    -2 16 14
    2 16 -14
    -2 16 13
    2 16 -13
    -2 16 12
    2 16 -12
    -2 16 12
    2 16 -11
    -2 16 11
    2 16 -10
    2 16 -10
    2 16 -9
    2 16 -9
    2 16 -8
    2 16 -8
    2 16 -7
    2 16 -7
    2 16 -6
    2 16 -6
    2 16 -5
    2 16 -5
    2 16 -4
    2 16 -4
    2 16 -3
    2 16 -3
    2 16 -2
    2 16 -2
    2 16 -1
    2 16 -1
    2 16 0
    2 16 0
    2 16 1
    2 16 1
    2 16 2
    2 16 2
    2 16 3
    2 16 3
    2 16 4
    2 16 4
    2 16 5
    2 16 5
    2 -16 6
    2 16 6
    -2 16 -7
    2 16 7
    2 16 7
    -2 16 -8
    2 16 8
    2 16 9
    -2 16 -9
    -2 16 -10
    2 16 10
    -2 16 -11
    -2 16 -12
    -2 16 -13
    -2 16 -14
    -2 16 -15
    2 16 16
    -2 16 -16
    2 16 17
    -2 16 -17
    -2 16 -18
    2 16 18
    2 16 19
    -2 16 -19
    -2 16 -20
    2 16 20
    2 17 -20
    -2 17 19
    2 17 -19
    2 17 -18
    -2 17 18
    2 17 -17
    -2 17 17
    2 17 -16
    -2 17 16
    -2 17 15
    2 17 -15
    2 17 -14
    -2 17 14
    2 17 -13
    -2 17 13
    2 17 -12
    -2 17 12
    2 17 -12
    2 17 -11
    2 17 -11
    -2 17 11
    -2 17 11
    2 17 -10
    2 17 -10
    -2 17 10
    -2 17 9
    2 17 -9
    2 17 -9
    2 17 -8
    -2 17 8
    2 17 -8
    2 17 -7
    2 17 -7
    -2 17 7
    -2 17 6
    2 17 -6
    2 17 -6
    -2 17 5
    2 17 -5
    2 17 -5
    2 17 -4
    -2 17 4
    2 17 -4
    2 17 -3
    2 17 -3
    -2 17 3
    2 17 -2
    2 17 -2
    -2 17 2
    2 17 -1
    2 17 -1
    -2 17 1
    2 17 0
    -2 17 0
    2 17 0
    2 17 1
    2 17 1
    -2 17 -1
    2 17 2
    -2 17 -2
    2 17 3
    -2 17 -3
    2 17 3
    2 17 4
    -2 17 -4
    2 17 5
    -2 17 -5
    2 17 5
    2 17 6
    -2 17 -6
    2 17 6
    -2 17 -7
    2 17 7
    2 17 8
    -2 17 -9
    2 17 9
    2 17 10
    -2 17 -10
    2 17 11
    -2 17 -11
    -2 17 -12
    2 17 12
    -2 17 -13
    -2 17 -14
    -2 17 -15
    -2 17 -16
    -2 17 -17
    -2 17 -17
    -2 17 -18
    2 17 18
    -2 17 -18
    2 18 -18
    -2 18 17
    2 18 -17
    -2 18 16
    2 18 -16
    2 18 -15
    -2 18 15
    2 18 -14
    -2 18 14
    2 18 -13
    -2 18 13
    2 18 -12
    -2 18 12
    -2 18 11
    2 18 -11
    -2 18 10
    2 18 -10
    -2 18 10
    -2 18 9
    2 18 -9
    2 18 -8
    -2 18 8
    2 18 -7
    -2 18 7
    -2 18 6
    2 18 -6
    2 18 -5
    -2 18 5
    -2 18 4
    2 18 -4
    2 18 -3
    -2 18 3
    2 18 -2
    -2 18 2
    2 18 -1
    -2 18 1
    -2 18 0
    2 18 0
    2 18 1
    -2 18 -1
    2 18 2
    -2 18 -2
    -2 18 -3
    2 18 3
    -2 18 -4
    2 18 4
    2 18 5
    -2 18 -5
    2 18 6
    -2 18 -6
    -2 18 -7
    2 18 7
    -2 18 -8
    2 18 8
    -2 18 -9
    2 18 9
    -2 18 -10
    2 18 10
    -2 18 -11
    2 18 11
    -2 18 -12
    2 18 12
    2 18 13
    -2 18 -13
    -2 18 -14
    2 18 14
    -2 18 -15
    -2 18 -16
    -2 19 15
    2 19 -15
    2 19 -14
    -2 19 14
    2 19 -13
    -2 19 13
    2 19 -12
    -2 19 12
    2 19 -11
    -2 19 11
    2 19 -10
    -2 19 10
    2 19 -9
    -2 19 9
    2 19 -8
    -2 19 8
    -2 19 8
    -2 19 7
    2 19 -7
    2 19 -6
    -2 19 6
    2 19 -5
    -2 19 5
    2 19 -4
    -2 19 4
    2 19 -3
    2 19 -3
    -2 19 3
    -2 19 2
    2 19 -2
    2 19 -1
    -2 19 1
    2 19 -1
    -2 19 0
    2 19 0
    2 19 1
    -2 19 -1
    2 19 2
    -2 19 -2
    2 19 3
    -2 19 -3
    -2 19 -4
    2 19 4
    -2 19 -5
    2 19 5
    -2 19 -6
    2 19 6
    -2 19 -7
    2 19 7
    -2 19 -8
    2 19 8
    -2 19 -9
    2 19 9
    -2 19 -10
    2 19 10
    2 19 11
    -2 19 -11
    -2 19 -12
    2 19 12
    -2 19 -13
    2 19 13
    -2 20 12
    2 20 -11
    -2 20 11
    2 20 -10
    -2 20 10
    -2 20 9
    2 20 -9
    -2 20 8
    2 20 -8
    -2 20 7
    2 20 -7
    -2 20 6
    -2 20 6
    2 20 -6
    2 20 -5
    -2 20 5
    -2 20 5
    2 20 -4
    -2 20 4
    2 -20 -3
    -2 20 3
    -2 20 2
    -2 20 1
    -2 20 0
    -2 20 -1
    2 20 1
    2 20 2
    -2 20 -2
    -2 20 -3
    2 20 3
    2 20 4
    -2 20 -4
    -2 20 -5
    2 20 5
    -2 20 -6
    2 20 6
    2 20 7
    -2 20 -7
    2 20 8
    -2 20 -8
    -2 20 -9
    -2 21 2
    -2 21 1
    -2 21 0
    3 0 -32
    -3 0 32
    3 0 -31
    -3 0 31
    3 0 -30
    3 0 -29
    3 0 -28
    3 0 -27
    3 0 -27
    3 0 -26
    3 0 -26
    3 0 -25
    3 0 -24
    3 0 -23
    3 0 -23
    3 0 -22
    3 0 -22
    3 0 -21
    3 0 -21
    3 0 -20
    3 0 -20
    3 0 -20
    3 0 -20
    3 0 -19
    3 0 -19
    3 0 -19
    3 0 -19
    3 0 -18
    3 0 -18
    3 0 -18
    3 0 -18
    3 0 -17
    3 0 -17
    3 0 -17
    3 0 -16
    3 0 -16
    3 0 -16
    3 0 -15
    3 0 -14
    3 0 -13
    3 0 -12
    3 0 -11
    3 0 -10
    3 0 -9
    3 0 -8
    3 0 -7
    3 0 -6
    3 0 -5
    3 0 -4
    3 0 -3
    3 0 -2
    3 0 -1
    3 0 -1
    3 0 0
    -3 0 -1
    3 0 1
    3 0 2
    3 0 2
    3 0 3
    3 0 3
    3 0 4
    3 0 4
    3 0 5
    -3 0 -6
    -3 0 -7
    -3 0 -8
    -3 0 -9
    -3 0 -10
    -3 0 -11
    -3 0 -12
    -3 0 -13
    -3 0 -14
    -3 0 -15
    -3 0 -16
    -3 0 -17
    3 0 18
    -3 0 -18
    3 0 19
    3 0 19
    -3 0 -19
    -3 0 -20
    3 0 20
    3 0 21
    -3 0 -21
    3 0 21
    -3 0 -22
    3 0 22
    3 0 23
    3 0 24
    3 0 25
    3 0 26
    3 0 27
    3 0 28
    3 0 29
    3 0 30
    3 0 31
    -3 1 32
    3 1 -32
    -3 -1 31
    -3 1 31
    3 -1 -31
    3 1 -31
    3 -1 -30
    3 1 -30
    3 1 -29
    3 -1 -29
    3 1 -28
    3 -1 -28
    3 1 -28
    3 1 -27
    3 1 -27
    3 -1 -27
    3 1 -26
    3 1 -26
    3 1 -25
    3 1 -25
    3 -1 -25
    3 1 -24
    3 -1 -24
    3 -1 -23
    3 1 -23
    3 1 -23
    3 -1 -23
    3 1 -22
    3 -1 -22
    3 1 -22
    3 -1 -22
    3 -1 -21
    3 -1 -21
    3 -1 -21
    3 1 -21
    3 -1 -21
    3 1 -21
    3 -1 -20
    3 -1 -20
    3 -1 -20
    3 1 -20
    3 1 -20
    3 -1 -20
    3 -1 -19
    3 1 -19
    3 -1 -19
    3 -1 -19
    3 1 -19
    3 -1 -19
    3 1 -19
    3 1 -19
    3 1 -18
    3 -1 -18
    3 1 -18
    3 1 -18
    3 -1 -18
    3 -1 -18
    3 1 -17
    3 -1 -17
    3 -1 -17
    3 1 -17
    3 -1 -17
    3 1 -17
    3 -1 -16
    3 1 -16
    3 -1 -16
    3 1 -16
    3 -1 -16
    3 -1 -15
    3 1 -15
    3 1 -14
    3 -1 -14
    3 1 -13
    3 -1 -13
    3 1 -12
    3 -1 -12
    3 1 -11
    3 -1 -11
    3 -1 -10
    3 1 -10
    3 1 -9
    3 -1 -9
    3 -1 -8
    3 1 -8
    3 -1 -7
    3 1 -7
    3 -1 -6
    3 1 -6
    3 -1 -5
    3 1 -5
    3 1 -4
    3 -1 -4
    3 -1 -3
    3 1 -3
    3 -1 -2
    3 1 -2
    3 1 -1
    3 1 -1
    3 -1 -1
    3 1 0
    3 1 0
    3 -1 0
    -3 1 -1
    3 -1 1
    3 -1 2
    3 -1 2
    3 1 2
    3 1 3
    3 -1 3
    3 1 4
    3 -1 4
    -3 -1 -5
    3 -1 5
    -3 1 -6
    3 -1 6
    -3 -1 -6
    -3 1 -7
    -3 -1 -7
    -3 1 -8
    -3 -1 -8
    -3 -1 -9
    -3 1 -9
    -3 -1 -10
    -3 1 -10
    -3 1 -11
    -3 -1 -11
    -3 -1 -12
    -3 1 -12
    -3 -1 -13
    -3 1 -13
    -3 1 -14
    -3 -1 -14
    -3 -1 -15
    -3 1 -15
    -3 1 -16
    -3 -1 -16
    -3 -1 -17
    -3 1 -17
    3 1 18
    -3 -1 -18
    -3 1 -18
    -3 1 -19
    3 1 19
    3 -1 19
    -3 -1 -19
    3 -1 20
    3 1 20
    -3 -1 -20
    3 -1 21
    -3 -1 -21
    3 1 22
    3 -1 22
    3 1 23
    3 -1 23
    3 1 24
    3 -1 24
    3 1 25
    3 1 26
    3 1 27
    3 -1 27
    3 -1 28
    3 1 28
    3 1 29
    3 -1 29
    3 -1 30
    3 1 30
    3 -1 31
    3 1 31
    3 2 -32
    3 2 -31
    3 -2 -31
    3 -2 -30
    -3 2 30
    3 2 -30
    3 2 -29
    3 2 -29
    3 -2 -29
    3 2 -28
    3 -2 -28
    3 2 -28
    3 2 -27
    3 2 -27
    3 -2 -27
    3 2 -26
    3 2 -26
    3 2 -25
    3 2 -25
    3 2 -24
    3 2 -24
    3 2 -23
    3 -2 -23
    3 2 -23
    3 -2 -22
    3 2 -22
    3 2 -22
    3 -2 -22
    3 -2 -21
    3 -2 -21
    3 2 -21
    3 2 -21
    3 -2 -21
    3 -2 -20
    3 2 -20
    3 2 -20
    3 -2 -20
    3 -2 -20
    3 -2 -20
    3 2 -19
    3 -2 -19
    3 -2 -19
    3 -2 -19
    3 2 -19
    3 -2 -19
    3 2 -18
    3 2 -18
    3 -2 -18
    3 -2 -18
    3 2 -18
    3 -2 -18
    3 2 -17
    3 2 -17
    3 -2 -17
    3 2 -17
    3 -2 -17
    3 -2 -17
    3 2 -17
    3 2 -16
    3 -2 -16
    3 2 -16
    3 2 -16
    3 -2 -16
    3 -2 -16
    3 2 -16
    3 -2 -15
    3 -2 -15
    3 2 -15
    3 2 -15
    3 2 -14
    3 -2 -14
    3 -2 -13
    3 2 -13
    3 -2 -12
    3 2 -12
    3 -2 -11
    3 2 -11
    3 2 -10
    3 -2 -10
    3 2 -9
    3 -2 -9
    3 2 -8
    3 -2 -8
    3 -2 -7
    3 2 -7
    3 -2 -6
    3 2 -6
    3 2 -5
    3 -2 -5
    3 -2 -4
    3 2 -4
    3 -2 -3
    3 -2 -3
    3 -2 -2
    3 2 -2
    3 -2 -2
    3 2 -1
    3 -2 -1
    -3 2 0
    3 2 0
    3 -2 1
    -3 2 -1
    3 2 1
    -3 2 -2
    3 -2 2
    3 -2 3
    3 -2 4
    -3 -2 -4
    -3 -2 -5
    3 -2 5
    3 2 5
    -3 -2 -6
    3 -2 6
    -3 -2 -7
    3 -2 7
    -3 2 -7
    -3 2 -8
    -3 -2 -8
    -3 -2 -9
    -3 2 -9
    -3 -2 -10
    -3 2 -10
    -3 2 -11
    -3 -2 -11
    -3 2 -12
    -3 -2 -12
    -3 -2 -13
    -3 2 -13
    -3 -2 -14
    3 2 14
    3 2 15
    3 2 15
    -3 -2 -16
    -3 2 -16
    3 2 16
    3 2 16
    3 2 17
    -3 -2 -17
    -3 2 -17
    -3 2 -18
    3 2 18
    -3 -2 -18
    -3 2 -19
    3 2 19
    -3 -2 -19
    3 -2 19
    3 -2 20
    3 -2 20
    3 2 20
    -3 2 -20
    -3 -2 -20
    -3 2 -20
    3 -2 21
    -3 2 -21
    3 -2 21
    -3 2 -21
    -3 -2 -21
    3 2 21
    3 -2 22
    3 2 22
    3 -2 22
    -3 2 -22
    3 2 23
    3 -2 23
    -3 2 -23
    3 -2 23
    3 2 24
    3 -2 24
    3 -2 24
    3 2 25
    3 -2 25
    3 -2 26
    3 2 26
    3 2 27
    3 2 28
    3 2 29
    3 2 30
    3 -2 31
    3 -2 31
    3 3 -32
    -3 -3 32
    -3 -3 31
    3 3 -31
    3 3 -30
    -3 3 30
    3 3 -30
    3 -3 -30
    3 -3 -29
    3 3 -29
    3 3 -29
    3 3 -28
    3 3 -28
    3 -3 -28
    3 3 -27
    3 3 -27
    3 -3 -27
    3 3 -26
    3 3 -26
    3 3 -25
    3 3 -25
    3 3 -24
    3 3 -24
    3 3 -23
    3 3 -23
    3 3 -23
    3 3 -22
    3 -3 -22
    3 3 -22
    3 -3 -21
    3 -3 -21
    3 3 -21
    3 3 -21
    3 3 -20
    3 3 -20
    3 -3 -20
    3 -3 -20
    3 -3 -19
    3 -3 -19
    3 3 -19
    3 -3 -19
    3 3 -19
    3 3 -18
    3 -3 -18
    3 -3 -18
    3 -3 -18
    3 3 -18
    3 3 -17
    3 -3 -17
    3 -3 -17
    3 3 -17
    3 3 -17
    3 -3 -17
    3 -3 -16
    3 -3 -16
    3 3 -16
    3 3 -16
    3 -3 -16
    3 3 -16
    3 -3 -15
    3 -3 -15
    3 3 -15
    3 3 -15
    3 3 -14
    3 -3 -14
    3 3 -13
    3 -3 -13
    3 -3 -12
    3 3 -12
    3 -3 -11
    3 -3 -10
    3 -3 -9
    3 -3 -8
    3 -3 -7
    3 -3 -6
    3 -3 -5
    3 -3 -4
    3 3 -4
    3 3 -3
    3 -3 -3
    3 -3 -3
    3 -3 -2
    3 3 -2
    3 -3 -2
    -3 -3 1
    3 -3 -1
    3 3 -1
    3 -3 0
    -3 3 0
    3 -3 1
    3 -3 1
    -3 3 -1
    3 -3 2
    -3 3 -2
    -3 -3 -3
    3 -3 3
    3 -3 4
    -3 -3 -4
    -3 -3 -5
    3 -3 5
    -3 -3 -6
    3 -3 6
    3 -3 7
    -3 -3 -7
    -3 -3 -8
    3 -3 8
    -3 -3 -9
    -3 -3 -10
    -3 -3 -11
    -3 -3 -12
    -3 -3 -13
    3 3 13
    -3 -3 -14
    -3 3 -14
    3 3 14
    -3 3 -15
    3 3 15
    -3 -3 -15
    -3 3 -15
    3 3 15
    -3 -3 -16
    -3 3 -16
    3 3 16
    3 3 16
    -3 3 -16
    3 3 17
    -3 3 -17
    -3 -3 -17
    3 3 17
    -3 3 -17
    -3 3 -18
    3 3 18
    -3 3 -18
    -3 -3 -18
    -3 3 -19
    3 3 19
    3 -3 19
    -3 3 -19
    -3 -3 -19
    3 3 20
    3 -3 20
    -3 3 -20
    3 -3 20
    -3 -3 -20
    -3 3 -20
    3 -3 21
    -3 3 -21
    3 -3 21
    3 3 21
    -3 3 -21
    3 3 22
    3 -3 22
    -3 3 -22
    3 -3 22
    3 -3 23
    3 3 23
    3 -3 23
    3 -3 24
    -3 3 -24
    3 -3 24
    3 3 24
    3 -3 25
    3 -3 25
    -3 3 -25
    3 3 25
    3 3 26
    3 -3 26
    3 -3 27
    3 3 27
    3 3 28
    3 -3 28
    3 -3 29
    3 -3 30
    3 3 30
    3 -3 31
    -3 -4 32
    3 4 -32
    3 4 -31
    -3 -4 31
    3 4 -31
    3 4 -30
    3 4 -30
    3 4 -29
    3 4 -29
    -3 4 29
    3 4 -28
    3 4 -28
    3 -4 -28
    3 4 -27
    3 -4 -27
    3 4 -27
    3 4 -26
    3 4 -26
    3 4 -25
    3 4 -25
    3 4 -24
    3 4 -24
    3 4 -23
    3 4 -23
    3 4 -22
    3 4 -22
    3 4 -21
    3 -4 -21
    3 4 -20
    3 -4 -20
    3 4 -19
    3 -4 -19
    3 -4 -19
    3 -4 -18
    3 4 -18
    3 -4 -18
    3 -4 -17
    3 -4 -17
    3 -4 -17
    3 4 -17
    3 -4 -16
    3 4 -16
    3 -4 -16
    3 -4 -16
    3 4 -15
    3 4 -15
    3 -4 -15
    3 -4 -15
    3 4 -14
    3 -4 -14
    3 -4 -13
    3 -4 -12
    3 -4 -11
    3 -4 -10
    3 4 -10
    3 4 -9
    3 -4 -9
    3 -4 -8
    3 4 -8
    3 4 -7
    3 -4 -7
    3 4 -7
    3 4 -6
    3 -4 -6
    3 4 -5
    3 -4 -5
    3 -4 -5
    3 4 -4
    3 -4 -4
    3 -4 -4
    3 -4 -3
    3 -4 -3
    3 4 -3
    3 4 -2
    3 -4 -2
    3 -4 -1
    -3 4 1
    3 4 -1
    -3 4 0
    3 -4 0
    -3 -4 -1
    3 -4 1
    -3 4 -1
    3 -4 1
    -3 4 -2
    -3 -4 -2
    3 -4 2
    3 -4 2
    -3 -4 -3
    3 -4 3
    3 -4 4
    3 4 4
    3 -4 5
    -3 -4 -5
    -3 -4 -6
    3 -4 6
    -3 -4 -7
    -3 4 -7
    3 -4 7
    -3 4 -8
    3 -4 8
    -3 -4 -8
    -3 -4 -9
    -3 4 -9
    3 -4 9
    -3 -4 -10
    -3 4 -10
    -3 4 -11
    -3 -4 -11
    -3 4 -12
    -3 -4 -12
    3 4 13
    -3 4 -13
    -3 -4 -13
    -3 4 -13
    -3 4 -14
    -3 -4 -14
    -3 4 -14
    -3 4 -14
    3 4 14
    -3 4 -15
    -3 -4 -15
    -3 4 -15
    3 4 15
    3 4 15
    -3 4 -15
    3 4 16
    -3 4 -16
    -3 4 -16
    -3 4 -16
    -3 -4 -16
    3 4 16
    -3 4 -17
    3 4 17
    -3 4 -17
    -3 -4 -17
    3 4 17
    -3 4 -17
    3 4 18
    3 -4 18
    -3 4 -18
    -3 -4 -18
    -3 4 -18
    3 4 18
    -3 4 -18
    -3 4 -19
    3 -4 19
    -3 4 -19
    -3 -4 -19
    3 4 19
    3 4 19
    -3 4 -19
    -3 4 -20
    -3 4 -20
    3 -4 20
    -3 4 -20
    3 4 20
    3 -4 20
    3 -4 21
    3 -4 21
    -3 4 -21
    3 4 21
    -3 4 -21
    3 4 22
    3 -4 22
    -3 4 -22
    3 -4 22
    3 4 23
    3 -4 23
    -3 4 -23
    3 -4 23
    -3 4 -24
    3 -4 24
    3 4 24
    3 -4 24
    3 -4 25
    -3 4 -25
    3 -4 25
    3 4 25
    3 4 26
    3 -4 26
    3 4 27
    3 -4 27
    3 -4 28
    3 -4 28
    3 -4 29
    3 4 29
    3 -4 30
    3 -4 30
    3 -4 31
    3 -4 31
    -3 -5 32
    3 5 -32
    -3 -5 31
    3 5 -31
    3 5 -31
    3 5 -30
    3 5 -30
    -3 -5 30
    3 5 -29
    3 5 -29
    3 5 -28
    3 5 -28
    3 5 -27
    3 5 -27
    3 5 -26
    3 5 -26
    3 5 -25
    3 5 -25
    3 5 -24
    3 5 -24
    3 5 -23
    3 5 -23
    3 5 -22
    3 5 -22
    3 -5 -21
    3 5 -21
    3 5 -21
    3 5 -21
    3 5 -20
    3 -5 -20
    3 5 -20
    3 5 -20
    3 -5 -19
    3 5 -19
    3 5 -19
    3 -5 -18
    3 5 -18
    3 5 -18
    3 5 -17
    3 -5 -17
    3 5 -17
    3 5 -16
    3 -5 -16
    3 5 -16
    3 -5 -16
    3 -5 -16
    3 -5 -15
    3 -5 -15
    3 5 -15
    3 -5 -15
    3 5 -15
    3 5 -14
    3 -5 -14
    3 -5 -14
    3 5 -14
    3 -5 -14
    3 -5 -14
    3 5 -13
    3 -5 -13
    3 -5 -12
    3 5 -12
    3 5 -11
    3 -5 -11
    3 5 -10
    3 -5 -10
    3 -5 -9
    3 5 -9
    3 -5 -8
    3 5 -8
    3 5 -7
    3 -5 -7
    3 -5 -6
    3 -5 -6
    3 5 -6
    3 -5 -5
    3 -5 -5
    3 5 -5
    3 -5 -4
    3 5 -4
    3 -5 -4
    3 -5 -3
    3 5 -3
    3 5 -2
    3 -5 -2
    3 5 -1
    -3 5 1
    3 -5 -1
    -3 5 0
    3 -5 0
    -3 -5 0
    -3 -5 -1
    -3 5 -1
    3 -5 1
    -3 -5 -2
    -3 5 -2
    3 -5 2
    3 -5 2
    -3 -5 -3
    3 -5 3
    3 -5 4
    -3 -5 -4
    -3 -5 -5
    3 5 5
    3 -5 5
    3 -5 6
    3 5 6
    -3 -5 -6
    -3 -5 -7
    -3 5 -7
    3 -5 7
    -3 5 -8
    -3 -5 -8
    3 -5 8
    3 -5 9
    -3 -5 -9
    -3 5 -9
    -3 -5 -10
    -3 5 -10
    -3 5 -11
    -3 -5 -11
    -3 5 -12
    -3 5 -12
    -3 5 -12
    3 5 12
    -3 -5 -12
    -3 5 -13
    -3 -5 -13
    -3 5 -13
    3 5 13
    -3 5 -13
    -3 5 -14
    -3 5 -14
    3 5 14
    -3 5 -14
    -3 -5 -14
    -3 5 -15
    -3 -5 -15
    -3 5 -15
    3 5 15
    -3 5 -15
    -3 5 -16
    -3 -5 -16
    3 -5 16
    -3 5 -16
    -3 5 -16
    3 5 16
    3 5 17
    -3 5 -17
    -3 5 -17
    -3 5 -17
    -3 -5 -17
    3 5 17
    3 -5 17
    -3 5 -18
    -3 5 -18
    3 5 18
    3 5 18
    3 -5 18
    -3 5 -18
    -3 5 -19
    -3 5 -19
    3 5 19
    3 -5 19
    3 5 19
    -3 5 -19
    3 -5 20
    3 -5 20
    -3 5 -20
    -3 5 -20
    3 5 20
    3 5 20
    -3 5 -20
    -3 5 -21
    3 -5 21
    3 5 21
    3 -5 21
    -3 5 -21
    3 -5 22
    -3 5 -22
    3 -5 22
    3 5 22
    -3 5 -23
    3 5 23
    3 -5 23
    3 -5 23
    3 -5 24
    3 -5 24
    -3 5 -24
    3 -5 25
    3 -5 25
    3 -5 26
    3 -5 26
    3 -5 27
    3 -5 27
    3 -5 28
    3 -5 28
    3 -5 29
    3 -5 29
    3 -5 30
    3 -5 30
    3 6 -31
    -3 -6 31
    -3 -6 31
    3 6 -30
    -3 -6 30
    3 6 -30
    3 6 -29
    3 6 -29
    3 6 -28
    3 6 -28
    3 6 -27
    3 6 -27
    3 6 -26
    3 6 -26
    3 6 -25
    3 6 -25
    3 6 -24
    3 6 -24
    3 6 -23
    3 6 -23
    3 6 -22
    3 6 -21
    3 6 -21
    3 -6 -21
    3 -6 -20
    3 6 -20
    3 6 -20
    3 -6 -19
    3 6 -19
    3 6 -19
    3 6 -18
    3 6 -18
    3 -6 -18
    3 6 -18
    3 6 -17
    3 -6 -17
    3 6 -17
    3 6 -17
    3 6 -16
    3 6 -16
    3 6 -16
    3 -6 -16
    3 -6 -16
    3 -6 -15
    3 -6 -15
    3 6 -14
    3 -6 -14
    -3 6 14
    3 -6 -14
    3 -6 -14
    3 6 -13
    -3 6 13
    3 -6 -13
    3 -6 -13
    3 -6 -13
    3 6 -12
    -3 6 12
    3 6 -11
    3 -6 -11
    3 -6 -10
    3 6 -10
    3 6 -9
    3 -6 -9
    3 6 -8
    3 -6 -8
    3 6 -7
    3 -6 -7
    3 -6 -6
    3 6 -6
    3 -6 -6
    3 -6 -5
    3 6 -5
    3 -6 -5
    3 -6 -4
    3 6 -4
    3 -6 -3
    3 6 -3
    3 -6 -2
    -3 6 2
    3 6 -2
    3 -6 -1
    -3 6 1
    -3 6 0
    3 -6 0
    -3 6 -1
    3 -6 1
    3 -6 1
    3 -6 2
    3 -6 2
    -3 6 -2
    3 -6 3
    3 -6 3
    3 -6 4
    -3 -6 -4
    3 6 4
    3 -6 5
    3 6 5
    3 -6 6
    3 6 6
    -3 -6 -6
    -3 -6 -7
    3 -6 7
    3 6 7
    -3 6 -7
    -3 6 -8
    3 -6 8
    -3 -6 -8
    3 -6 9
    -3 6 -9
    -3 -6 -9
    -3 -6 -10
    -3 6 -10
    -3 6 -11
    -3 6 -11
    -3 6 -11
    -3 -6 -11
    -3 6 -12
    -3 6 -12
    -3 -6 -12
    3 -6 12
    3 6 12
    -3 6 -12
    -3 6 -13
    -3 -6 -13
    3 -6 13
    -3 6 -13
    3 6 13
    -3 6 -13
    -3 6 -14
    -3 6 -14
    3 -6 14
    -3 6 -14
    3 6 14
    -3 -6 -14
    -3 6 -15
    -3 6 -15
    3 -6 15
    3 6 15
    -3 -6 -15
    -3 6 -15
    -3 -6 -16
    3 -6 16
    -3 6 -16
    -3 6 -16
    3 6 16
    -3 6 -16
    -3 6 -17
    -3 6 -17
    3 -6 17
    -3 6 -17
    3 6 17
    3 -6 18
    -3 6 -18
    -3 6 -18
    -3 6 -18
    3 6 18
    -3 6 -19
    3 -6 19
    -3 6 -19
    3 6 19
    -3 6 -19
    -3 6 -20
    -3 6 -20
    3 -6 20
    -3 6 -20
    3 6 20
    -3 6 -21
    3 -6 21
    3 -6 21
    3 -6 22
    -3 6 -22
    3 -6 22
    3 -6 23
    3 -6 23
    -3 6 -23
    3 -6 24
    3 -6 24
    3 -6 25
    3 -6 25
    3 -6 26
    3 -6 26
    3 -6 27
    3 -6 27
    3 -6 28
    3 -6 28
    3 -6 28
    3 -6 29
    3 -6 29
    3 -6 30
    3 -6 30
    3 7 -30
    3 7 -30
    -3 -7 30
    -3 -7 30
    -3 -7 29
    3 7 -29
    3 7 -29
    3 7 -28
    3 7 -28
    3 7 -27
    3 7 -27
    3 7 -26
    3 7 -26
    3 7 -25
    3 7 -25
    3 7 -24
    3 7 -23
    3 7 -22
    3 -7 -21
    3 7 -21
    3 7 -20
    3 7 -20
    3 7 -20
    3 -7 -20
    3 7 -19
    3 -7 -19
    3 7 -19
    3 7 -19
    3 7 -18
    3 7 -18
    3 -7 -18
    3 7 -18
    3 7 -17
    3 -7 -17
    3 7 -17
    3 7 -17
    3 7 -16
    3 7 -16
    3 -7 -16
    3 7 -15
    3 -7 -15
    3 -7 -15
    3 -7 -15
    3 7 -15
    -3 7 14
    3 -7 -14
    3 7 -14
    3 7 -14
    3 -7 -14
    3 -7 -14
    3 7 -14
    3 7 -13
    3 -7 -13
    3 7 -13
    -3 7 13
    3 -7 -13
    3 7 -13
    3 7 -12
    3 7 -12
    3 -7 -12
    -3 7 12
    3 -7 -12
    3 7 -12
    3 7 -11
    -3 7 11
    3 7 -10
    3 7 -9
    3 7 -8
    3 7 -7
    3 -7 -7
    3 7 -6
    3 -7 -6
    3 7 -5
    3 -7 -5
    3 7 -4
    3 -7 -4
    -3 7 3
    3 -7 -3
    3 7 -3
    3 -7 -2
    -3 7 2
    -3 7 1
    3 -7 -1
    -3 7 0
    3 -7 0
    -3 7 -1
    3 -7 1
    3 -7 1
    3 -7 2
    3 -7 2
    3 -7 3
    3 -7 3
    3 -7 4
    3 7 5
    3 -7 5
    3 -7 6
    -3 7 -6
    3 7 6
    3 7 7
    -3 7 -7
    3 -7 7
    -3 7 -8
    3 7 8
    3 -7 8
    3 7 9
    -3 7 -9
    -3 7 -9
    3 -7 9
    -3 7 -10
    3 7 10
    -3 7 -10
    3 7 10
    -3 7 -10
    -3 7 -11
    -3 7 -11
    -3 7 -11
    -3 7 -12
    -3 7 -12
    3 -7 12
    -3 7 -12
    -3 7 -13
    -3 7 -13
    -3 7 -13
    3 7 13
    3 -7 13
    -3 7 -14
    3 -7 14
    -3 7 -14
    3 7 14
    -3 7 -14
    -3 7 -15
    -3 7 -15
    3 -7 15
    3 7 15
    -3 7 -15
    3 -7 16
    -3 7 -16
    3 7 16
    -3 7 -16
    -3 7 -16
    -3 7 -17
    -3 7 -17
    -3 7 -17
    3 -7 17
    3 7 17
    3 -7 18
    -3 7 -18
    3 7 18
    -3 7 -18
    -3 7 -18
    -3 7 -19
    -3 7 -19
    3 -7 19
    3 -7 19
    3 7 19
    3 -7 20
    3 7 20
    3 -7 21
    3 7 21
    -3 7 -21
    3 -7 22
    -3 7 -22
    3 -7 23
    3 -7 24
    3 -7 24
    3 -7 25
    3 -7 25
    3 -7 26
    3 -7 26
    3 -7 27
    3 -7 27
    3 -7 27
    3 -7 28
    3 -7 28
    3 -7 28
    3 -7 29
    3 -7 29
    -3 -8 30
    3 8 -29
    -3 -8 29
    3 8 -28
    -3 -8 28
    3 8 -27
    3 8 -27
    3 8 -26
    3 8 -25
    3 8 -24
    3 8 -23
    3 8 -22
    3 8 -22
    3 8 -21
    3 8 -21
    3 -8 -20
    3 8 -20
    3 8 -20
    3 8 -19
    3 8 -19
    3 8 -19
    3 8 -18
    3 8 -18
    3 8 -17
    3 8 -17
    -3 8 17
    3 8 -16
    3 8 -16
    -3 8 16
    3 8 -15
    3 8 -15
    3 8 -15
    3 -8 -15
    -3 8 15
    3 -8 -15
    -3 8 15
    3 -8 -14
    3 8 -14
    3 8 -14
    -3 8 14
    3 -8 -14
    3 8 -14
    3 8 -13
    3 -8 -13
    -3 8 13
    3 8 -13
    3 -8 -13
    3 8 -13
    3 8 -12
    3 -8 -12
    -3 8 12
    3 -8 -12
    3 8 -12
    3 8 -12
    3 8 -11
    3 -8 -11
    -3 8 11
    3 8 -11
    3 8 -10
    -3 8 10
    3 -8 -10
    3 8 -9
    -3 8 9
    3 8 -8
    3 -8 -7
    3 8 -7
    3 -8 -6
    3 8 -6
    3 8 -5
    3 -8 -5
    -3 8 5
    -3 8 4
    3 -8 -4
    3 8 -4
    -3 8 3
    3 -8 -3
    3 -8 -2
    -3 8 2
    -3 8 1
    3 -8 -1
    3 -8 0
    -3 8 0
    3 -8 1
    3 -8 1
    -3 8 -1
    3 -8 2
    3 -8 2
    3 -8 3
    3 -8 3
    3 -8 4
    3 -8 4
    3 -8 5
    3 8 6
    3 -8 6
    -3 8 -6
    -3 8 -7
    3 -8 7
    3 8 7
    3 -8 8
    3 8 8
    3 -8 8
    3 8 8
    -3 8 -8
    3 8 9
    -3 8 -9
    3 -8 9
    3 8 9
    -3 8 -10
    -3 8 -10
    3 8 10
    -3 8 -10
    -3 8 -11
    -3 8 -11
    -3 8 -11
    -3 8 -12
    -3 8 -12
    -3 8 -12
    -3 8 -13
    -3 8 -13
    -3 8 -13
    3 8 13
    -3 8 -14
    3 -8 14
    3 8 14
    -3 8 -14
    -3 8 -14
    -3 8 -15
    3 -8 15
    -3 8 -15
    3 8 15
    -3 8 -15
    -3 8 -16
    -3 8 -16
    3 -8 16
    3 8 16
    3 -8 17
    3 -8 17
    -3 8 -17
    -3 8 -17
    3 8 17
    3 -8 18
    3 -8 18
    -3 8 -18
    3 8 18
    3 -8 19
    -3 8 -19
    3 -8 19
    3 8 19
    3 -8 20
    3 -8 20
    3 8 20
    3 -8 21
    3 -8 21
    3 8 21
    3 -8 22
    3 -8 22
    3 -8 23
    3 -8 24
    3 -8 25
    3 -8 25
    3 -8 26
    3 -8 26
    3 -8 26
    3 -8 27
    3 -8 27
    3 -8 27
    3 -8 28
    3 -8 28
    -3 -9 29
    -3 -9 28
    3 9 -28
    3 9 -27
    -3 -9 27
    3 9 -26
    3 9 -26
    3 9 -25
    3 9 -25
    3 9 -24
    3 9 -24
    3 9 -23
    3 9 -23
    3 9 -22
    3 9 -22
    3 9 -21
    3 9 -21
    3 9 -20
    3 9 -19
    -3 9 19
    3 9 -18
    3 9 -18
    -3 9 18
    3 9 -17
    3 9 -17
    -3 9 17
    3 9 -16
    3 9 -16
    3 9 -16
    -3 9 16
    3 9 -15
    3 9 -15
    3 -9 -15
    -3 9 15
    3 9 -15
    -3 9 15
    3 9 -14
    3 9 -14
    3 -9 -14
    3 9 -14
    -3 9 14
    3 -9 -14
    3 -9 -13
    3 9 -13
    -3 9 13
    3 -9 -13
    3 9 -13
    3 9 -13
    3 9 -12
    3 9 -12
    3 -9 -12
    -3 9 12
    3 -9 -12
    3 9 -12
    3 9 -11
    3 -9 -11
    -3 9 11
    3 9 -11
    3 9 -11
    3 9 -10
    3 -9 -10
    -3 9 10
    3 9 -10
    3 9 -9
    3 9 -9
    -3 9 9
    3 -9 -9
    3 9 -8
    -3 9 8
    -3 9 7
    3 9 -7
    -3 9 7
    3 -9 -7
    -3 9 6
    3 9 -6
    3 -9 -6
    -3 9 6
    3 -9 -5
    -3 9 5
    3 -9 -4
    -3 9 4
    -3 9 3
    3 -9 -3
    -3 9 2
    3 -9 -2
    -3 9 1
    3 -9 -1
    3 -9 0
    -3 9 0
    3 -9 0
    3 -9 1
    3 -9 1
    3 -9 2
    3 -9 2
    3 -9 3
    3 -9 3
    3 -9 4
    3 -9 4
    3 9 4
    3 9 5
    -3 9 -5
    3 -9 5
    3 -9 5
    -3 9 -6
    3 -9 6
    3 -9 6
    3 9 6
    3 -9 6
    3 9 7
    3 -9 7
    3 9 7
    -3 9 -7
    3 -9 7
    3 -9 8
    -3 9 -8
    3 -9 8
    3 9 8
    3 -9 9
    3 -9 9
    -3 9 -9
    3 9 9
    -3 9 -10
    3 9 10
    3 -9 10
    -3 9 -11
    3 -9 11
    3 -9 12
    3 -9 13
    3 -9 14
    3 9 14
    3 -9 15
    3 9 15
    3 -9 16
    3 -9 16
    3 9 16
    3 -9 17
    3 -9 17
    3 9 17
    3 -9 18
    3 -9 18
    3 9 18
    3 -9 19
    3 9 19
    3 -9 19
    3 -9 20
    3 -9 20
    3 9 20
    3 -9 21
    3 -9 21
    3 9 21
    3 -9 22
    3 -9 22
    3 9 22
    3 -9 23
    3 -9 23
    3 -9 23
    3 -9 24
    3 -9 24
    3 -9 24
    3 -9 25
    3 -9 25
    3 -9 26
    3 -9 27
    3 -9 27
    3 -9 28
    -3 -10 29
    -3 -10 28
    3 10 -27
    3 10 -27
    3 10 -26
    3 10 -26
    3 10 -26
    3 10 -25
    3 10 -25
    3 10 -25
    3 10 -24
    3 10 -24
    3 10 -23
    3 10 -23
    3 10 -22
    3 10 -22
    3 10 -21
    -3 10 21
    3 10 -20
    -3 10 20
    3 10 -19
    -3 10 19
    3 10 -18
    3 10 -18
    -3 10 18
    3 10 -17
    3 10 -17
    -3 10 17
    3 10 -16
    3 10 -16
    -3 10 16
    3 10 -15
    3 10 -15
    -3 10 15
    -3 10 15
    3 10 -14
    3 10 -14
    -3 10 14
    3 -10 -14
    3 10 -13
    3 10 -13
    -3 10 13
    3 -10 -13
    3 -10 -13
    3 10 -12
    -3 10 12
    3 -10 -12
    3 -10 -12
    3 10 -12
    3 10 -11
    -3 10 11
    3 -10 -11
    3 10 -11
    3 10 -10
    3 -10 -10
    -3 10 10
    -3 10 9
    3 10 -9
    3 -10 -9
    -3 10 8
    3 -10 -8
    -3 10 8
    3 10 -8
    3 10 -7
    3 -10 -7
    -3 10 7
    -3 10 7
    3 -10 -6
    3 10 -6
    -3 10 6
    -3 10 6
    -3 10 5
    3 -10 -5
    3 10 -5
    -3 10 5
    -3 10 4
    3 -10 -4
    3 10 -4
    -3 10 4
    -3 10 3
    3 -10 -3
    -3 10 3
    3 10 -3
    3 10 -2
    3 -10 -2
    -3 10 2
    3 -10 -1
    3 10 -1
    -3 10 1
    3 -10 0
    3 10 0
    3 -10 0
    3 10 1
    3 -10 1
    3 -10 1
    3 10 2
    3 -10 2
    3 -10 2
    3 10 3
    3 -10 3
    3 -10 3
    3 -10 4
    3 -10 4
    3 10 4
    -3 10 -4
    3 -10 5
    3 10 5
    -3 10 -5
    3 -10 5
    3 -10 6
    3 10 6
    3 -10 6
    3 -10 6
    3 10 7
    3 -10 7
    3 -10 7
    3 -10 7
    3 -10 8
    3 -10 8
    3 10 8
    3 -10 9
    3 10 9
    3 -10 10
    3 10 10
    3 -10 11
    3 -10 12
    3 -10 13
    3 -10 14
    3 10 14
    3 -10 15
    3 10 15
    3 -10 16
    3 10 16
    3 -10 17
    3 10 17
    3 -10 18
    3 10 18
    3 10 19
    3 -10 19
    3 -10 20
    3 -10 20
    3 10 20
    3 -10 21
    3 -10 21
    3 10 21
    3 -10 22
    3 -10 22
    3 10 22
    3 -10 23
    3 -10 23
    3 -10 24
    3 -10 24
    3 -10 25
    3 -10 26
    -3 -11 28
    -3 -11 27
    3 11 -26
    3 11 -25
    3 11 -25
    3 11 -24
    3 11 -23
    3 11 -23
    3 11 -22
    3 11 -21
    -3 11 21
    3 11 -20
    3 11 -20
    -3 11 20
    3 11 -19
    3 11 -19
    -3 11 19
    3 11 -18
    -3 11 18
    3 11 -18
    3 11 -17
    -3 11 17
    3 11 -17
    3 11 -16
    -3 11 16
    -3 11 16
    3 11 -16
    3 11 -15
    3 11 -15
    -3 11 15
    -3 11 15
    -3 11 15
    3 -11 -14
    -3 11 14
    -3 11 14
    3 11 -14
    3 11 -14
    3 11 -13
    3 -11 -13
    -3 11 13
    -3 11 13
    3 11 -13
    3 -11 -12
    3 -11 -12
    -3 11 12
    -3 11 12
    3 11 -12
    3 11 -12
    3 11 -11
    -3 11 11
    3 -11 -11
    -3 11 11
    3 11 -10
    3 -11 -10
    -3 11 10
    3 11 -9
    3 11 -9
    -3 11 9
    3 -11 -9
    -3 11 8
    3 11 -8
    3 -11 -8
    3 11 -7
    -3 11 7
    3 -11 -6
    -3 11 6
    3 11 -6
    -3 11 6
    3 11 -5
    3 -11 -5
    -3 11 5
    -3 11 5
    3 11 -4
    -3 11 4
    3 -11 -4
    -3 11 4
    3 -11 -3
    3 11 -3
    -3 11 3
    -3 11 3
    3 11 -2
    -3 11 2
    3 -11 -2
    -3 11 2
    3 11 -1
    3 -11 -1
    3 -11 -1
    3 11 0
    3 -11 0
    3 11 1
    3 -11 1
    3 -11 1
    3 -11 2
    3 -11 2
    3 11 2
    3 11 3
    3 -11 3
    3 -11 4
    3 11 4
    3 -11 5
    3 11 5
    3 11 6
    3 -11 6
    3 -11 7
    3 11 7
    3 -11 7
    3 -11 8
    3 -11 8
    3 11 8
    3 -11 9
    3 11 9
    3 -11 9
    3 11 9
    3 11 10
    3 -11 10
    3 -11 10
    3 -11 11
    3 -11 11
    3 11 11
    3 -11 12
    3 -11 12
    3 -11 13
    3 -11 14
    3 -11 15
    3 11 15
    3 -11 16
    3 11 16
    3 -11 17
    3 11 17
    3 -11 18
    3 11 18
    3 11 19
    3 -11 19
    3 -11 20
    3 11 20
    3 -11 21
    3 11 21
    3 -11 22
    3 -11 23
    3 -11 24
    3 -11 25
    3 -11 26
    -3 -12 27
    -3 -12 26
    3 12 -26
    3 12 -25
    -3 -12 25
    3 12 -24
    3 12 -23
    3 12 -22
    -3 12 22
    3 12 -21
    3 12 -21
    -3 12 21
    3 12 -20
    -3 12 20
    3 12 -19
    3 12 -19
    -3 12 19
    3 12 -18
    3 12 -18
    -3 12 18
    3 12 -17
    3 12 -17
    -3 12 17
    3 12 -16
    3 12 -16
    -3 12 16
    -3 12 15
    3 12 -15
    3 12 -15
    -3 12 15
    3 -12 -14
    -3 12 14
    -3 12 14
    3 12 -14
    3 12 -14
    3 12 -13
    3 12 -13
    3 -12 -13
    -3 12 13
    3 12 -13
    -3 12 13
    3 12 -12
    -3 12 12
    3 -12 -12
    3 12 -12
    -3 12 12
    -3 12 11
    3 12 -11
    3 12 -11
    -3 12 11
    3 -12 -11
    -3 12 10
    -3 12 10
    3 -12 -10
    3 12 -10
    3 12 -10
    3 12 -9
    3 -12 -9
    -3 12 9
    -3 12 9
    3 12 -9
    -3 12 8
    3 12 -8
    3 -12 -8
    3 12 -7
    -3 12 7
    -3 12 6
    3 12 -6
    3 -12 -6
    3 12 -5
    3 -12 -5
    -3 12 5
    -3 12 4
    3 12 -4
    3 -12 -4
    -3 12 4
    -3 12 3
    -3 12 3
    3 12 -3
    3 -12 -3
    -3 12 2
    3 12 -2
    3 -12 -2
    3 12 -1
    3 -12 -1
    3 12 0
    3 -12 0
    3 12 1
    3 -12 1
    3 -12 2
    3 12 2
    3 12 3
    3 -12 3
    3 12 4
    3 -12 4
    3 12 5
    3 -12 5
    3 -12 6
    3 12 6
    3 12 7
    3 -12 7
    3 -12 8
    3 12 8
    3 -12 9
    3 -12 9
    3 12 9
    3 -12 10
    3 -12 10
    3 12 10
    3 -12 11
    3 -12 11
    3 12 11
    3 -12 12
    3 -12 12
    3 -12 13
    3 -12 13
    3 -12 14
    3 -12 14
    3 -12 15
    3 -12 15
    3 -12 16
    3 12 16
    3 -12 16
    3 -12 17
    3 12 17
    3 -12 18
    3 12 18
    3 -12 19
    3 12 19
    3 12 20
    3 -12 20
    3 -12 21
    3 12 21
    3 -12 22
    3 -12 23
    3 -12 24
    3 -12 25
    3 13 -25
    -3 -13 25
    -3 -13 24
    3 13 -24
    3 13 -23
    -3 -13 23
    3 13 -22
    -3 13 22
    3 13 -21
    -3 13 21
    3 13 -20
    -3 13 20
    3 13 -20
    3 13 -19
    -3 13 19
    3 13 -18
    -3 13 18
    3 13 -17
    -3 13 17
    3 13 -16
    -3 13 16
    3 13 -15
    3 13 -15
    -3 13 15
    3 13 -14
    3 13 -14
    -3 13 14
    -3 13 14
    3 13 -13
    -3 13 13
    3 -13 -13
    3 13 -12
    3 13 -12
    3 -13 -12
    -3 13 12
    -3 13 11
    3 13 -11
    -3 13 11
    3 13 -10
    -3 13 10
    3 13 -10
    -3 13 10
    3 -13 -10
    -3 13 9
    -3 13 9
    3 -13 -9
    3 13 -9
    3 -13 -8
    3 13 -8
    -3 13 8
    -3 13 8
    -3 13 7
    3 13 -7
    -3 13 7
    3 -13 -7
    3 13 -6
    -3 13 6
    3 13 -5
    -3 13 5
    3 -13 -5
    3 -13 -4
    3 13 -4
    -3 13 4
    3 13 -3
    3 -13 -3
    -3 13 3
    3 13 -2
    -3 13 2
    3 -13 -2
    3 13 -1
    -3 13 1
    3 -13 -1
    3 -13 0
    3 13 0
    -3 13 0
    3 13 1
    3 -13 1
    3 -13 2
    3 13 2
    3 13 3
    3 -13 3
    3 13 4
    3 -13 4
    3 -13 5
    3 13 5
    3 -13 6
    3 13 6
    3 -13 7
    3 13 7
    3 -13 8
    3 13 8
    3 -13 9
    3 13 9
    3 -13 10
    3 -13 10
    3 13 10
    3 13 11
    3 -13 11
    3 -13 11
    3 -13 12
    3 13 12
    3 -13 12
    3 -13 13
    3 -13 13
    3 -13 14
    3 -13 14
    3 -13 15
    3 -13 16
    3 13 16
    3 13 17
    3 -13 17
    3 -13 18
    3 13 18
    3 -13 19
    3 13 19
    3 13 20
    3 -13 20
    3 -13 21
    3 13 21
    3 -13 22
    3 -13 23
    3 -13 24
    -3 13 -24
    3 14 -24
    -3 -14 24
    3 14 -23
    -3 -14 23
    -3 -14 22
    3 14 -22
    -3 -14 21
    3 14 -21
    -3 14 20
    -3 -14 20
    -3 14 19
    -3 14 18
    -3 14 17
    3 14 -16
    -3 14 16
    -3 14 15
    3 14 -15
    -3 14 14
    3 14 -14
    -3 14 14
    -3 14 13
    3 14 -13
    3 -14 -12
    3 14 -12
    -3 14 12
    -3 14 11
    3 -14 -11
    3 14 -11
    -3 14 10
    3 14 -10
    -3 14 9
    3 14 -9
    3 -14 -9
    -3 14 8
    -3 14 8
    3 -14 -8
    3 14 -8
    3 14 -7
    -3 14 7
    -3 14 7
    3 -14 -7
    -3 14 6
    3 14 -6
    3 14 -5
    -3 14 5
    3 14 -4
    3 -14 -4
    -3 14 4
    3 14 -3
    -3 14 3
    3 -14 -3
    -3 14 2
    3 14 -2
    3 -14 -2
    3 -14 -1
    -3 14 1
    3 14 -1
    -3 14 0
    3 -14 0
    3 14 0
    3 14 1
    -3 14 -1
    3 -14 1
    3 14 2
    3 -14 2
    3 -14 3
    3 14 3
    3 14 4
    3 -14 4
    3 -14 5
    3 14 5
    3 14 6
    3 -14 6
    3 -14 7
    3 14 7
    3 14 8
    3 -14 8
    3 14 9
    3 -14 9
    3 14 10
    3 -14 10
    3 14 11
    3 -14 11
    3 -14 12
    3 -14 12
    3 14 12
    3 -14 13
    3 -14 14
    3 -14 15
    3 -14 16
    3 -14 17
    3 -14 18
    3 14 18
    3 -14 19
    3 14 19
    3 -14 20
    3 14 20
    3 -14 21
    -3 14 -21
    3 -14 22
    -3 14 -22
    3 -14 23
    -3 14 -23
    3 15 -23
    3 15 -22
    -3 15 21
    -3 15 20
    -3 15 19
    -3 15 18
    3 15 -18
    3 15 -17
    -3 15 17
    3 15 -16
    -3 15 16
    3 15 -15
    -3 15 15
    -3 15 14
    3 15 -14
    3 15 -13
    -3 15 13
    -3 15 13
    3 -15 -12
    -3 15 12
    3 15 -12
    3 -15 -11
    3 15 -11
    -3 15 11
    3 -15 -10
    3 15 -10
    -3 15 10
    3 15 -9
    -3 15 9
    -3 15 8
    3 15 -8
    3 15 -7
    -3 15 7
    3 -15 -7
    3 15 -6
    3 -15 -6
    -3 15 6
    3 15 -5
    -3 15 5
    -3 15 4
    3 15 -4
    3 15 -3
    -3 15 3
    -3 15 2
    3 15 -2
    3 -15 -2
    3 15 -1
    -3 15 1
    3 -15 -1
    3 15 0
    3 -15 0
    -3 15 0
    3 -15 1
    -3 15 -1
    3 15 1
    3 15 2
    -3 15 -2
    3 -15 2
    3 15 3
    -3 15 -3
    3 -15 3
    3 -15 4
    3 15 4
    3 15 5
    3 -15 5
    3 -15 6
    3 15 6
    3 15 7
    3 -15 7
    3 -15 8
    3 15 8
    3 -15 9
    3 15 9
    -3 15 -10
    3 15 10
    -3 15 -11
    3 15 11
    -3 15 -12
    3 15 12
    -3 15 -13
    3 15 13
    3 -15 14
    -3 15 -14
    3 -15 15
    -3 15 -15
    3 -15 16
    -3 15 -16
    -3 15 -17
    3 -15 17
    3 -15 18
    -3 15 -18
    -3 15 -19
    3 -15 19
    3 15 19
    3 -15 20
    -3 15 -20
    -3 15 -21
    3 -15 21
    -3 16 20
    -3 16 19
    3 16 -18
    -3 16 18
    -3 16 17
    3 16 -17
    3 16 -16
    -3 16 16
    3 16 -15
    -3 16 15
    3 16 -14
    -3 16 14
    3 16 -13
    -3 16 13
    -3 16 13
    -3 16 12
    3 16 -12
    -3 16 12
    -3 16 11
    3 -16 -11
    3 16 -11
    3 16 -10
    3 -16 -10
    -3 16 10
    -3 16 9
    3 16 -9
    3 16 -8
    -3 16 8
    3 16 -7
    -3 16 7
    3 16 -6
    -3 16 6
    3 -16 -6
    3 -16 -5
    3 16 -5
    -3 16 5
    3 16 -4
    -3 16 4
    3 16 -3
    -3 16 3
    3 16 -2
    -3 16 2
    3 16 -1
    -3 16 1
    3 16 0
    -3 16 0
    3 16 1
    -3 16 -1
    3 16 2
    3 -16 2
    -3 16 -2
    3 16 3
    -3 16 -3
    3 -16 3
    3 16 4
    -3 16 -4
    3 -16 4
    3 16 4
    -3 16 -5
    3 16 5
    3 16 6
    3 16 7
    3 16 8
    3 16 9
    3 16 10
    -3 16 -11
    3 16 11
    -3 16 -12
    3 16 12
    3 16 13
    -3 16 -13
    -3 16 -14
    3 16 14
    -3 16 -15
    3 16 15
    -3 16 -16
    -3 16 -17
    -3 16 -18
    -3 16 -19
    3 17 -19
    3 17 -18
    -3 17 18
    3 17 -17
    -3 17 17
    3 17 -16
    -3 17 16
    3 17 -15
    -3 17 15
    3 17 -14
    -3 17 14
    3 17 -13
    -3 17 13
    3 17 -12
    -3 17 12
    3 17 -11
    -3 17 11
    3 17 -10
    3 -17 -10
    3 17 -9
    3 -17 -9
    3 17 -8
    3 17 -7
    3 17 -6
    3 17 -5
    3 -17 -5
    3 17 -4
    3 -17 -4
    3 -17 -3
    3 17 -3
    3 17 -2
    3 17 -1
    3 17 0
    -3 17 0
    3 17 1
    -3 17 -1
    -3 17 -2
    3 17 2
    3 17 2
    -3 17 -3
    3 17 3
    3 17 3
    3 17 4
    -3 17 -4
    -3 17 -5
    3 17 5
    -3 17 -6
    3 17 6
    -3 17 -7
    3 17 7
    -3 17 -8
    3 17 8
    -3 17 -9
    3 17 9
    3 17 10
    -3 17 -10
    -3 17 -11
    3 17 11
    3 17 12
    3 17 13
    3 17 14
    -3 17 -15
    3 17 15
    3 17 16
    3 17 17
    3 18 -17
    -3 18 17
    3 18 -16
    -3 18 16
    3 18 -15
    -3 18 15
    3 18 -14
    -3 18 14
    3 18 -13
    -3 18 13
    3 18 -12
    -3 18 12
    3 18 -11
    -3 18 11
    3 18 -10
    -3 18 10
    3 18 -9
    3 -18 -9
    3 18 -8
    3 -18 -8
    3 18 -7
    3 -18 -7
    3 18 -6
    3 18 -5
    3 18 -4
    3 18 -3
    3 -18 -3
    3 -18 -2
    3 18 -2
    3 -18 -1
    3 18 -1
    3 18 -1
    3 18 0
    3 18 0
    3 18 1
    3 18 1
    3 18 2
    3 18 3
    3 18 4
    3 18 5
    3 18 6
    3 18 7
    3 18 8
    3 18 9
    3 18 10
    3 18 11
    3 18 12
    3 18 13
    3 18 14
    3 18 15
    3 19 -15
    3 19 -14
    -3 19 14
    -3 19 13
    3 19 -13
    3 19 -12
    -3 19 12
    3 19 -11
    -3 19 11
    3 19 -10
    -3 19 10
    3 19 -9
    -3 19 9
    -3 19 9
    3 19 -8
    -3 19 8
    3 19 -7
    3 -19 -7
    3 19 -6
    3 -19 -6
    3 19 -5
    3 -19 -5
    3 19 -4
    3 19 -3
    3 19 -2
    3 19 -1
    3 -19 0
    3 -19 1
    3 19 2
    3 19 3
    3 19 4
    3 19 5
    3 19 6
    3 19 7
    3 19 8
    3 19 9
    3 19 10
    3 19 11
    -3 19 -12
    -3 19 -13
    3 20 -11
    -3 20 11
    3 20 -10
    -3 20 10
    3 20 -9
    -3 20 9
    3 20 -8
    -3 20 8
    3 20 -7
    -3 20 7
    3 20 -6
    -3 20 6
    -3 20 6
    3 20 -5
    -3 20 5
    3 -20 -4
    -3 20 4
    3 -20 -3
    -3 20 3
    -3 20 2
    -3 20 1
    -3 20 0
    -3 20 -1
    -3 20 -2
    -3 20 -3
    -3 20 -4
    3 -20 4
    -3 20 -5
    3 -20 5
    -3 20 -6
    3 -20 6
    -3 20 -7
    3 -20 7
    -3 20 -8
    3 -20 8
    -3 20 -9
    -3 21 5
    -3 21 4
    -3 21 3
    4 0 -32
    -4 0 32
    4 0 -31
    4 0 -30
    4 0 -29
    4 0 -28
    4 0 -28
    4 0 -27
    4 0 -27
    4 0 -26
    4 0 -25
    4 0 -24
    4 0 -23
    4 0 -23
    4 0 -22
    4 0 -22
    4 0 -21
    4 0 -21
    4 0 -21
    4 0 -21
    4 0 -20
    4 0 -20
    4 0 -20
    4 0 -20
    4 0 -19
    4 0 -19
    4 0 -19
    4 0 -19
    4 0 -18
    4 0 -18
    4 0 -18
    4 0 -17
    4 0 -17
    4 0 -17
    4 0 -16
    4 0 -16
    4 0 -15
    4 0 -15
    4 0 -14
    4 0 -13
    4 0 -12
    4 0 -11
    4 0 -10
    4 0 -9
    4 0 -8
    4 0 -7
    4 0 -6
    4 0 -5
    4 0 -4
    4 0 -3
    4 0 -2
    4 0 -1
    4 0 -1
    -4 0 0
    4 0 0
    4 0 1
    4 0 2
    4 0 3
    4 0 4
    4 0 5
    -4 0 -6
    -4 0 -7
    -4 0 -8
    -4 0 -9
    -4 0 -10
    -4 0 -11
    -4 0 -12
    4 0 13
    -4 0 -13
    4 0 14
    -4 0 -14
    4 0 15
    -4 0 -15
    4 0 15
    4 0 16
    4 0 16
    -4 0 -16
    4 0 17
    4 0 17
    -4 0 -17
    4 0 18
    4 0 18
    -4 0 -18
    4 0 19
    4 0 19
    -4 0 -19
    4 0 20
    -4 0 -20
    4 0 21
    -4 0 -21
    4 0 22
    4 0 23
    4 0 24
    4 0 25
    4 0 26
    4 0 27
    4 0 28
    4 0 29
    4 0 29
    4 0 30
    4 0 30
    4 1 -32
    4 -1 -32
    -4 -1 32
    -4 1 31
    4 1 -31
    4 -1 -31
    4 1 -30
    4 1 -30
    4 -1 -30
    4 1 -29
    4 -1 -29
    4 1 -29
    4 1 -28
    4 1 -28
    4 -1 -28
    4 1 -27
    4 -1 -27
    4 1 -27
    4 1 -26
    4 1 -26
    4 -1 -26
    4 -1 -25
    4 1 -25
    4 -1 -24
    4 1 -24
    4 1 -23
    4 -1 -23
    4 1 -23
    4 -1 -23
    4 -1 -22
    4 -1 -22
    4 -1 -22
    4 1 -22
    4 1 -22
    4 -1 -22
    4 -1 -21
    4 -1 -21
    4 1 -21
    4 -1 -21
    4 -1 -21
    4 1 -21
    4 -1 -20
    4 -1 -20
    4 1 -20
    4 -1 -20
    4 1 -20
    4 1 -20
    4 -1 -19
    4 -1 -19
    4 1 -19
    4 1 -19
    4 1 -19
    4 -1 -19
    4 1 -18
    4 1 -18
    4 1 -18
    4 -1 -18
    4 -1 -18
    4 -1 -18
    4 1 -17
    4 -1 -17
    4 -1 -17
    4 -1 -17
    4 1 -17
    4 1 -16
    4 -1 -16
    4 1 -16
    4 -1 -16
    4 1 -16
    4 -1 -16
    4 -1 -15
    4 1 -15
    4 -1 -15
    4 1 -15
    4 -1 -15
    4 -1 -14
    4 1 -14
    4 1 -13
    4 -1 -13
    4 -1 -12
    4 1 -12
    4 -1 -11
    4 1 -11
    4 1 -10
    4 -1 -10
    4 -1 -9
    4 1 -9
    4 1 -8
    4 -1 -8
    4 -1 -7
    4 1 -7
    4 1 -6
    4 -1 -6
    4 1 -5
    4 -1 -5
    4 -1 -4
    4 1 -4
    4 1 -3
    4 -1 -3
    4 1 -2
    4 1 -2
    4 -1 -2
    4 -1 -2
    4 1 -1
    4 -1 -1
    4 1 -1
    -4 1 0
    4 -1 0
    4 1 0
    4 -1 1
    4 1 1
    -4 1 -1
    4 1 2
    4 1 2
    4 -1 2
    4 -1 2
    4 -1 3
    4 1 3
    4 1 3
    4 1 4
    4 -1 4
    4 1 4
    4 -1 4
    4 1 5
    4 -1 5
    4 -1 6
    4 1 6
    4 1 6
    -4 -1 -6
    4 -1 7
    -4 -1 -7
    -4 1 -7
    -4 1 -8
    -4 -1 -8
    -4 -1 -9
    -4 1 -9
    -4 -1 -10
    -4 1 -10
    -4 -1 -11
    -4 1 -11
    -4 -1 -12
    -4 1 -12
    4 -1 13
    -4 1 -13
    -4 -1 -13
    4 -1 14
    -4 -1 -14
    -4 1 -14
    4 1 14
    -4 1 -15
    4 1 15
    4 -1 15
    -4 -1 -15
    4 -1 16
    4 1 16
    -4 1 -16
    -4 -1 -16
    4 -1 17
    4 1 17
    -4 1 -17
    4 -1 18
    4 1 18
    -4 1 -18
    -4 -1 -18
    4 -1 19
    -4 -1 -19
    -4 1 -19
    4 -1 20
    4 1 20
    -4 1 -20
    -4 -1 -20
    4 -1 21
    4 1 21
    -4 -1 -21
    4 -1 22
    4 1 22
    4 1 23
    4 -1 23
    4 1 24
    4 1 25
    4 1 26
    4 -1 27
    4 1 27
    4 -1 28
    4 1 28
    4 1 29
    4 -1 29
    4 1 29
    4 -1 30
    4 1 30
    4 2 -32
    4 2 -31
    -4 2 31
    4 -2 -31
    4 2 -30
    4 -2 -30
    4 2 -30
    4 2 -29
    4 2 -29
    4 -2 -29
    4 2 -28
    4 -2 -28
    4 2 -28
    4 2 -27
    4 2 -27
    4 2 -26
    4 2 -26
    4 2 -25
    4 2 -25
    4 -2 -25
    4 2 -24
    4 -2 -24
    4 2 -23
    4 -2 -23
    4 -2 -23
    4 2 -22
    4 -2 -22
    4 -2 -22
    4 -2 -22
    4 2 -22
    4 -2 -22
    4 -2 -21
    4 2 -21
    4 -2 -21
    4 -2 -21
    4 2 -21
    4 -2 -21
    4 -2 -20
    4 -2 -20
    4 2 -20
    4 2 -20
    4 2 -20
    4 -2 -20
    4 2 -19
    4 2 -19
    4 -2 -19
    4 -2 -19
    4 -2 -19
    4 2 -19
    4 2 -18
    4 -2 -18
    4 -2 -18
    4 2 -18
    4 2 -18
    4 2 -18
    4 -2 -18
    4 2 -17
    4 -2 -17
    4 2 -17
    4 2 -17
    4 -2 -17
    4 -2 -17
    4 2 -17
    4 -2 -16
    4 2 -16
    4 -2 -16
    4 2 -16
    4 -2 -16
    4 2 -16
    4 2 -15
    4 -2 -15
    4 2 -15
    4 -2 -15
    4 -2 -15
    4 -2 -14
    4 -2 -14
    4 2 -14
    4 -2 -13
    4 2 -13
    4 2 -12
    4 -2 -12
    4 2 -11
    4 -2 -11
    4 -2 -10
    4 2 -10
    4 -2 -9
    4 2 -9
    4 2 -8
    4 -2 -8
    4 -2 -7
    4 2 -7
    4 -2 -6
    4 2 -6
    4 -2 -5
    4 2 -5
    4 -2 -4
    4 2 -3
    4 -2 -3
    4 -2 -2
    4 2 -2
    4 2 -1
    -4 2 0
    4 -2 0
    4 -2 0
    -4 2 -1
    4 -2 1
    4 -2 1
    4 2 1
    4 -2 2
    4 2 2
    4 -2 3
    4 -2 3
    4 -2 4
    4 -2 4
    -4 -2 -5
    4 -2 5
    -4 -2 -6
    4 -2 6
    -4 -2 -7
    -4 2 -7
    4 -2 7
    -4 -2 -8
    4 -2 8
    -4 2 -8
    -4 2 -9
    -4 -2 -9
    -4 2 -10
    -4 -2 -10
    -4 -2 -11
    -4 2 -11
    -4 2 -12
    -4 -2 -12
    4 2 13
    -4 2 -13
    4 -2 13
    4 -2 13
    -4 -2 -13
    4 2 13
    4 2 14
    -4 2 -14
    4 -2 14
    4 -2 14
    -4 -2 -14
    4 2 14
    4 -2 15
    4 2 15
    4 -2 15
    -4 2 -15
    -4 -2 -15
    4 -2 16
    4 2 16
    4 -2 16
    -4 -2 -16
    4 -2 17
    4 -2 17
    -4 -2 -17
    4 2 17
    4 -2 18
    4 2 18
    4 -2 18
    -4 -2 -18
    4 2 19
    4 -2 19
    4 -2 19
    -4 -2 -19
    4 -2 20
    4 2 20
    4 -2 20
    -4 -2 -20
    4 -2 21
    4 -2 21
    4 2 21
    4 -2 22
    4 2 22
    4 -2 22
    4 2 23
    4 -2 23
    4 -2 23
    4 -2 24
    4 2 24
    4 -2 24
    4 -2 25
    4 -2 25
    4 2 25
    4 2 26
    4 2 27
    4 2 28
    4 2 28
    4 2 29
    4 2 29
    4 -2 30
    4 -2 30
    4 3 -32
    -4 -3 32
    4 3 -31
    4 -3 -31
    4 3 -31
    4 -3 -30
    -4 3 30
    4 3 -30
    4 3 -30
    4 -3 -29
    4 3 -29
    4 3 -29
    4 3 -28
    4 -3 -28
    4 3 -28
    4 3 -27
    4 3 -27
    4 3 -26
    4 3 -26
    4 3 -25
    4 3 -25
    4 3 -24
    4 3 -24
    4 -3 -23
    4 3 -23
    4 -3 -23
    4 -3 -23
    4 3 -22
    4 -3 -22
    4 -3 -22
    4 -3 -22
    4 -3 -22
    4 3 -22
    4 3 -21
    4 -3 -21
    4 -3 -21
    4 3 -21
    4 -3 -21
    4 -3 -21
    4 3 -20
    4 -3 -20
    4 3 -20
    4 -3 -20
    4 -3 -20
    4 3 -19
    4 -3 -19
    4 -3 -19
    4 3 -19
    4 -3 -19
    4 -3 -18
    4 3 -18
    4 -3 -18
    4 3 -18
    4 3 -18
    4 -3 -18
    4 3 -17
    4 -3 -17
    4 -3 -17
    4 -3 -17
    4 3 -17
    4 3 -17
    4 3 -16
    4 -3 -16
    4 3 -16
    4 -3 -16
    4 3 -16
    4 -3 -16
    4 3 -16
    4 -3 -15
    4 3 -15
    4 3 -15
    4 -3 -15
    4 3 -15
    4 3 -15
    4 -3 -15
    4 -3 -14
    4 -3 -14
    4 3 -14
    4 -3 -13
    4 -3 -12
    4 -3 -11
    4 -3 -10
    4 -3 -9
    4 -3 -8
    4 -3 -7
    4 -3 -6
    4 -3 -5
    4 3 -5
    4 3 -4
    4 -3 -4
    4 -3 -4
    4 3 -3
    4 3 -3
    4 -3 -3
    4 -3 -3
    4 3 -2
    4 3 -2
    4 3 -1
    -4 3 0
    4 -3 1
    -4 3 -1
    4 -3 2
    -4 3 -2
    4 -3 2
    -4 -3 -3
    4 -3 3
    4 -3 3
    4 -3 4
    -4 -3 -4
    4 -3 4
    4 -3 5
    -4 -3 -5
    -4 -3 -6
    4 -3 6
    -4 -3 -7
    -4 3 -7
    4 -3 8
    -4 3 -8
    -4 -3 -8
    -4 -3 -9
    -4 -3 -10
    -4 -3 -11
    -4 -3 -12
    4 -3 12
    -4 3 -13
    4 -3 13
    4 -3 13
    -4 -3 -13
    4 3 14
    4 -3 14
    -4 3 -14
    4 -3 14
    4 3 14
    -4 -3 -14
    -4 3 -15
    4 -3 15
    4 3 15
    4 -3 15
    -4 -3 -15
    4 3 15
    -4 -3 -16
    4 3 16
    4 -3 16
    4 -3 16
    -4 3 -16
    4 3 16
    4 3 17
    4 -3 17
    4 -3 17
    -4 3 -17
    -4 3 -17
    -4 3 -18
    -4 3 -18
    4 -3 18
    4 3 18
    4 -3 18
    -4 -3 -18
    4 -3 19
    -4 -3 -19
    4 -3 19
    -4 3 -19
    -4 3 -19
    4 3 19
    4 3 20
    -4 3 -20
    4 -3 20
    -4 -3 -20
    4 -3 20
    -4 3 -20
    -4 3 -21
    4 -3 21
    4 -3 21
    4 3 21
    4 3 22
    4 -3 22
    -4 3 -22
    4 -3 22
    4 -3 23
    4 3 23
    4 -3 23
    4 3 24
    4 -3 24
    4 -3 24
    4 -3 25
    4 3 25
    4 3 26
    4 -3 26
    4 -3 26
    4 -3 27
    4 3 27
    4 -3 28
    4 3 28
    4 -3 29
    4 -3 29
    4 -3 30
    4 4 -32
    -4 -4 32
    4 4 -31
    4 4 -31
    -4 -4 31
    -4 -4 31
    4 4 -30
    4 -4 -30
    4 4 -30
    4 4 -29
    4 -4 -29
    4 4 -29
    4 4 -28
    4 -4 -28
    4 4 -28
    4 4 -27
    4 4 -27
    4 4 -26
    4 4 -26
    4 4 -25
    4 4 -25
    4 4 -24
    4 4 -24
    4 4 -23
    4 4 -23
    4 -4 -23
    4 4 -22
    4 -4 -22
    4 -4 -22
    4 4 -21
    4 -4 -21
    4 -4 -21
    4 4 -20
    4 -4 -20
    4 -4 -20
    4 -4 -19
    4 -4 -19
    4 4 -19
    4 -4 -19
    4 -4 -18
    4 -4 -18
    4 -4 -18
    4 -4 -17
    4 4 -17
    4 -4 -17
    4 4 -17
    4 -4 -17
    4 -4 -16
    4 -4 -16
    4 -4 -16
    4 4 -16
    4 4 -16
    4 4 -15
    4 4 -15
    4 -4 -15
    4 -4 -15
    4 -4 -15
    4 4 -14
    4 -4 -14
    4 -4 -14
    4 -4 -14
    4 -4 -13
    4 -4 -13
    4 4 -12
    4 -4 -12
    4 4 -11
    4 -4 -11
    4 4 -10
    4 -4 -10
    4 -4 -9
    4 4 -9
    4 4 -8
    4 -4 -8
    4 4 -7
    4 -4 -7
    4 4 -6
    4 -4 -6
    4 -4 -5
    4 4 -5
    4 -4 -5
    4 -4 -4
    4 4 -4
    4 -4 -4
    4 -4 -3
    4 4 -3
    4 -4 -3
    4 -4 -2
    4 4 -2
    4 4 -1
    4 -4 -1
    -4 4 1
    -4 4 0
    4 -4 0
    4 -4 1
    -4 4 -1
    -4 4 -2
    -4 -4 -2
    4 -4 2
    -4 -4 -3
    4 -4 3
    4 -4 4
    -4 -4 -4
    -4 -4 -5
    4 -4 5
    -4 -4 -6
    4 -4 6
    4 -4 7
    -4 -4 -7
    -4 -4 -8
    4 -4 8
    -4 -4 -9
    4 -4 9
    -4 -4 -10
    -4 4 -11
    -4 -4 -11
    -4 4 -12
    -4 4 -12
    4 -4 12
    -4 -4 -12
    -4 4 -12
    4 -4 12
    -4 4 -13
    -4 4 -13
    4 -4 13
    -4 4 -13
    4 -4 13
    -4 -4 -13
    -4 -4 -14
    -4 4 -14
    -4 4 -14
    4 4 14
    4 -4 14
    4 4 14
    -4 4 -14
    4 -4 14
    -4 4 -15
    -4 4 -15
    4 4 15
    4 -4 15
    4 -4 15
    -4 4 -15
    4 4 15
    -4 -4 -15
    4 -4 16
    4 -4 16
    -4 4 -16
    -4 -4 -16
    -4 4 -16
    4 4 16
    4 4 16
    -4 4 -16
    4 -4 17
    -4 4 -17
    4 4 17
    4 -4 17
    4 4 17
    -4 4 -17
    -4 -4 -17
    -4 4 -18
    4 -4 18
    -4 4 -18
    4 -4 18
    4 4 18
    -4 -4 -18
    4 4 19
    4 -4 19
    -4 4 -19
    4 -4 19
    -4 -4 -19
    -4 4 -19
    -4 4 -20
    4 -4 20
    4 -4 20
    4 4 20
    -4 4 -20
    -4 -4 -20
    -4 4 -21
    4 -4 21
    4 -4 21
    4 4 21
    4 4 22
    4 -4 22
    4 -4 22
    -4 4 -22
    4 -4 23
    4 -4 23
    4 4 23
    4 -4 24
    4 4 24
    4 -4 24
    4 -4 25
    4 4 25
    4 -4 25
    4 -4 26
    4 -4 26
    4 4 26
    4 -4 27
    4 4 27
    4 4 28
    4 -4 28
    4 -4 28
    4 -4 29
    4 -4 29
    4 -4 30
    4 -4 30
    4 5 -31
    -4 -5 31
    4 5 -31
    4 5 -30
    4 5 -30
    4 5 -29
    4 5 -29
    4 5 -28
    4 -5 -28
    4 5 -28
    4 5 -27
    4 5 -27
    4 5 -26
    4 5 -26
    4 5 -25
    4 5 -25
    4 5 -24
    4 5 -24
    4 -5 -23
    4 5 -23
    4 5 -22
    4 -5 -22
    4 5 -21
    4 5 -21
    4 -5 -21
    4 -5 -21
    4 5 -20
    4 -5 -20
    4 -5 -20
    4 5 -20
    4 5 -19
    4 -5 -19
    4 -5 -19
    4 -5 -18
    4 5 -18
    4 -5 -18
    4 5 -18
    4 -5 -17
    4 5 -17
    4 -5 -17
    4 5 -16
    4 5 -16
    4 -5 -16
    4 -5 -16
    4 -5 -16
    4 5 -15
    4 -5 -15
    4 -5 -15
    4 -5 -15
    4 -5 -14
    4 -5 -14
    4 -5 -14
    4 -5 -14
    4 5 -14
    4 -5 -13
    4 -5 -13
    4 5 -13
    -4 5 13
    4 -5 -13
    4 -5 -13
    4 5 -13
    4 5 -12
    4 -5 -12
    4 -5 -11
    4 5 -11
    4 5 -10
    4 -5 -10
    4 5 -9
    4 -5 -9
    4 -5 -8
    4 5 -8
    4 5 -7
    4 -5 -7
    4 5 -6
    4 -5 -6
    4 -5 -6
    4 5 -5
    4 -5 -5
    4 -5 -5
    4 5 -4
    4 -5 -4
    4 -5 -4
    4 5 -3
    4 -5 -3
    4 -5 -2
    -4 5 2
    4 -5 -1
    -4 5 1
    4 -5 0
    -4 -5 0
    -4 -5 -1
    4 -5 1
    -4 5 -1
    4 -5 1
    4 -5 2
    -4 -5 -2
    -4 5 -2
    4 -5 2
    4 -5 3
    -4 -5 -3
    4 -5 4
    -4 -5 -4
    -4 -5 -5
    4 -5 5
    -4 -5 -6
    4 -5 6
    -4 -5 -7
    -4 5 -7
    4 -5 7
    -4 5 -8
    4 -5 8
    -4 -5 -8
    -4 -5 -9
    -4 5 -9
    4 -5 9
    -4 5 -10
    -4 -5 -10
    -4 5 -11
    -4 5 -11
    4 -5 11
    4 -5 11
    -4 -5 -11
    4 5 11
    -4 5 -11
    -4 5 -12
    -4 5 -12
    4 -5 12
    4 -5 12
    -4 5 -12
    -4 -5 -12
    4 -5 13
    -4 5 -13
    -4 5 -13
    -4 5 -13
    -4 -5 -13
    -4 -5 -14
    4 -5 14
    -4 5 -14
    -4 5 -14
    -4 5 -14
    -4 5 -15
    -4 -5 -15
    -4 5 -15
    4 5 15
    4 -5 15
    -4 5 -15
    4 5 15
    4 5 16
    -4 5 -16
    4 -5 16
    4 -5 16
    -4 5 -16
    4 5 16
    -4 -5 -16
    -4 5 -17
    4 -5 17
    4 -5 17
    -4 -5 -17
    4 5 17
    -4 5 -17
    4 5 17
    4 5 18
    4 -5 18
    -4 5 -18
    4 -5 18
    4 5 18
    -4 5 -18
    -4 -5 -18
    4 5 19
    -4 5 -19
    4 -5 19
    4 -5 19
    -4 5 -19
    -4 -5 -19
    -4 5 -20
    4 -5 20
    4 -5 20
    4 -5 21
    4 -5 21
    4 5 21
    -4 5 -21
    4 5 22
    4 -5 22
    4 -5 22
    4 -5 23
    4 -5 23
    4 -5 24
    4 -5 24
    4 -5 25
    4 -5 25
    4 -5 26
    4 5 26
    4 -5 26
    4 -5 27
    4 -5 27
    4 -5 27
    4 -5 28
    4 -5 28
    4 -5 29
    4 -5 29
    4 -5 30
    4 6 -31
    4 6 -31
    -4 -6 31
    4 6 -30
    -4 -6 30
    4 6 -30
    4 6 -29
    4 6 -29
    4 6 -28
    4 6 -28
    4 6 -27
    4 6 -27
    4 6 -26
    4 6 -25
    4 6 -24
    4 6 -23
    4 6 -22
    4 -6 -22
    4 -6 -21
    4 6 -21
    4 -6 -21
    4 6 -21
    4 6 -20
    4 -6 -20
    4 6 -20
    4 -6 -20
    4 6 -20
    4 -6 -19
    4 6 -19
    4 -6 -19
    4 6 -19
    4 6 -19
    4 6 -18
    4 -6 -18
    4 -6 -18
    4 6 -18
    4 6 -18
    4 6 -17
    4 -6 -17
    4 -6 -17
    4 -6 -16
    4 -6 -16
    4 6 -16
    4 6 -15
    4 -6 -15
    4 -6 -15
    4 -6 -15
    4 -6 -14
    4 6 -14
    4 6 -14
    4 -6 -14
    -4 6 14
    4 -6 -14
    4 6 -13
    -4 6 13
    4 6 -13
    4 -6 -13
    4 -6 -13
    4 -6 -13
    4 6 -12
    4 -6 -12
    4 -6 -12
    4 6 -12
    4 -6 -12
    4 -6 -12
    4 -6 -12
    -4 6 12
    4 6 -11
    4 -6 -11
    4 6 -10
    4 -6 -10
    4 6 -9
    4 -6 -9
    4 6 -8
    4 -6 -8
    4 -6 -7
    4 6 -7
    4 -6 -6
    4 6 -6
    4 -6 -6
    4 -6 -5
    4 6 -5
    4 -6 -4
    4 6 -4
    4 6 -3
    4 -6 -3
    -4 6 3
    4 -6 -2
    -4 6 2
    4 6 -2
    -4 6 1
    4 -6 -1
    -4 6 0
    4 -6 0
    4 -6 1
    -4 6 -1
    4 -6 1
    -4 6 -2
    4 -6 2
    4 -6 2
    4 -6 3
    4 -6 3
    4 -6 4
    4 -6 4
    4 -6 5
    -4 -6 -6
    4 -6 6
    -4 6 -7
    -4 -6 -7
    4 -6 7
    -4 -6 -8
    4 -6 8
    -4 6 -8
    -4 -6 -9
    -4 6 -9
    4 -6 9
    4 -6 9
    4 -6 10
    -4 6 -10
    4 -6 10
    -4 6 -10
    -4 -6 -10
    4 6 10
    4 -6 10
    4 -6 11
    4 -6 11
    -4 -6 -11
    -4 6 -11
    4 6 11
    -4 6 -11
    4 -6 12
    -4 6 -12
    4 -6 12
    4 6 12
    -4 6 -12
    -4 -6 -12
    4 -6 13
    -4 6 -13
    4 -6 13
    -4 6 -13
    -4 -6 -13
    4 -6 14
    -4 6 -14
    -4 6 -14
    -4 -6 -14
    -4 6 -15
    4 -6 15
    -4 6 -15
    -4 -6 -15
    4 6 15
    4 -6 15
    4 -6 16
    -4 6 -16
    4 6 16
    -4 6 -16
    -4 -6 -16
    -4 6 -17
    4 -6 17
    -4 6 -17
    4 6 17
    -4 6 -18
    4 -6 18
    4 6 18
    -4 6 -18
    -4 6 -19
    4 -6 19
    4 6 19
    -4 6 -19
    4 -6 20
    4 -6 20
    4 -6 21
    4 -6 21
    4 -6 22
    4 -6 22
    4 -6 23
    4 -6 23
    4 -6 24
    4 -6 24
    4 -6 25
    4 -6 25
    4 -6 26
    4 -6 26
    4 -6 26
    4 -6 27
    4 -6 27
    4 -6 27
    4 -6 28
    4 -6 28
    4 -6 28
    4 -6 29
    4 -6 29
    4 7 -30
    -4 -7 30
    4 7 -29
    4 7 -28
    4 7 -27
    4 7 -26
    4 7 -25
    4 7 -24
    4 7 -23
    4 7 -23
    4 -7 -22
    4 7 -22
    4 7 -22
    4 7 -21
    4 7 -21
    4 -7 -21
    4 7 -20
    4 7 -20
    4 -7 -20
    4 -7 -20
    4 7 -20
    4 7 -19
    4 7 -19
    4 -7 -19
    4 -7 -19
    4 7 -19
    4 -7 -18
    4 7 -18
    4 7 -18
    4 -7 -18
    4 -7 -17
    4 7 -17
    4 -7 -17
    4 7 -17
    4 -7 -16
    4 7 -16
    4 -7 -16
    4 7 -16
    4 -7 -15
    4 7 -15
    4 7 -15
    4 -7 -15
    4 7 -15
    4 -7 -15
    4 7 -14
    4 -7 -14
    4 7 -14
    4 7 -14
    4 -7 -14
    -4 7 14
    4 -7 -14
    4 -7 -13
    4 7 -13
    4 7 -13
    4 -7 -13
    -4 7 13
    4 7 -13
    4 -7 -13
    4 -7 -12
    4 7 -12
    4 7 -12
    4 -7 -12
    4 7 -12
    4 -7 -12
    -4 7 12
    4 -7 -11
    4 7 -11
    -4 7 11
    4 7 -11
    4 -7 -11
    4 -7 -11
    4 -7 -11
    -4 7 10
    4 -7 -10
    4 7 -10
    4 7 -9
    4 7 -8
    4 7 -7
    4 -7 -6
    4 7 -6
    4 -7 -5
    4 7 -5
    -4 7 4
    4 -7 -4
    4 7 -4
    -4 7 3
    4 -7 -3
    4 7 -3
    -4 7 2
    4 -7 -2
    -4 7 1
    4 -7 -1
    4 -7 0
    4 -7 0
    4 -7 1
    -4 7 -1
    4 -7 1
    4 -7 2
    4 -7 2
    4 -7 3
    4 -7 3
    4 -7 4
    4 -7 4
    4 -7 5
    4 -7 5
    4 -7 6
    4 -7 6
    4 -7 7
    -4 7 -7
    4 -7 8
    -4 7 -8
    4 -7 8
    4 -7 9
    -4 7 -9
    4 -7 9
    4 -7 10
    -4 7 -10
    4 -7 10
    4 -7 10
    4 7 10
    -4 7 -11
    4 -7 11
    4 -7 11
    4 7 11
    4 -7 12
    4 -7 12
    -4 7 -12
    4 7 12
    -4 7 -13
    4 -7 13
    4 -7 13
    4 -7 14
    -4 7 -14
    4 -7 15
    4 -7 15
    -4 7 -15
    -4 7 -16
    4 -7 16
    4 -7 16
    4 7 16
    4 -7 17
    4 -7 17
    4 7 17
    -4 7 -17
    4 -7 18
    4 -7 18
    -4 7 -18
    4 7 18
    4 7 19
    4 -7 19
    4 -7 20
    4 7 20
    4 -7 21
    4 -7 22
    4 -7 23
    4 -7 23
    4 -7 24
    4 -7 24
    4 -7 25
    4 -7 25
    4 -7 25
    4 -7 26
    4 -7 26
    4 -7 26
    4 -7 27
    4 -7 27
    4 -7 27
    4 -7 28
    4 -7 28
    4 -7 28
    -4 -8 29
    4 8 -29
    4 8 -29
    4 8 -28
    4 8 -28
    4 8 -27
    4 8 -27
    4 8 -26
    4 8 -26
    4 8 -25
    4 8 -25
    4 8 -24
    4 8 -24
    4 8 -23
    4 8 -23
    4 8 -22
    4 8 -22
    4 -8 -22
    4 8 -21
    4 8 -21
    4 -8 -21
    4 8 -20
    4 -8 -20
    4 8 -19
    4 8 -19
    4 -8 -19
    4 -8 -19
    4 8 -18
    4 8 -18
    4 -8 -18
    4 -8 -18
    4 -8 -17
    4 8 -17
    4 8 -17
    4 -8 -17
    4 8 -17
    4 -8 -16
    4 8 -16
    4 8 -16
    4 8 -16
    4 -8 -16
    4 -8 -15
    4 8 -15
    4 8 -15
    4 -8 -15
    4 8 -15
    -4 8 15
    4 -8 -15
    4 8 -14
    4 -8 -14
    4 8 -14
    4 -8 -14
    -4 8 14
    4 -8 -14
    4 8 -14
    4 -8 -13
    4 8 -13
    4 8 -13
    4 8 -13
    4 -8 -13
    -4 8 13
    4 -8 -13
    4 -8 -12
    4 8 -12
    4 8 -12
    4 8 -12
    -4 8 12
    4 -8 -12
    4 -8 -11
    4 8 -11
    4 8 -11
    -4 8 11
    4 -8 -11
    4 8 -11
    4 8 -10
    4 8 -10
    -4 8 10
    4 -8 -10
    -4 8 9
    4 8 -9
    4 8 -8
    4 -8 -8
    -4 8 8
    4 8 -7
    -4 8 7
    4 8 -6
    4 -8 -6
    4 -8 -5
    -4 8 5
    4 8 -5
    -4 8 4
    4 -8 -4
    4 8 -4
    4 -8 -3
    -4 8 3
    -4 8 2
    4 -8 -2
    -4 8 1
    4 -8 -1
    4 -8 0
    4 -8 0
    -4 8 0
    4 -8 1
    4 -8 1
    -4 8 -1
    4 -8 2
    4 -8 2
    4 -8 3
    4 -8 3
    4 -8 4
    4 -8 4
    4 8 5
    4 -8 5
    4 -8 5
    4 -8 6
    4 8 6
    4 -8 6
    4 -8 6
    -4 8 -6
    -4 8 -7
    4 -8 7
    4 -8 7
    4 8 7
    4 8 8
    4 -8 8
    -4 8 -8
    4 -8 8
    -4 8 -9
    4 8 9
    4 -8 9
    4 -8 9
    4 -8 10
    4 -8 10
    -4 8 -10
    4 8 10
    4 -8 11
    4 8 11
    -4 8 -11
    4 -8 12
    4 -8 12
    -4 8 -12
    4 8 12
    -4 8 -13
    4 -8 13
    4 -8 13
    4 -8 14
    4 -8 14
    -4 8 -14
    4 -8 15
    4 -8 15
    -4 8 -15
    -4 8 -16
    4 -8 16
    4 8 16
    4 -8 17
    4 -8 17
    4 8 17
    4 -8 18
    4 -8 18
    4 8 18
    4 -8 19
    4 -8 19
    4 8 19
    4 -8 20
    4 -8 20
    4 8 20
    4 -8 21
    4 -8 21
    4 -8 22
    4 -8 23
    4 -8 23
    4 -8 24
    4 -8 24
    4 -8 25
    4 -8 25
    4 -8 25
    4 -8 26
    4 -8 26
    4 -8 26
    4 -8 27
    4 -8 27
    4 -8 27
    4 -8 28
    -4 -9 29
    4 9 -28
    4 9 -28
    -4 -9 28
    4 9 -27
    -4 -9 27
    4 9 -27
    4 9 -26
    4 9 -26
    4 9 -25
    4 9 -25
    4 9 -24
    4 9 -24
    4 9 -24
    4 9 -23
    4 9 -23
    4 9 -22
    4 9 -21
    4 9 -20
    4 9 -19
    4 9 -18
    4 9 -18
    4 -9 -18
    4 -9 -17
    4 9 -17
    4 9 -16
    4 9 -16
    4 -9 -16
    4 9 -16
    4 9 -15
    4 9 -15
    4 -9 -15
    -4 9 15
    4 -9 -15
    4 9 -15
    4 9 -14
    4 9 -14
    4 9 -14
    4 -9 -14
    -4 9 14
    4 -9 -14
    -4 9 13
    4 9 -13
    4 9 -13
    4 9 -13
    4 -9 -13
    4 -9 -13
    -4 9 12
    4 9 -12
    4 9 -12
    4 9 -12
    4 -9 -12
    4 -9 -12
    4 9 -11
    4 9 -11
    -4 9 11
    4 -9 -11
    4 -9 -11
    4 9 -10
    4 9 -10
    -4 9 10
    4 -9 -10
    4 9 -9
    -4 9 9
    4 9 -9
    4 9 -9
    4 -9 -9
    4 9 -8
    4 9 -8
    -4 9 8
    -4 9 8
    4 -9 -8
    -4 9 7
    4 9 -7
    -4 9 7
    -4 9 6
    4 -9 -6
    -4 9 6
    4 -9 -5
    -4 9 5
    -4 9 5
    -4 9 4
    -4 9 4
    4 -9 -4
    -4 9 3
    4 -9 -3
    -4 9 3
    -4 9 2
    4 9 -2
    4 -9 -2
    -4 9 1
    4 -9 -1
    4 9 -1
    4 -9 -1
    4 -9 0
    4 9 0
    4 -9 0
    -4 9 0
    4 -9 1
    4 9 1
    4 -9 1
    4 -9 2
    4 9 2
    4 -9 2
    4 -9 3
    4 -9 3
    4 9 3
    4 -9 4
    4 9 4
    4 -9 4
    4 -9 4
    4 9 5
    4 9 5
    4 -9 5
    4 -9 5
    4 -9 5
    4 -9 6
    4 -9 6
    4 -9 6
    -4 9 -6
    4 9 6
    4 9 6
    4 -9 7
    4 -9 7
    -4 9 -7
    4 9 7
    4 -9 7
    4 9 7
    4 -9 8
    4 -9 8
    4 -9 8
    4 9 8
    -4 9 -8
    4 -9 9
    4 -9 9
    4 9 9
    4 -9 9
    -4 9 -9
    4 -9 10
    4 9 10
    -4 9 -10
    4 -9 11
    4 9 11
    -4 9 -11
    4 -9 12
    -4 9 -12
    4 9 12
    4 -9 13
    4 9 13
    4 -9 14
    4 -9 15
    4 -9 15
    4 -9 16
    4 -9 16
    4 -9 17
    4 9 17
    4 -9 17
    4 9 18
    4 -9 18
    4 -9 18
    4 -9 18
    4 -9 19
    4 -9 19
    4 9 19
    4 -9 19
    4 -9 19
    4 -9 20
    4 -9 20
    4 -9 20
    4 9 20
    4 -9 21
    4 -9 21
    4 -9 21
    4 -9 22
    4 -9 22
    4 -9 22
    4 -9 23
    4 -9 23
    4 -9 23
    4 -9 24
    4 -9 24
    4 -9 25
    4 -9 25
    4 -9 26
    4 -9 26
    4 -9 27
    4 -9 27
    -4 -10 28
    4 10 -27
    4 10 -26
    4 10 -26
    4 10 -25
    4 10 -25
    4 10 -25
    4 10 -24
    4 10 -24
    4 10 -23
    4 10 -23
    4 10 -22
    4 10 -22
    4 10 -21
    4 10 -21
    4 10 -20
    4 10 -20
    4 10 -19
    4 10 -19
    4 10 -18
    4 10 -18
    4 -10 -18
    4 10 -17
    4 10 -17
    4 -10 -17
    4 -10 -16
    4 10 -16
    4 10 -16
    -4 10 16
    -4 10 15
    4 10 -15
    4 -10 -15
    4 10 -15
    -4 10 15
    4 -10 -15
    4 -10 -14
    4 10 -14
    -4 10 14
    4 -10 -14
    4 10 -14
    4 10 -13
    4 10 -13
    4 -10 -13
    -4 10 13
    4 -10 -13
    4 10 -12
    4 -10 -12
    -4 10 12
    4 -10 -12
    4 10 -11
    -4 10 11
    4 -10 -11
    4 10 -11
    -4 10 11
    4 10 -10
    4 10 -10
    -4 10 10
    4 -10 -10
    -4 10 10
    4 10 -9
    -4 10 9
    4 10 -9
    -4 10 9
    4 -10 -9
    -4 10 8
    -4 10 8
    4 -10 -8
    -4 10 7
    -4 10 7
    -4 10 6
    -4 10 6
    4 -10 -6
    4 -10 -5
    -4 10 5
    -4 10 5
    -4 10 4
    4 10 -4
    4 -10 -4
    -4 10 4
    -4 10 3
    4 -10 -3
    4 10 -3
    -4 10 3
    -4 10 2
    4 -10 -2
    4 10 -2
    4 -10 -1
    4 10 -1
    4 -10 -1
    -4 10 1
    4 10 0
    4 -10 0
    4 -10 0
    4 -10 1
    4 10 1
    4 -10 1
    4 10 2
    4 -10 2
    4 -10 2
    4 -10 3
    4 10 3
    4 -10 3
    4 -10 4
    4 10 4
    4 -10 4
    4 -10 5
    4 -10 5
    4 10 5
    -4 10 -5
    4 -10 5
    4 10 5
    4 10 6
    4 -10 6
    -4 10 -6
    4 -10 6
    4 10 6
    4 -10 6
    4 -10 7
    4 10 7
    4 -10 7
    4 -10 7
    4 10 7
    -4 10 -7
    4 -10 8
    4 -10 8
    4 10 8
    4 -10 8
    4 -10 9
    4 10 9
    4 -10 9
    4 -10 9
    4 -10 10
    4 10 10
    4 -10 10
    4 -10 11
    4 10 11
    4 -10 12
    4 10 12
    4 -10 13
    4 10 13
    4 -10 14
    4 -10 14
    4 -10 15
    4 -10 15
    4 -10 16
    4 -10 16
    4 -10 17
    4 -10 17
    4 -10 18
    4 10 18
    4 -10 18
    4 -10 19
    4 -10 19
    4 10 19
    4 -10 20
    4 -10 20
    4 10 20
    4 -10 21
    4 -10 21
    4 -10 22
    4 -10 22
    4 -10 23
    4 -10 23
    4 -10 24
    4 -10 24
    4 -10 25
    -4 -11 28
    -4 -11 27
    4 11 -26
    4 11 -25
    4 11 -24
    4 11 -23
    4 11 -23
    4 11 -22
    4 11 -22
    4 11 -21
    4 11 -21
    4 11 -21
    4 11 -20
    4 11 -20
    4 11 -20
    4 11 -19
    4 11 -19
    4 11 -19
    4 11 -18
    4 11 -18
    -4 11 18
    4 11 -18
    4 11 -17
    4 11 -17
    4 11 -17
    4 -11 -17
    -4 11 17
    4 -11 -16
    4 11 -16
    4 11 -16
    4 11 -16
    -4 11 16
    4 11 -15
    4 -11 -15
    4 11 -15
    4 11 -15
    -4 11 15
    -4 11 15
    4 -11 -15
    -4 11 15
    4 11 -14
    4 11 -14
    4 11 -14
    4 -11 -14
    -4 11 14
    4 -11 -14
    4 -11 -13
    4 11 -13
    4 11 -13
    -4 11 13
    4 -11 -13
    4 11 -12
    -4 11 12
    4 -11 -12
    4 -11 -12
    4 11 -12
    4 11 -11
    -4 11 11
    -4 11 11
    4 -11 -11
    -4 11 10
    4 11 -10
    -4 11 10
    4 -11 -10
    -4 11 9
    4 -11 -9
    -4 11 9
    -4 11 8
    -4 11 8
    4 -11 -8
    -4 11 7
    4 11 -7
    -4 11 7
    -4 11 6
    4 -11 -6
    -4 11 6
    4 11 -6
    4 -11 -5
    4 11 -5
    -4 11 5
    -4 11 5
    4 11 -4
    4 -11 -4
    -4 11 4
    -4 11 4
    -4 11 3
    4 -11 -3
    -4 11 3
    4 11 -3
    4 -11 -2
    4 -11 -2
    -4 11 2
    -4 11 2
    4 11 -2
    4 11 -1
    4 -11 -1
    4 -11 -1
    4 -11 0
    4 -11 0
    4 11 0
    4 11 1
    4 -11 1
    4 -11 1
    4 -11 2
    4 11 2
    4 -11 2
    4 -11 3
    4 11 3
    4 -11 3
    4 -11 4
    4 11 4
    4 -11 4
    4 11 5
    4 -11 5
    4 -11 5
    4 11 5
    4 -11 6
    4 11 6
    4 -11 6
    4 11 6
    4 -11 7
    4 11 7
    4 -11 7
    4 -11 8
    4 11 8
    4 -11 8
    4 -11 9
    4 -11 9
    4 11 9
    4 -11 10
    4 -11 10
    4 11 10
    4 -11 11
    4 -11 11
    4 11 11
    4 -11 12
    4 -11 12
    4 11 12
    4 -11 13
    4 11 13
    4 -11 14
    4 11 14
    4 -11 15
    4 -11 15
    4 -11 16
    4 -11 16
    4 -11 17
    4 -11 18
    4 -11 19
    4 11 19
    4 -11 20
    4 11 20
    4 -11 21
    4 -11 22
    4 -11 23
    4 -11 24
    4 -11 25
    4 -11 26
    -4 -12 26
    4 12 -25
    4 12 -24
    4 12 -24
    4 12 -23
    4 12 -23
    4 12 -22
    4 12 -22
    4 12 -21
    4 12 -21
    4 12 -20
    4 12 -20
    4 12 -19
    4 12 -19
    4 12 -19
    4 12 -18
    4 12 -18
    -4 12 18
    4 12 -17
    4 12 -17
    4 -12 -17
    4 12 -17
    -4 12 17
    4 12 -16
    4 12 -16
    4 -12 -16
    -4 12 16
    4 12 -15
    4 -12 -15
    4 12 -15
    4 -12 -15
    4 12 -15
    -4 12 15
    -4 12 15
    4 12 -14
    4 -12 -14
    4 12 -14
    -4 12 14
    4 -12 -14
    4 -12 -13
    4 12 -13
    -4 12 13
    4 -12 -13
    -4 12 13
    4 12 -12
    4 -12 -12
    4 -12 -12
    -4 12 12
    -4 12 11
    4 12 -11
    4 -12 -11
    4 -12 -11
    4 12 -10
    -4 12 10
    4 -12 -10
    -4 12 9
    -4 12 9
    4 12 -9
    4 -12 -9
    -4 12 8
    4 12 -8
    -4 12 8
    4 -12 -8
    4 12 -7
    -4 12 7
    -4 12 7
    4 12 -6
    4 -12 -6
    -4 12 6
    -4 12 6
    -4 12 5
    4 12 -5
    -4 12 5
    4 -12 -5
    4 -12 -4
    -4 12 4
    4 -12 -4
    -4 12 4
    4 12 -4
    4 -12 -3
    -4 12 3
    4 12 -3
    4 -12 -3
    -4 12 3
    4 -12 -2
    4 12 -2
    -4 12 2
    4 -12 -2
    4 -12 -1
    4 -12 -1
    -4 12 1
    4 12 -1
    4 -12 0
    4 12 0
    4 -12 0
    4 12 1
    4 -12 1
    4 12 2
    4 -12 2
    4 12 3
    4 -12 3
    4 -12 4
    4 12 4
    4 12 5
    4 -12 5
    4 12 5
    4 12 6
    4 -12 6
    4 12 6
    4 -12 7
    4 -12 7
    4 12 7
    4 -12 8
    4 -12 8
    4 12 8
    4 -12 9
    4 -12 9
    4 12 9
    4 -12 10
    4 -12 10
    4 12 10
    4 -12 11
    4 -12 11
    4 12 11
    4 -12 12
    4 -12 12
    4 12 12
    4 -12 13
    4 12 13
    4 -12 13
    4 -12 14
    4 12 14
    4 -12 15
    4 12 15
    4 -12 16
    4 -12 17
    4 -12 18
    4 -12 19
    4 -12 20
    4 12 20
    4 -12 21
    4 -12 22
    4 -12 23
    4 -12 24
    4 -12 25
    -4 -13 25
    4 13 -24
    -4 -13 24
    4 13 -23
    4 13 -22
    4 13 -21
    4 13 -21
    4 13 -20
    4 13 -20
    4 13 -19
    -4 13 19
    4 13 -18
    4 13 -18
    -4 13 18
    4 13 -17
    4 13 -17
    -4 13 17
    4 -13 -16
    4 13 -16
    4 13 -16
    -4 13 16
    4 13 -15
    4 -13 -15
    -4 13 15
    -4 13 15
    4 13 -14
    -4 13 14
    4 -13 -14
    4 -13 -14
    4 13 -13
    -4 13 13
    4 -13 -13
    4 -13 -13
    -4 13 12
    4 13 -12
    4 -13 -12
    4 -13 -12
    4 13 -11
    4 13 -11
    4 -13 -11
    -4 13 11
    4 -13 -11
    -4 13 10
    4 13 -10
    4 -13 -10
    4 13 -9
    -4 13 9
    4 -13 -9
    -4 13 8
    4 13 -8
    4 -13 -8
    -4 13 7
    4 13 -7
    -4 13 7
    4 -13 -7
    -4 13 6
    -4 13 6
    4 13 -6
    4 13 -5
    4 -13 -5
    -4 13 5
    -4 13 5
    4 13 -4
    -4 13 4
    4 -13 -4
    4 13 -3
    -4 13 3
    4 -13 -3
    4 13 -2
    4 -13 -2
    -4 13 2
    4 13 -1
    4 -13 -1
    -4 13 1
    4 13 0
    -4 13 0
    4 -13 0
    4 13 1
    4 -13 1
    4 13 2
    4 -13 2
    4 13 3
    4 -13 3
    4 13 4
    4 13 4
    4 -13 4
    4 13 5
    4 -13 5
    4 13 5
    4 13 6
    4 -13 6
    4 13 6
    4 -13 7
    4 13 7
    4 -13 8
    4 13 8
    4 -13 9
    4 -13 9
    4 13 9
    4 -13 10
    4 -13 10
    4 13 10
    4 -13 11
    4 -13 11
    4 13 11
    4 -13 12
    4 -13 12
    4 13 12
    4 -13 13
    4 -13 13
    4 13 13
    4 -13 14
    4 13 14
    4 -13 15
    4 13 15
    4 -13 16
    4 -13 17
    4 -13 18
    4 -13 19
    4 -13 20
    4 -13 21
    4 -13 22
    4 -13 23
    -4 13 -23
    4 14 -23
    4 14 -22
    4 14 -21
    4 14 -20
    4 14 -19
    -4 14 19
    4 14 -18
    -4 14 18
    -4 14 17
    -4 14 16
    4 -14 -15
    -4 14 15
    4 -14 -14
    -4 14 14
    -4 14 14
    4 -14 -13
    -4 14 13
    4 -14 -12
    4 14 -12
    -4 14 12
    4 -14 -12
    4 -14 -11
    4 14 -11
    4 -14 -11
    -4 14 11
    4 14 -10
    -4 14 10
    4 -14 -10
    4 14 -9
    -4 14 9
    4 -14 -9
    -4 14 8
    4 -14 -8
    4 14 -8
    4 -14 -7
    4 14 -7
    -4 14 7
    4 -14 -6
    4 14 -6
    -4 14 6
    4 14 -5
    -4 14 5
    4 14 -4
    4 -14 -4
    -4 14 4
    4 14 -3
    -4 14 3
    4 -14 -3
    4 14 -2
    4 -14 -2
    -4 14 2
    4 14 -1
    -4 14 1
    4 -14 -1
    4 14 0
    -4 14 0
    4 -14 0
    4 14 1
    4 -14 1
    -4 14 -1
    4 14 2
    4 -14 2
    4 14 3
    4 -14 3
    4 14 3
    4 14 4
    4 -14 4
    4 14 4
    4 14 5
    4 14 5
    4 -14 5
    4 -14 6
    4 14 6
    4 -14 7
    4 14 7
    4 -14 8
    4 14 8
    4 14 9
    4 -14 9
    4 -14 10
    4 14 10
    4 -14 11
    4 -14 11
    4 14 11
    4 14 12
    4 -14 12
    4 -14 13
    4 14 13
    4 -14 14
    4 14 14
    4 14 15
    4 -14 15
    4 -14 16
    4 14 16
    4 -14 17
    4 14 17
    4 -14 18
    4 -14 19
    -4 14 -19
    4 -14 20
    -4 14 -20
    4 -14 21
    -4 14 -21
    4 -14 22
    4 15 -22
    4 15 -21
    4 15 -20
    4 15 -19
    -4 15 19
    -4 15 18
    -4 15 17
    -4 15 16
    -4 15 15
    4 -15 -14
    4 15 -14
    -4 15 14
    4 -15 -13
    4 15 -13
    -4 15 13
    -4 15 13
    4 -15 -12
    4 15 -12
    -4 15 12
    4 -15 -11
    -4 15 11
    4 15 -11
    4 -15 -11
    -4 15 10
    4 -15 -10
    4 15 -10
    4 -15 -10
    4 15 -9
    -4 15 9
    4 -15 -9
    -4 15 8
    4 -15 -8
    4 15 -8
    4 15 -7
    -4 15 7
    4 -15 -7
    4 15 -6
    -4 15 6
    4 -15 -6
    4 15 -5
    4 -15 -5
    -4 15 5
    4 15 -4
    -4 15 4
    4 15 -3
    -4 15 3
    4 -15 -3
    4 15 -2
    -4 15 2
    4 -15 -2
    4 15 -1
    -4 15 1
    4 -15 -1
    -4 15 0
    4 15 0
    4 -15 0
    4 15 1
    4 -15 1
    -4 15 -1
    4 15 2
    -4 15 -2
    4 -15 2
    4 15 2
    4 15 3
    -4 15 -3
    4 -15 3
    4 15 3
    4 15 4
    4 -15 4
    4 15 4
    4 -15 5
    4 15 5
    4 -15 6
    4 15 6
    4 -15 7
    4 15 7
    4 15 8
    4 15 9
    4 15 10
    4 15 11
    4 15 12
    4 -15 13
    4 15 13
    -4 15 -14
    4 15 14
    4 -15 14
    -4 15 -15
    4 15 15
    4 -15 15
    -4 15 -16
    4 15 16
    4 -15 16
    -4 15 -17
    4 15 17
    4 -15 17
    -4 15 -18
    4 15 18
    4 -15 19
    -4 15 -19
    4 -15 20
    4 16 -20
    4 16 -19
    -4 16 18
    -4 16 17
    -4 16 16
    4 16 -15
    -4 16 15
    4 16 -14
    -4 16 14
    4 -16 -13
    -4 16 13
    -4 16 13
    4 16 -12
    4 -16 -12
    -4 16 12
    -4 16 12
    4 16 -11
    -4 16 11
    4 -16 -11
    4 16 -10
    -4 16 10
    4 -16 -10
    4 -16 -9
    4 16 -9
    4 -16 -9
    -4 16 9
    4 16 -8
    -4 16 8
    4 -16 -8
    -4 16 7
    4 -16 -7
    4 16 -7
    4 16 -6
    -4 16 6
    4 -16 -6
    4 16 -5
    -4 16 5
    4 -16 -5
    -4 16 4
    4 -16 -4
    4 16 -4
    4 16 -3
    -4 16 3
    4 16 -2
    -4 16 2
    4 16 -1
    -4 16 1
    -4 16 0
    4 16 0
    4 16 0
    4 16 1
    4 16 1
    -4 16 -1
    4 16 2
    -4 16 -2
    4 16 2
    4 16 3
    -4 16 -3
    4 16 3
    -4 16 -4
    4 16 4
    -4 16 -5
    4 16 5
    -4 16 -6
    4 16 6
    4 16 7
    4 16 8
    4 16 9
    4 16 10
    4 16 11
    4 16 12
    4 16 13
    4 16 14
    4 16 15
    4 16 16
    4 16 17
    -4 16 -19
    4 17 -19
    -4 17 17
    -4 17 16
    4 17 -16
    4 17 -15
    -4 17 15
    4 17 -14
    -4 17 14
    4 17 -13
    -4 17 13
    4 -17 -12
    4 17 -12
    -4 17 12
    -4 17 12
    4 17 -11
    -4 17 11
    4 -17 -11
    -4 17 11
    4 -17 -10
    4 17 -10
    -4 17 10
    4 17 -9
    -4 17 9
    4 -17 -9
    4 17 -8
    4 -17 -8
    -4 17 8
    4 17 -7
    -4 17 7
    4 -17 -7
    4 17 -6
    -4 17 6
    4 -17 -6
    4 17 -5
    -4 17 5
    4 -17 -5
    4 17 -4
    -4 17 4
    4 -17 -4
    4 17 -3
    -4 17 3
    4 -17 -3
    4 17 -2
    -4 17 2
    4 17 -1
    -4 17 1
    -4 17 0
    4 17 0
    -4 17 -1
    4 17 1
    4 17 2
    -4 17 -2
    -4 17 -3
    4 17 3
    -4 17 -4
    4 17 4
    -4 17 -5
    4 17 5
    -4 17 -6
    4 17 6
    -4 17 -7
    4 17 7
    4 17 8
    -4 17 -8
    -4 17 -9
    4 17 9
    -4 17 -10
    4 17 10
    -4 17 -11
    4 17 11
    -4 17 -12
    4 17 12
    -4 17 -13
    4 17 13
    -4 17 -14
    4 17 14
    4 17 15
    -4 17 -15
    -4 17 -16
    -4 17 -17
    4 18 -16
    4 18 -15
    -4 18 15
    4 18 -14
    -4 18 14
    4 18 -13
    -4 18 13
    4 18 -12
    -4 18 12
    4 18 -11
    -4 18 11
    4 18 -10
    -4 18 10
    -4 18 10
    4 18 -9
    4 -18 -9
    -4 18 9
    4 -18 -8
    4 18 -8
    -4 18 8
    -4 18 7
    4 18 -7
    4 -18 -7
    4 18 -6
    4 -18 -6
    -4 18 6
    4 18 -5
    4 -18 -5
    -4 18 5
    4 18 -4
    -4 18 4
    4 -18 -4
    4 18 -3
    -4 18 3
    4 -18 -3
    4 18 -2
    -4 18 2
    4 -18 -2
    -4 18 1
    4 -18 -1
    4 18 -1
    4 18 0
    -4 18 0
    -4 18 -1
    -4 18 -2
    -4 18 -3
    4 18 3
    -4 18 -4
    4 18 4
    -4 18 -5
    4 18 5
    -4 18 -6
    4 18 6
    -4 18 -7
    4 18 7
    -4 18 -8
    4 18 8
    4 18 9
    -4 18 -9
    -4 18 -10
    4 18 10
    4 18 11
    -4 18 -11
    -4 18 -12
    4 18 12
    4 18 13
    -4 18 -13
    -4 18 -14
    -4 18 -15
    4 19 -14
    4 19 -13
    -4 19 13
    4 19 -12
    -4 19 12
    4 19 -11
    -4 19 11
    4 19 -10
    -4 19 10
    4 19 -9
    -4 19 9
    4 19 -8
    -4 19 8
    -4 19 8
    4 -19 -8
    4 19 -7
    4 -19 -7
    -4 19 7
    4 19 -6
    4 -19 -6
    -4 19 6
    -4 19 5
    4 19 -5
    4 -19 -5
    4 19 -4
    4 -19 -4
    -4 19 4
    -4 19 3
    4 19 -3
    4 -19 -3
    -4 19 2
    4 -19 -2
    4 -19 -1
    -4 19 1
    -4 19 0
    4 -19 0
    -4 19 -1
    4 -19 1
    -4 19 -2
    4 -19 2
    -4 19 -3
    -4 19 -4
    -4 19 -5
    -4 19 -6
    -4 19 -7
    -4 19 -8
    -4 19 -9
    -4 19 -10
    -4 19 -11
    -4 19 -12
    4 20 -10
    4 20 -9
    -4 20 9
    4 20 -8
    -4 20 8
    -4 20 7
    4 -20 -6
    -4 20 6
    4 -20 -5
    4 -20 -4
    4 -20 -3
    4 -20 -2
    4 -20 -1
    4 -20 1
    4 -20 2
    4 -20 3
    4 -20 4
    4 -20 5
    4 -20 6
    4 -20 7
    5 0 -32
    5 0 -31
    5 0 -30
    5 0 -29
    5 0 -29
    5 0 -28
    5 0 -28
    5 0 -27
    5 0 -26
    5 0 -25
    5 0 -24
    5 0 -23
    5 0 -22
    5 0 -22
    5 0 -22
    5 0 -22
    5 0 -21
    5 0 -21
    5 0 -21
    5 0 -21
    5 0 -20
    5 0 -20
    5 0 -20
    5 0 -19
    5 0 -19
    5 0 -18
    5 0 -18
    5 0 -17
    5 0 -17
    5 0 -16
    5 0 -16
    5 0 -15
    5 0 -15
    5 0 -14
    5 0 -14
    5 0 -14
    5 0 -13
    5 0 -12
    5 0 -11
    5 0 -10
    5 0 -9
    5 0 -8
    5 0 -7
    5 0 -6
    5 0 -5
    5 0 -4
    5 0 -3
    5 0 -2
    5 0 -2
    5 0 -1
    5 0 0
    -5 0 0
    5 0 1
    5 0 1
    5 0 2
    5 0 2
    5 0 3
    5 0 3
    5 0 4
    5 0 4
    5 0 5
    5 0 6
    5 0 7
    -5 0 -7
    -5 0 -8
    5 0 8
    -5 0 -9
    5 0 9
    -5 0 -10
    -5 0 -11
    -5 0 -12
    -5 0 -13
    5 0 13
    5 0 13
    5 0 14
    5 0 14
    -5 0 -14
    5 0 15
    -5 0 -15
    5 0 15
    -5 0 -16
    5 0 16
    -5 0 -17
    5 0 17
    5 0 17
    5 0 18
    5 0 18
    -5 0 -18
    5 0 19
    -5 0 -19
    5 0 20
    -5 0 -20
    5 0 21
    5 0 22
    5 0 23
    5 0 24
    5 0 25
    5 0 26
    5 0 27
    5 0 27
    5 0 28
    5 0 28
    5 0 29
    5 0 29
    5 1 -32
    5 -1 -32
    -5 -1 32
    5 -1 -31
    5 1 -31
    5 -1 -30
    5 1 -30
    5 1 -30
    5 1 -29
    5 -1 -29
    5 1 -29
    5 -1 -28
    5 1 -28
    5 1 -28
    5 -1 -28
    5 1 -27
    5 -1 -27
    5 1 -27
    5 1 -26
    5 -1 -26
    5 -1 -25
    5 1 -25
    5 -1 -24
    5 1 -24
    5 -1 -23
    5 -1 -23
    5 -1 -23
    5 1 -23
    5 -1 -22
    5 1 -22
    5 1 -22
    5 -1 -22
    5 -1 -22
    5 -1 -22
    5 -1 -21
    5 1 -21
    5 -1 -21
    5 1 -21
    5 -1 -21
    5 -1 -21
    5 -1 -20
    5 1 -20
    5 -1 -20
    5 1 -20
    5 1 -20
    5 -1 -20
    5 1 -19
    5 1 -19
    5 1 -19
    5 1 -19
    5 -1 -19
    5 -1 -19
    5 -1 -19
    5 -1 -18
    5 1 -18
    5 1 -18
    5 -1 -18
    5 -1 -18
    5 1 -18
    5 -1 -17
    5 1 -17
    5 -1 -17
    5 1 -17
    5 -1 -17
    5 1 -17
    5 -1 -16
    5 -1 -16
    5 1 -16
    5 1 -16
    5 -1 -16
    5 1 -16
    5 -1 -15
    5 1 -15
    5 -1 -15
    5 1 -15
    5 -1 -15
    5 1 -14
    5 1 -14
    5 -1 -14
    5 1 -14
    5 -1 -14
    5 -1 -14
    5 -1 -14
    5 -1 -13
    5 -1 -13
    5 1 -13
    5 1 -12
    5 -1 -12
    5 -1 -11
    5 1 -11
    5 1 -10
    5 -1 -10
    5 1 -9
    5 -1 -9
    5 1 -8
    5 -1 -8
    5 1 -7
    5 -1 -7
    5 -1 -6
    5 1 -6
    5 -1 -5
    5 1 -5
    5 1 -4
    5 -1 -4
    5 1 -3
    5 1 -3
    5 -1 -3
    5 1 -2
    5 1 -2
    5 -1 -2
    5 -1 -1
    5 1 -1
    5 -1 -1
    5 1 0
    -5 1 0
    5 -1 0
    -5 1 -1
    5 -1 1
    5 1 1
    5 1 2
    5 -1 2
    5 -1 3
    5 1 3
    5 1 4
    5 1 4
    5 -1 4
    5 1 5
    5 -1 5
    5 1 6
    5 -1 6
    -5 -1 -7
    -5 1 -7
    5 1 7
    5 -1 7
    5 -1 7
    -5 1 -8
    5 1 8
    -5 -1 -8
    5 -1 8
    -5 1 -9
    -5 -1 -9
    -5 1 -10
    -5 -1 -10
    -5 -1 -11
    -5 1 -11
    5 1 12
    5 -1 12
    -5 1 -12
    -5 -1 -12
    5 -1 13
    5 1 13
    5 -1 13
    -5 1 -13
    -5 -1 -13
    5 -1 14
    5 1 14
    -5 1 -14
    -5 -1 -14
    5 -1 15
    5 1 15
    -5 -1 -15
    -5 1 -15
    5 -1 16
    5 1 16
    -5 -1 -16
    -5 1 -16
    5 -1 17
    -5 -1 -17
    -5 1 -17
    -5 -1 -18
    5 1 18
    -5 1 -18
    5 -1 18
    5 -1 19
    5 1 19
    -5 1 -19
    5 -1 20
    5 1 20
    5 -1 21
    5 1 21
    5 -1 22
    5 1 22
    5 1 23
    5 1 24
    5 1 25
    5 -1 26
    5 1 26
    5 1 26
    5 1 27
    5 -1 27
    5 1 27
    5 1 28
    5 -1 28
    5 1 28
    5 -1 29
    5 -1 29
    5 2 -32
    -5 2 31
    5 2 -31
    5 -2 -31
    5 2 -30
    5 2 -30
    5 -2 -30
    5 2 -29
    5 2 -29
    5 -2 -29
    5 2 -28
    5 -2 -28
    5 2 -28
    5 -2 -27
    5 2 -27
    5 2 -27
    5 -2 -26
    5 2 -26
    5 2 -26
    5 -2 -25
    5 2 -25
    5 2 -24
    5 -2 -24
    5 -2 -23
    5 -2 -23
    5 -2 -23
    5 2 -23
    5 2 -22
    5 -2 -22
    5 2 -22
    5 -2 -22
    5 -2 -22
    5 -2 -22
    5 2 -21
    5 -2 -21
    5 -2 -21
    5 2 -21
    5 2 -21
    5 -2 -21
    5 -2 -20
    5 2 -20
    5 2 -20
    5 -2 -20
    5 -2 -20
    5 2 -20
    5 2 -19
    5 -2 -19
    5 2 -19
    5 2 -19
    5 -2 -19
    5 -2 -19
    5 2 -19
    5 -2 -18
    5 2 -18
    5 -2 -18
    5 2 -18
    5 2 -18
    5 2 -18
    5 -2 -18
    5 -2 -17
    5 2 -17
    5 2 -17
    5 -2 -17
    5 -2 -17
    5 -2 -16
    5 -2 -16
    5 2 -16
    5 -2 -16
    5 2 -16
    5 2 -15
    5 -2 -15
    5 -2 -15
    5 2 -15
    5 -2 -15
    5 2 -14
    5 -2 -14
    5 -2 -14
    5 -2 -14
    5 -2 -14
    5 2 -14
    5 2 -14
    5 2 -13
    5 -2 -13
    5 2 -13
    5 -2 -13
    5 -2 -13
    5 -2 -13
    5 2 -12
    5 -2 -12
    5 -2 -11
    5 2 -11
    5 2 -10
    5 -2 -10
    5 2 -9
    5 -2 -9
    5 2 -8
    5 -2 -8
    5 2 -7
    5 -2 -7
    5 -2 -6
    5 -2 -5
    5 -2 -4
    5 2 -4
    5 2 -3
    5 -2 -3
    5 2 -2
    5 -2 -2
    5 2 -1
    -5 2 1
    5 -2 -1
    -5 2 0
    5 -2 0
    5 2 0
    -5 2 -1
    5 -2 1
    5 2 1
    5 -2 2
    5 -2 2
    5 -2 3
    5 -2 3
    5 -2 4
    5 -2 4
    -5 -2 -5
    5 -2 5
    5 -2 5
    -5 -2 -6
    5 -2 6
    -5 -2 -7
    5 -2 7
    5 -2 7
    5 -2 8
    -5 2 -8
    5 -2 8
    -5 -2 -9
    -5 2 -9
    -5 2 -10
    -5 -2 -10
    -5 -2 -11
    5 -2 11
    -5 2 -11
    5 2 12
    5 -2 12
    5 -2 12
    -5 -2 -12
    -5 2 -12
    5 -2 13
    5 2 13
    -5 2 -13
    5 -2 13
    -5 -2 -13
    5 -2 14
    5 2 14
    5 -2 14
    -5 2 -14
    -5 -2 -14
    5 -2 15
    5 2 15
    5 -2 15
    -5 -2 -15
    -5 2 -15
    5 -2 16
    5 2 16
    5 -2 16
    -5 -2 -16
    -5 2 -16
    5 -2 17
    5 2 17
    5 -2 17
    -5 2 -17
    -5 -2 -17
    -5 -2 -18
    5 2 18
    5 -2 18
    5 -2 19
    5 -2 19
    5 2 19
    -5 -2 -19
    5 -2 20
    5 2 20
    5 -2 20
    5 -2 21
    5 2 21
    5 -2 21
    5 -2 22
    5 2 22
    5 -2 22
    5 2 23
    5 -2 23
    5 -2 23
    5 2 24
    5 -2 24
    5 -2 24
    5 2 25
    5 2 26
    5 2 26
    5 2 27
    5 -2 27
    5 2 27
    5 2 28
    5 2 28
    5 -2 29
    -5 -3 32
    5 3 -32
    5 3 -31
    5 -3 -31
    5 3 -31
    5 -3 -30
    5 3 -30
    5 3 -30
    5 3 -29
    5 -3 -29
    5 3 -29
    5 3 -28
    5 3 -28
    5 3 -27
    5 3 -27
    5 3 -26
    5 3 -26
    5 3 -25
    5 -3 -25
    5 3 -25
    5 -3 -24
    5 3 -24
    5 -3 -24
    5 -3 -23
    5 -3 -23
    5 -3 -23
    5 3 -23
    5 3 -22
    5 -3 -22
    5 -3 -22
    5 -3 -22
    5 -3 -21
    5 3 -21
    5 -3 -21
    5 3 -21
    5 -3 -21
    5 -3 -20
    5 3 -20
    5 -3 -20
    5 3 -20
    5 -3 -20
    5 3 -19
    5 -3 -19
    5 -3 -19
    5 3 -19
    5 -3 -19
    5 3 -19
    5 3 -18
    5 -3 -18
    5 3 -18
    5 -3 -18
    5 -3 -18
    5 3 -18
    5 3 -17
    5 3 -17
    5 -3 -17
    5 -3 -17
    5 -3 -17
    5 -3 -16
    5 3 -16
    5 -3 -16
    5 -3 -16
    5 3 -16
    5 -3 -15
    5 3 -15
    5 -3 -15
    5 3 -15
    5 -3 -15
    5 -3 -14
    5 3 -14
    5 -3 -14
    5 3 -14
    5 -3 -14
    5 -3 -14
    5 3 -13
    5 -3 -13
    5 -3 -13
    5 -3 -13
    5 -3 -13
    5 -3 -12
    5 -3 -11
    5 -3 -10
    5 -3 -9
    5 -3 -8
    5 -3 -7
    5 -3 -6
    5 3 -6
    5 3 -5
    5 -3 -5
    5 3 -4
    5 3 -4
    5 -3 -4
    5 3 -3
    5 3 -3
    5 -3 -3
    5 3 -2
    5 3 -2
    5 -3 -1
    5 -3 -1
    -5 3 1
    5 3 -1
    5 -3 0
    5 -3 0
    -5 3 0
    5 -3 1
    5 -3 1
    -5 3 -1
    5 -3 2
    5 -3 2
    5 -3 3
    5 -3 3
    -5 -3 -4
    5 -3 4
    5 -3 4
    -5 -3 -5
    5 -3 5
    5 -3 5
    -5 -3 -6
    5 -3 6
    5 -3 6
    5 -3 7
    -5 -3 -7
    5 -3 7
    5 -3 8
    -5 3 -8
    -5 -3 -8
    -5 3 -9
    -5 -3 -9
    5 -3 10
    -5 -3 -10
    -5 3 -10
    -5 3 -11
    5 -3 11
    5 -3 11
    5 3 11
    -5 -3 -11
    5 -3 12
    5 -3 12
    -5 -3 -12
    5 3 12
    5 3 12
    5 -3 13
    5 3 13
    5 3 13
    5 -3 13
    -5 -3 -13
    5 -3 14
    5 3 14
    5 -3 14
    -5 -3 -14
    5 3 15
    5 -3 15
    5 -3 15
    -5 -3 -15
    5 -3 16
    5 -3 16
    5 3 16
    -5 -3 -16
    5 3 17
    5 -3 17
    5 -3 17
    -5 -3 -17
    -5 -3 -18
    5 3 18
    5 -3 18
    5 -3 18
    -5 3 -18
    5 -3 19
    5 -3 19
    5 3 19
    -5 3 -19
    -5 -3 -19
    5 -3 20
    5 -3 20
    5 3 20
    5 3 21
    5 -3 21
    5 -3 21
    5 -3 22
    5 3 22
    5 -3 22
    5 -3 23
    5 -3 23
    5 3 23
    5 3 24
    5 -3 24
    5 -3 24
    5 3 25
    5 -3 25
    5 -3 25
    5 3 25
    5 -3 26
    5 3 26
    5 -3 26
    5 3 26
    5 -3 27
    5 3 27
    5 -3 27
    5 3 27
    5 -3 28
    5 3 28
    5 -3 28
    5 -3 29
    5 4 -31
    5 4 -31
    5 4 -30
    5 -4 -30
    5 4 -30
    5 4 -29
    5 4 -29
    5 -4 -29
    5 4 -28
    5 4 -28
    5 4 -27
    5 4 -27
    5 4 -26
    5 4 -26
    5 4 -25
    5 4 -25
    5 -4 -24
    5 4 -24
    5 -4 -24
    5 -4 -23
    5 4 -23
    5 -4 -23
    5 -4 -23
    5 4 -22
    5 -4 -22
    5 -4 -22
    5 -4 -22
    5 4 -21
    5 4 -21
    5 -4 -21
    5 -4 -21
    5 -4 -20
    5 4 -20
    5 -4 -20
    5 4 -19
    5 -4 -19
    5 -4 -19
    5 -4 -19
    5 -4 -18
    5 -4 -18
    5 4 -18
    5 4 -18
    5 -4 -18
    5 -4 -17
    5 4 -17
    5 4 -17
    5 4 -17
    5 -4 -17
    5 -4 -17
    5 4 -16
    5 4 -16
    5 -4 -16
    5 4 -16
    5 -4 -16
    5 -4 -16
    5 -4 -15
    5 -4 -15
    5 4 -15
    5 4 -15
    5 -4 -14
    5 4 -14
    5 -4 -14
    5 -4 -14
    5 4 -14
    5 -4 -14
    5 4 -13
    5 4 -13
    5 -4 -13
    5 -4 -13
    5 -4 -13
    5 -4 -13
    5 -4 -13
    5 -4 -12
    5 4 -12
    5 -4 -12
    5 -4 -12
    5 -4 -12
    5 -4 -12
    5 4 -11
    5 -4 -11
    5 -4 -10
    5 4 -10
    5 -4 -9
    5 4 -9
    5 4 -8
    5 -4 -8
    5 4 -7
    5 -4 -7
    5 4 -6
    5 -4 -6
    5 4 -5
    5 -4 -5
    5 4 -4
    5 -4 -4
    5 -4 -4
    5 4 -3
    -5 4 2
    5 4 -2
    -5 4 1
    -5 4 0
    5 -4 0
    5 -4 1
    5 -4 1
    -5 4 -1
    5 -4 2
    5 -4 2
    5 -4 3
    5 -4 3
    -5 -4 -3
    5 -4 4
    -5 -4 -4
    5 -4 4
    -5 -4 -5
    5 -4 5
    5 -4 5
    -5 -4 -6
    5 -4 6
    5 -4 6
    -5 -4 -7
    5 -4 7
    5 -4 7
    -5 -4 -8
    5 -4 8
    -5 -4 -9
    5 -4 9
    5 -4 10
    -5 -4 -10
    5 4 10
    5 -4 11
    -5 -4 -11
    5 4 12
    5 -4 12
    5 -4 12
    5 4 12
    -5 -4 -12
    5 4 13
    5 -4 13
    5 -4 13
    -5 -4 -13
    -5 4 -13
    5 4 13
    -5 4 -14
    5 -4 14
    5 -4 14
    -5 -4 -14
    5 4 14
    5 -4 15
    -5 -4 -15
    5 4 15
    5 -4 15
    -5 4 -15
    5 4 16
    5 -4 16
    5 -4 16
    -5 -4 -16
    -5 4 -16
    5 4 17
    5 -4 17
    5 -4 17
    -5 -4 -17
    -5 4 -17
    5 -4 18
    5 -4 18
    -5 -4 -18
    -5 4 -18
    5 4 18
    5 4 19
    5 -4 19
    5 -4 19
    -5 4 -19
    -5 -4 -19
    5 -4 20
    5 -4 20
    5 4 20
    5 -4 21
    5 -4 21
    5 4 21
    5 4 22
    5 -4 22
    5 -4 22
    5 4 23
    5 -4 23
    5 -4 23
    5 4 24
    5 -4 24
    5 4 24
    5 -4 24
    5 4 25
    5 -4 25
    5 4 25
    5 -4 25
    5 -4 25
    5 -4 26
    5 -4 26
    5 4 26
    5 -4 27
    5 -4 27
    5 -4 28
    5 -4 28
    5 -4 29
    5 -4 29
    5 5 -31
    5 5 -31
    -5 -5 31
    5 5 -30
    5 5 -30
    5 5 -29
    5 5 -29
    5 -5 -29
    5 5 -28
    5 5 -28
    5 5 -27
    5 5 -26
    5 5 -25
    5 -5 -24
    5 5 -24
    5 -5 -23
    5 -5 -23
    5 5 -23
    5 5 -22
    5 -5 -22
    5 -5 -21
    5 5 -21
    5 5 -21
    5 -5 -21
    5 5 -20
    5 5 -20
    5 -5 -20
    5 -5 -20
    5 -5 -19
    5 -5 -19
    5 5 -19
    5 5 -18
    5 5 -18
    5 -5 -18
    5 -5 -18
    5 -5 -17
    5 -5 -17
    5 -5 -16
    5 5 -16
    5 -5 -16
    5 5 -16
    5 -5 -16
    5 5 -15
    5 5 -15
    5 -5 -15
    5 -5 -15
    5 -5 -15
    5 -5 -14
    5 5 -14
    5 5 -14
    5 -5 -14
    5 -5 -14
    5 -5 -14
    5 -5 -14
    5 5 -14
    5 -5 -13
    5 -5 -13
    5 -5 -13
    5 5 -13
    5 -5 -13
    5 -5 -13
    5 5 -13
    -5 5 13
    5 -5 -12
    5 5 -12
    5 5 -12
    5 -5 -12
    5 -5 -12
    -5 5 12
    5 -5 -12
    5 -5 -12
    5 -5 -11
    5 -5 -11
    5 5 -11
    5 -5 -11
    5 -5 -11
    5 -5 -11
    5 5 -10
    5 -5 -10
    5 5 -9
    5 -5 -9
    5 5 -8
    5 -5 -8
    5 -5 -7
    5 5 -7
    5 5 -6
    5 -5 -6
    5 -5 -5
    5 5 -5
    5 -5 -5
    5 -5 -4
    5 5 -4
    5 -5 -3
    5 5 -3
    5 -5 -2
    -5 5 2
    -5 5 1
    5 -5 0
    -5 5 0
    5 -5 1
    -5 5 -1
    -5 -5 -1
    5 -5 2
    -5 -5 -2
    -5 -5 -3
    5 -5 3
    5 -5 3
    5 -5 4
    5 -5 4
    -5 -5 -4
    -5 -5 -5
    5 -5 5
    5 -5 5
    5 -5 6
    5 -5 6
    -5 -5 -6
    5 -5 7
    5 -5 7
    -5 -5 -7
    -5 -5 -8
    5 -5 8
    -5 5 -8
    5 -5 8
    5 -5 8
    5 -5 9
    5 -5 9
    -5 5 -9
    5 -5 9
    -5 -5 -9
    5 -5 10
    5 -5 10
    -5 5 -10
    5 5 10
    -5 -5 -10
    -5 5 -11
    5 -5 11
    5 -5 11
    5 5 11
    -5 -5 -11
    5 -5 12
    -5 5 -12
    -5 -5 -12
    5 5 12
    5 5 13
    5 -5 13
    -5 -5 -13
    5 5 13
    -5 5 -13
    5 5 14
    5 -5 14
    -5 -5 -14
    -5 5 -14
    5 5 14
    5 -5 15
    -5 5 -15
    5 5 15
    5 -5 15
    -5 -5 -15
    5 5 16
    5 -5 16
    5 -5 16
    -5 5 -16
    -5 -5 -16
    5 -5 17
    5 -5 17
    5 5 17
    -5 5 -17
    5 5 18
    5 -5 18
    5 -5 18
    -5 -5 -18
    -5 5 -18
    5 -5 19
    5 -5 19
    5 5 19
    5 -5 20
    5 5 20
    5 -5 20
    5 -5 21
    5 -5 21
    5 5 21
    5 -5 22
    5 -5 22
    5 5 22
    5 5 22
    5 5 23
    5 -5 23
    5 -5 23
    5 -5 24
    5 -5 24
    5 -5 24
    5 5 24
    5 -5 25
    5 -5 25
    5 -5 25
    5 -5 26
    5 -5 26
    5 -5 27
    5 -5 27
    5 -5 28
    5 -5 28
    5 -5 29
    5 -5 29
    5 6 -30
    5 6 -29
    5 6 -28
    5 6 -27
    5 6 -26
    5 6 -25
    5 6 -24
    5 6 -24
    5 -6 -24
    5 6 -23
    5 -6 -23
    5 6 -23
    5 -6 -23
    5 6 -22
    5 -6 -22
    5 -6 -22
    5 6 -22
    5 6 -21
    5 6 -21
    5 -6 -21
    5 -6 -21
    5 6 -20
    5 6 -20
    5 -6 -20
    5 -6 -20
    5 6 -20
    5 6 -19
    5 -6 -19
    5 6 -19
    5 6 -19
    5 -6 -19
    5 -6 -18
    5 -6 -18
    5 6 -17
    5 -6 -17
    5 -6 -17
    5 -6 -16
    5 6 -16
    5 6 -16
    5 -6 -16
    5 6 -15
    5 -6 -15
    5 6 -15
    5 -6 -15
    5 -6 -15
    5 -6 -14
    5 6 -14
    5 6 -14
    5 -6 -14
    5 -6 -14
    5 -6 -13
    5 6 -13
    5 6 -13
    5 -6 -13
    5 -6 -13
    -5 6 13
    5 -6 -13
    5 6 -12
    5 -6 -12
    5 -6 -12
    5 -6 -12
    5 -6 -12
    -5 6 12
    5 -6 -12
    5 6 -12
    5 -6 -11
    5 6 -11
    5 -6 -11
    5 -6 -11
    5 6 -11
    5 -6 -11
    -5 6 11
    5 -6 -11
    5 -6 -10
    5 -6 -10
    5 -6 -10
    5 -6 -10
    5 6 -10
    5 -6 -10
    5 6 -9
    5 -6 -9
    5 -6 -9
    5 -6 -9
    5 -6 -8
    5 6 -8
    5 6 -7
    5 -6 -7
    5 6 -6
    5 -6 -6
    5 -6 -5
    5 6 -5
    5 -6 -4
    5 6 -4
    5 -6 -3
    -5 6 3
    5 -6 -2
    -5 6 2
    -5 6 1
    5 -6 -1
    -5 6 0
    5 -6 0
    5 -6 0
    5 -6 1
    -5 6 -1
    5 -6 2
    5 -6 3
    5 -6 4
    5 -6 5
    5 -6 5
    5 -6 6
    5 -6 6
    -5 6 -7
    5 -6 7
    5 -6 7
    5 -6 8
    5 -6 8
    5 -6 8
    5 -6 8
    5 -6 8
    -5 6 -8
    5 -6 9
    -5 6 -9
    5 -6 9
    5 -6 9
    5 6 9
    5 -6 9
    5 -6 10
    5 -6 10
    5 -6 10
    -5 6 -10
    5 6 10
    5 -6 11
    5 -6 11
    -5 6 -11
    5 6 11
    5 -6 12
    5 -6 12
    5 6 12
    -5 6 -12
    5 -6 13
    5 -6 13
    -5 6 -13
    5 6 13
    5 -6 14
    5 -6 14
    5 6 14
    -5 6 -14
    5 -6 15
    -5 6 -15
    5 -6 16
    -5 6 -16
    -5 6 -17
    5 -6 17
    5 -6 18
    -5 6 -18
    5 -6 19
    5 -6 19
    5 -6 19
    5 -6 20
    5 -6 20
    5 -6 21
    5 -6 21
    5 -6 22
    5 -6 22
    5 -6 23
    5 -6 23
    5 -6 23
    5 -6 24
    5 -6 24
    5 -6 24
    5 -6 25
    5 -6 25
    5 -6 25
    5 -6 26
    5 -6 26
    5 -6 26
    5 -6 27
    5 -6 27
    5 -6 28
    5 -6 28
    5 7 -30
    5 7 -30
    -5 -7 30
    5 7 -29
    5 7 -29
    5 7 -28
    5 7 -28
    5 7 -27
    5 7 -27
    5 7 -26
    5 7 -26
    5 7 -25
    5 7 -25
    5 7 -24
    5 7 -24
    5 7 -23
    5 -7 -23
    5 -7 -23
    5 7 -23
    5 7 -22
    5 7 -22
    5 -7 -22
    5 -7 -22
    5 7 -21
    5 7 -21
    5 -7 -21
    5 -7 -21
    5 -7 -20
    5 7 -20
    5 -7 -20
    5 7 -19
    5 7 -19
    5 -7 -19
    5 -7 -19
    5 7 -18
    5 7 -18
    5 -7 -18
    5 -7 -18
    5 -7 -17
    5 7 -17
    5 7 -17
    5 -7 -17
    5 7 -17
    5 7 -16
    5 7 -16
    5 7 -16
    5 -7 -16
    5 -7 -16
    5 7 -15
    5 7 -15
    5 -7 -15
    5 7 -15
    5 -7 -15
    5 -7 -15
    5 -7 -14
    5 7 -14
    5 7 -14
    5 7 -14
    5 -7 -14
    -5 7 14
    5 -7 -14
    5 -7 -13
    5 7 -13
    5 7 -13
    5 7 -13
    5 -7 -13
    -5 7 13
    5 -7 -13
    5 -7 -12
    5 7 -12
    5 7 -12
    5 7 -12
    5 -7 -12
    5 -7 -12
    -5 7 12
    5 -7 -12
    5 7 -11
    5 -7 -11
    5 -7 -11
    -5 7 11
    5 -7 -11
    5 7 -11
    5 -7 -11
    5 7 -10
    5 -7 -10
    5 -7 -10
    -5 7 10
    5 -7 -10
    5 7 -10
    5 7 -10
    5 -7 -10
    5 -7 -9
    5 -7 -9
    5 7 -9
    -5 7 9
    5 -7 -9
    5 7 -9
    5 7 -8
    -5 7 8
    5 -7 -8
    5 -7 -7
    5 7 -7
    5 7 -6
    5 -7 -6
    -5 7 5
    5 -7 -5
    5 7 -5
    5 -7 -4
    -5 7 4
    5 7 -4
    -5 7 3
    5 -7 -3
    -5 7 2
    5 -7 -2
    5 -7 -1
    -5 7 1
    5 -7 -1
    5 -7 0
    -5 7 0
    5 -7 0
    5 -7 1
    5 -7 1
    -5 7 -1
    5 -7 2
    5 -7 2
    5 -7 3
    5 -7 4
    5 -7 5
    5 7 5
    5 -7 5
    5 -7 6
    5 -7 6
    -5 7 -7
    5 -7 7
    5 -7 7
    5 7 7
    5 -7 7
    5 -7 7
    5 -7 8
    5 -7 8
    5 -7 8
    5 7 8
    5 -7 8
    -5 7 -8
    5 -7 9
    -5 7 -9
    5 -7 9
    5 7 9
    5 -7 9
    5 -7 9
    5 -7 9
    5 -7 10
    5 -7 10
    5 -7 10
    -5 7 -10
    5 7 10
    5 -7 10
    5 -7 10
    -5 7 -11
    5 -7 11
    5 -7 11
    5 7 11
    5 -7 11
    5 -7 12
    5 -7 12
    -5 7 -12
    5 -7 12
    5 7 12
    5 -7 13
    -5 7 -13
    5 -7 13
    5 7 13
    5 -7 14
    5 7 14
    -5 7 -14
    5 -7 15
    5 -7 15
    -5 7 -15
    5 7 15
    5 -7 16
    5 -7 16
    5 -7 16
    -5 7 -16
    5 -7 17
    -5 7 -17
    5 -7 17
    5 -7 17
    5 -7 18
    5 -7 18
    5 -7 19
    5 -7 19
    5 -7 20
    5 -7 21
    5 -7 21
    5 -7 21
    5 -7 22
    5 -7 22
    5 -7 22
    5 -7 23
    5 -7 23
    5 -7 23
    5 -7 24
    5 -7 24
    5 -7 24
    5 -7 25
    5 -7 25
    5 -7 25
    5 -7 26
    5 -7 26
    5 -7 26
    5 -7 27
    5 -7 27
    5 -7 27
    5 -7 28
    5 8 -29
    5 8 -29
    -5 -8 29
    5 8 -28
    5 8 -28
    5 8 -27
    5 8 -27
    5 8 -26
    5 8 -26
    5 8 -25
    5 8 -25
    5 8 -24
    5 8 -24
    5 8 -23
    5 8 -23
    5 8 -22
    5 -8 -22
    5 8 -22
    5 -8 -22
    5 8 -21
    5 -8 -21
    5 8 -21
    5 -8 -21
    5 8 -20
    5 -8 -20
    5 -8 -20
    5 -8 -19
    5 8 -19
    5 8 -19
    5 -8 -19
    5 8 -18
    5 8 -18
    5 8 -18
    5 -8 -18
    5 -8 -18
    5 -8 -17
    5 8 -17
    5 8 -17
    5 8 -17
    5 -8 -17
    5 8 -16
    5 -8 -16
    5 8 -16
    5 -8 -16
    5 -8 -16
    5 8 -16
    5 8 -15
    5 8 -15
    5 -8 -15
    5 8 -15
    5 -8 -15
    5 -8 -15
    5 -8 -14
    5 8 -14
    5 8 -14
    5 8 -14
    5 -8 -14
    -5 8 14
    5 -8 -14
    5 8 -13
    -5 8 13
    5 8 -13
    5 -8 -13
    5 8 -13
    5 -8 -13
    5 -8 -13
    5 8 -12
    5 -8 -12
    5 -8 -12
    -5 8 12
    5 8 -12
    5 -8 -12
    5 -8 -12
    5 8 -12
    5 -8 -11
    5 8 -11
    5 -8 -11
    5 -8 -11
    5 8 -11
    -5 8 11
    5 -8 -11
    5 8 -11
    5 -8 -10
    5 -8 -10
    5 8 -10
    5 -8 -10
    5 8 -10
    5 -8 -10
    5 8 -10
    -5 8 10
    5 -8 -9
    5 -8 -9
    5 8 -9
    5 8 -9
    -5 8 9
    5 8 -9
    5 -8 -9
    5 -8 -8
    5 8 -8
    5 8 -8
    -5 8 8
    5 -8 -8
    5 8 -7
    5 8 -7
    -5 8 7
    5 -8 -6
    -5 8 6
    5 8 -6
    5 8 -6
    -5 8 6
    5 -8 -5
    -5 8 5
    5 8 -5
    -5 8 5
    5 8 -4
    5 -8 -4
    -5 8 4
    -5 8 3
    5 8 -3
    5 -8 -3
    -5 8 2
    5 8 -2
    5 -8 -2
    5 8 -1
    5 -8 -1
    5 -8 -1
    -5 8 1
    5 -8 0
    5 -8 0
    -5 8 0
    5 -8 1
    5 -8 1
    5 -8 2
    5 -8 2
    5 -8 3
    5 -8 3
    5 8 3
    5 -8 3
    5 -8 4
    5 -8 4
    5 -8 4
    5 8 4
    5 -8 4
    5 -8 5
    5 8 5
    5 -8 5
    5 -8 6
    5 -8 6
    5 8 6
    5 -8 7
    -5 8 -7
    5 -8 7
    5 8 7
    -5 8 -8
    5 -8 8
    5 -8 8
    5 8 8
    5 -8 8
    5 -8 9
    5 -8 9
    5 -8 9
    5 8 9
    5 -8 9
    -5 8 -9
    5 -8 10
    5 -8 10
    5 -8 10
    5 8 10
    5 -8 10
    -5 8 -10
    5 -8 11
    5 -8 11
    5 8 11
    5 -8 11
    5 -8 11
    -5 8 -11
    5 -8 12
    5 -8 12
    5 8 12
    5 -8 12
    5 -8 12
    -5 8 -12
    5 -8 13
    -5 8 -13
    5 -8 13
    5 -8 13
    5 8 13
    5 -8 13
    5 -8 14
    5 -8 14
    -5 8 -14
    5 8 14
    5 -8 14
    5 -8 14
    5 -8 15
    5 -8 15
    5 -8 15
    5 8 15
    5 -8 15
    -5 8 -15
    5 -8 16
    5 -8 16
    5 -8 16
    5 -8 16
    5 -8 17
    5 -8 17
    5 -8 17
    5 -8 17
    5 -8 18
    5 -8 18
    5 -8 18
    5 -8 18
    5 -8 19
    5 -8 19
    5 -8 19
    5 -8 20
    5 -8 20
    5 -8 20
    5 -8 21
    5 -8 21
    5 -8 22
    5 -8 22
    5 -8 23
    5 -8 23
    5 -8 24
    5 -8 24
    5 -8 24
    5 -8 25
    5 -8 25
    5 -8 25
    5 -8 26
    5 -8 26
    5 -8 26
    5 -8 27
    5 9 -29
    5 9 -28
    5 9 -27
    5 9 -27
    5 9 -26
    5 9 -26
    5 9 -25
    5 9 -25
    5 9 -24
    5 9 -24
    5 9 -23
    5 9 -23
    5 -9 -22
    5 9 -22
    5 9 -22
    5 -9 -21
    5 9 -21
    5 -9 -21
    5 9 -21
    5 9 -20
    5 9 -20
    5 -9 -20
    5 9 -20
    5 -9 -20
    5 -9 -19
    5 9 -19
    5 9 -19
    5 -9 -19
    5 9 -19
    5 9 -18
    5 -9 -18
    5 9 -18
    5 -9 -18
    5 9 -18
    5 9 -17
    5 -9 -17
    5 9 -17
    5 9 -17
    5 -9 -17
    5 9 -16
    5 9 -16
    5 -9 -16
    5 -9 -16
    5 9 -16
    5 -9 -16
    5 -9 -15
    5 9 -15
    5 9 -15
    5 -9 -15
    5 9 -15
    -5 9 15
    5 -9 -15
    5 -9 -14
    5 9 -14
    5 9 -14
    5 -9 -14
    5 9 -14
    -5 9 14
    5 -9 -14
    5 9 -13
    5 -9 -13
    5 9 -13
    5 -9 -13
    -5 9 13
    5 -9 -13
    5 -9 -12
    5 9 -12
    5 -9 -12
    5 9 -12
    -5 9 12
    5 -9 -12
    5 9 -12
    5 -9 -11
    5 9 -11
    5 -9 -11
    5 9 -11
    -5 9 11
    5 -9 -11
    5 9 -11
    5 9 -10
    5 9 -10
    -5 9 10
    5 -9 -10
    5 9 -9
    -5 9 9
    5 9 -9
    -5 9 9
    5 -9 -9
    5 -9 -8
    5 9 -8
    -5 9 8
    -5 9 8
    -5 9 7
    5 9 -7
    -5 9 7
    -5 9 6
    5 9 -6
    -5 9 6
    5 -9 -6
    -5 9 5
    5 9 -5
    -5 9 5
    5 -9 -5
    -5 9 4
    5 -9 -4
    -5 9 4
    5 9 -4
    -5 9 3
    5 9 -3
    5 -9 -3
    -5 9 3
    5 -9 -2
    -5 9 2
    5 -9 -2
    5 -9 -2
    5 -9 -1
    -5 9 1
    5 -9 -1
    5 -9 -1
    -5 9 0
    5 -9 0
    5 -9 0
    5 -9 1
    5 9 1
    5 -9 1
    5 -9 1
    5 -9 2
    5 -9 2
    5 9 2
    5 -9 2
    5 -9 2
    5 -9 3
    5 -9 3
    5 9 3
    5 -9 3
    5 -9 4
    5 -9 4
    5 9 4
    5 -9 4
    5 9 4
    5 -9 5
    5 -9 5
    5 9 5
    5 9 5
    5 -9 5
    -5 9 -6
    5 9 6
    5 -9 6
    5 9 6
    5 -9 7
    -5 9 -7
    5 -9 7
    5 9 7
    -5 9 -8
    5 -9 8
    5 -9 8
    5 9 8
    -5 9 -9
    5 -9 9
    5 9 9
    5 -9 9
    5 -9 10
    -5 9 -10
    5 9 10
    5 -9 10
    5 -9 11
    -5 9 -11
    5 9 11
    5 -9 11
    -5 9 -12
    5 -9 12
    5 9 12
    5 -9 12
    5 -9 13
    5 9 13
    5 -9 13
    5 -9 13
    5 -9 14
    5 -9 14
    5 9 14
    5 -9 14
    5 -9 14
    5 -9 15
    5 9 15
    5 -9 15
    5 -9 15
    5 -9 15
    5 -9 16
    5 -9 16
    5 -9 16
    5 9 16
    5 -9 16
    5 -9 17
    5 -9 17
    5 -9 17
    5 -9 17
    5 -9 18
    5 -9 18
    5 -9 18
    5 -9 19
    5 -9 19
    5 -9 19
    5 -9 20
    5 -9 20
    5 -9 20
    5 -9 21
    5 -9 21
    5 -9 21
    5 -9 22
    5 -9 22
    5 -9 22
    5 -9 23
    5 -9 23
    5 -9 24
    5 -9 24
    5 -9 25
    5 -9 25
    5 -9 25
    5 -9 26
    5 -9 26
    5 10 -26
    5 10 -25
    5 10 -24
    5 10 -24
    5 10 -23
    5 10 -23
    5 10 -23
    5 10 -22
    5 10 -22
    5 10 -21
    5 10 -21
    5 10 -20
    5 10 -20
    5 -10 -20
    5 10 -19
    5 10 -19
    5 -10 -19
    5 10 -19
    5 10 -18
    5 -10 -18
    5 10 -18
    5 10 -18
    5 10 -17
    5 10 -17
    5 -10 -17
    5 10 -17
    5 10 -16
    5 10 -16
    5 -10 -16
    5 10 -16
    5 -10 -16
    5 10 -15
    5 10 -15
    5 -10 -15
    5 10 -15
    -5 10 15
    5 -10 -15
    5 10 -14
    5 -10 -14
    5 10 -14
    -5 10 14
    5 -10 -14
    5 10 -13
    5 -10 -13
    5 10 -13
    -5 10 13
    5 -10 -13
    -5 10 12
    5 10 -12
    5 -10 -12
    5 10 -12
    -5 10 12
    5 -10 -12
    5 10 -11
    5 -10 -11
    -5 10 11
    5 10 -11
    -5 10 11
    5 -10 -11
    5 10 -10
    -5 10 10
    -5 10 10
    5 -10 -10
    5 10 -10
    5 10 -9
    -5 10 9
    5 -10 -9
    -5 10 9
    5 10 -8
    -5 10 8
    5 -10 -8
    -5 10 8
    5 10 -7
    -5 10 7
    -5 10 7
    -5 10 6
    5 -10 -6
    5 10 -6
    -5 10 6
    5 -10 -5
    -5 10 5
    5 10 -5
    -5 10 5
    -5 10 4
    -5 10 4
    5 -10 -4
    -5 10 3
    -5 10 3
    5 -10 -3
    -5 10 2
    5 -10 -2
    5 -10 -2
    -5 10 2
    5 -10 -1
    5 10 -1
    5 -10 -1
    -5 10 1
    5 -10 -1
    5 10 0
    5 -10 0
    5 -10 0
    5 -10 1
    5 10 1
    5 -10 1
    5 -10 2
    5 10 2
    5 -10 2
    5 -10 3
    5 -10 3
    5 10 3
    5 -10 3
    5 10 3
    5 -10 4
    5 -10 4
    5 10 4
    5 10 4
    5 -10 4
    5 10 5
    5 -10 5
    5 -10 5
    5 -10 5
    5 10 5
    -5 10 -5
    5 -10 6
    5 -10 6
    -5 10 -6
    5 10 6
    5 -10 6
    5 10 6
    5 -10 7
    5 -10 7
    5 -10 7
    -5 10 -7
    5 10 7
    -5 10 -8
    5 -10 8
    5 -10 8
    5 10 8
    5 -10 9
    5 -10 9
    5 10 9
    5 -10 10
    5 10 10
    5 -10 11
    5 -10 11
    5 10 11
    5 -10 12
    5 10 12
    5 -10 12
    5 -10 13
    5 -10 13
    5 10 13
    5 -10 14
    5 -10 14
    5 10 14
    5 -10 15
    5 -10 15
    5 10 15
    5 -10 16
    5 10 16
    5 -10 16
    5 -10 17
    5 10 17
    5 -10 18
    5 -10 18
    5 -10 19
    5 -10 19
    5 -10 20
    5 -10 20
    5 -10 21
    5 -10 21
    5 -10 22
    5 -10 22
    5 -10 23
    5 -10 23
    5 -10 24
    -5 -11 27
    5 11 -26
    5 11 -25
    5 11 -24
    5 11 -24
    5 11 -23
    5 11 -23
    5 11 -23
    5 11 -22
    5 11 -22
    5 11 -22
    5 11 -21
    5 11 -21
    5 11 -21
    5 11 -20
    5 -11 -20
    5 11 -20
    5 -11 -19
    5 11 -19
    5 11 -19
    5 11 -19
    5 11 -18
    5 11 -18
    5 -11 -18
    5 11 -18
    5 11 -17
    5 11 -17
    5 -11 -17
    5 11 -17
    5 11 -16
    5 -11 -16
    5 11 -16
    5 11 -16
    5 11 -15
    5 -11 -15
    5 11 -15
    -5 11 15
    5 -11 -15
    5 11 -14
    -5 11 14
    5 -11 -14
    5 11 -14
    -5 11 14
    5 -11 -14
    5 11 -13
    5 -11 -13
    5 11 -13
    -5 11 13
    -5 11 13
    5 -11 -13
    5 11 -12
    5 -11 -12
    5 11 -12
    -5 11 12
    5 -11 -12
    -5 11 12
    5 11 -11
    -5 11 11
    5 -11 -11
    5 11 -11
    5 -11 -11
    -5 11 11
    5 11 -10
    -5 11 10
    5 -11 -10
    -5 11 10
    5 11 -9
    -5 11 9
    -5 11 9
    5 -11 -9
    -5 11 8
    5 11 -8
    -5 11 8
    5 -11 -8
    -5 11 7
    -5 11 7
    5 -11 -7
    5 -11 -6
    -5 11 6
    -5 11 6
    5 -11 -5
    -5 11 5
    -5 11 5
    5 -11 -4
    5 -11 -4
    -5 11 4
    -5 11 4
    -5 11 3
    5 11 -3
    5 -11 -3
    -5 11 3
    5 -11 -3
    -5 11 2
    -5 11 2
    5 -11 -2
    5 -11 -2
    5 11 -2
    5 -11 -1
    5 11 -1
    5 -11 -1
    -5 11 1
    5 -11 0
    5 11 0
    5 -11 0
    5 11 1
    5 -11 1
    5 -11 1
    5 -11 2
    5 11 2
    5 -11 2
    5 11 3
    5 -11 3
    5 -11 3
    5 11 3
    5 11 4
    5 -11 4
    5 -11 4
    5 11 4
    5 -11 4
    5 -11 5
    5 11 5
    5 -11 5
    5 -11 5
    5 11 5
    5 -11 6
    5 -11 6
    5 -11 6
    5 11 6
    5 -11 7
    5 -11 7
    5 11 7
    5 -11 7
    5 -11 8
    5 -11 8
    5 11 8
    5 -11 9
    5 11 9
    5 -11 10
    5 11 10
    5 -11 11
    5 11 11
    5 -11 12
    5 11 12
    5 -11 12
    5 -11 13
    5 11 13
    5 -11 13
    5 -11 14
    5 -11 14
    5 11 14
    5 -11 15
    5 -11 15
    5 11 15
    5 -11 16
    5 11 16
    5 -11 17
    5 11 17
    5 -11 18
    5 11 18
    5 -11 19
    5 -11 20
    5 -11 21
    5 -11 22
    5 -11 23
    5 -11 24
    5 -11 25
    -5 -12 26
    5 12 -24
    5 12 -24
    5 12 -23
    5 12 -23
    5 12 -22
    5 12 -22
    5 12 -21
    5 12 -21
    5 12 -20
    5 12 -20
    5 -12 -19
    5 12 -19
    5 -12 -18
    5 12 -18
    5 12 -18
    5 12 -17
    5 -12 -17
    5 12 -17
    5 12 -16
    5 -12 -16
    5 12 -16
    5 12 -15
    5 -12 -15
    5 12 -15
    -5 12 15
    5 -12 -15
    -5 12 15
    5 12 -14
    5 -12 -14
    5 12 -14
    -5 12 14
    5 -12 -14
    5 12 -13
    5 -12 -13
    5 12 -13
    -5 12 13
    5 -12 -13
    5 12 -12
    -5 12 12
    5 -12 -12
    -5 12 12
    5 -12 -12
    5 12 -12
    -5 12 11
    5 -12 -11
    5 12 -11
    -5 12 11
    5 -12 -11
    -5 12 10
    -5 12 10
    5 12 -10
    5 -12 -10
    -5 12 9
    -5 12 9
    5 -12 -9
    -5 12 8
    -5 12 8
    5 -12 -8
    -5 12 7
    -5 12 7
    5 -12 -7
    -5 12 6
    -5 12 6
    -5 12 5
    5 -12 -5
    5 12 -5
    -5 12 5
    5 -12 -5
    5 -12 -4
    5 12 -4
    5 -12 -4
    -5 12 4
    -5 12 4
    5 -12 -3
    5 12 -3
    -5 12 3
    5 -12 -3
    5 -12 -2
    5 12 -2
    5 -12 -2
    -5 12 2
    5 -12 -1
    5 12 -1
    5 -12 -1
    -5 12 1
    5 -12 0
    5 12 0
    -5 12 0
    5 -12 0
    5 -12 1
    5 12 1
    5 -12 1
    5 -12 2
    5 12 2
    5 -12 2
    5 12 2
    5 12 3
    5 -12 3
    5 12 3
    5 12 4
    5 -12 4
    5 12 4
    5 12 5
    5 -12 5
    5 12 5
    5 -12 6
    5 -12 6
    5 12 6
    5 -12 7
    5 -12 7
    5 12 7
    5 -12 8
    5 12 8
    5 -12 8
    5 -12 9
    5 -12 9
    5 12 9
    5 -12 10
    5 -12 10
    5 12 10
    5 -12 11
    5 12 11
    5 -12 12
    5 12 12
    5 -12 13
    5 -12 13
    5 12 13
    5 -12 14
    5 12 14
    5 -12 15
    5 12 15
    5 -12 16
    5 12 16
    5 -12 17
    5 12 17
    5 -12 18
    5 12 18
    5 -12 19
    5 -12 20
    5 -12 21
    5 -12 22
    5 -12 23
    5 -12 24
    -5 -13 24
    5 13 -23
    5 13 -22
    5 13 -21
    5 13 -20
    5 13 -20
    5 13 -19
    5 13 -19
    5 13 -18
    5 -13 -18
    5 13 -17
    5 -13 -17
    5 13 -17
    5 13 -16
    5 -13 -16
    5 13 -16
    -5 13 16
    5 13 -15
    5 -13 -15
    5 13 -15
    5 -13 -15
    -5 13 15
    5 13 -14
    5 -13 -14
    -5 13 14
    5 13 -14
    5 -13 -14
    -5 13 14
    5 -13 -13
    5 13 -13
    -5 13 13
    5 -13 -13
    5 -13 -12
    5 13 -12
    -5 13 12
    5 -13 -12
    5 -13 -11
    -5 13 11
    5 -13 -11
    5 -13 -10
    -5 13 10
    5 -13 -10
    -5 13 9
    5 -13 -9
    -5 13 8
    -5 13 8
    5 -13 -8
    -5 13 7
    5 13 -7
    -5 13 7
    5 -13 -7
    5 -13 -7
    -5 13 6
    5 13 -6
    -5 13 6
    5 -13 -6
    5 -13 -6
    5 -13 -5
    5 13 -5
    -5 13 5
    -5 13 4
    5 -13 -4
    5 13 -4
    5 13 -3
    5 -13 -3
    -5 13 3
    -5 13 2
    5 13 -2
    5 -13 -2
    5 13 -1
    5 -13 -1
    -5 13 1
    5 13 0
    5 -13 0
    -5 13 0
    5 -13 1
    -5 13 -1
    5 13 1
    5 13 2
    5 -13 2
    5 13 2
    5 13 3
    5 -13 3
    5 13 3
    5 13 4
    5 -13 4
    5 13 4
    5 13 5
    5 -13 5
    5 13 5
    5 -13 6
    5 13 6
    5 -13 7
    5 13 7
    5 -13 8
    5 -13 8
    5 13 8
    5 -13 9
    5 -13 9
    5 13 9
    5 -13 10
    5 -13 10
    5 13 10
    5 -13 11
    5 -13 11
    5 13 11
    5 -13 12
    5 13 12
    5 -13 13
    5 13 13
    5 -13 14
    5 13 14
    5 -13 15
    5 13 15
    5 -13 16
    5 13 16
    5 -13 17
    5 13 17
    5 -13 18
    5 13 18
    5 -13 19
    5 -13 20
    5 -13 21
    5 -13 22
    5 14 -22
    5 14 -21
    5 14 -20
    5 14 -19
    5 14 -18
    5 14 -17
    5 -14 -17
    5 -14 -16
    -5 14 16
    5 14 -16
    5 -14 -15
    5 14 -15
    -5 14 15
    5 -14 -14
    5 14 -14
    -5 14 14
    5 -14 -14
    -5 14 14
    5 -14 -13
    -5 14 13
    5 -14 -13
    5 -14 -12
    5 -14 -12
    -5 14 12
    5 -14 -11
    -5 14 11
    5 -14 -11
    5 -14 -10
    -5 14 10
    5 -14 -10
    -5 14 9
    5 -14 -9
    5 14 -8
    -5 14 8
    5 -14 -8
    -5 14 7
    5 -14 -7
    5 14 -7
    5 14 -6
    -5 14 6
    5 -14 -6
    5 14 -5
    -5 14 5
    5 -14 -4
    5 14 -4
    -5 14 4
    5 14 -3
    -5 14 3
    5 -14 -3
    5 14 -2
    5 -14 -2
    -5 14 2
    5 14 -1
    -5 14 1
    5 -14 -1
    5 14 0
    -5 14 0
    5 -14 0
    5 -14 1
    5 14 1
    -5 14 -1
    5 -14 2
    -5 14 -2
    5 14 2
    5 14 3
    5 -14 3
    5 14 3
    5 14 4
    5 -14 4
    5 14 4
    5 14 5
    5 -14 5
    5 -14 6
    5 14 6
    5 -14 7
    5 14 7
    5 -14 8
    5 14 8
    5 -14 9
    5 14 9
    5 -14 9
    5 14 10
    5 -14 10
    5 -14 11
    5 14 11
    5 -14 12
    5 14 12
    5 14 13
    5 -14 13
    5 -14 14
    5 14 14
    5 -14 15
    5 14 15
    5 -14 16
    5 14 16
    5 -14 17
    5 14 17
    5 -14 18
    5 -14 19
    5 -14 20
    5 -14 21
    5 15 -21
    5 15 -20
    5 15 -19
    5 15 -18
    5 15 -17
    5 -15 -16
    5 15 -16
    -5 15 16
    5 -15 -15
    5 15 -15
    -5 15 15
    5 -15 -14
    -5 15 14
    5 -15 -13
    -5 15 13
    5 -15 -13
    -5 15 13
    5 -15 -12
    -5 15 12
    5 -15 -12
    5 -15 -11
    -5 15 11
    5 -15 -11
    5 15 -10
    5 -15 -10
    -5 15 10
    5 -15 -10
    5 -15 -9
    -5 15 9
    5 -15 -9
    5 15 -9
    5 15 -8
    -5 15 8
    5 -15 -8
    5 15 -7
    -5 15 7
    5 -15 -7
    5 15 -6
    -5 15 6
    5 -15 -6
    5 15 -5
    -5 15 5
    5 -15 -5
    5 15 -4
    -5 15 4
    5 15 -3
    -5 15 3
    5 15 -2
    -5 15 2
    5 -15 -2
    5 15 -1
    5 -15 -1
    -5 15 1
    5 15 0
    5 -15 0
    -5 15 0
    5 15 1
    5 -15 1
    -5 15 -1
    5 15 2
    -5 15 -2
    5 -15 2
    5 -15 3
    5 15 3
    -5 15 -3
    5 15 3
    5 -15 4
    -5 15 -4
    5 15 4
    -5 15 -5
    5 -15 5
    5 15 5
    5 15 6
    5 15 7
    5 15 8
    5 15 9
    5 15 10
    5 15 11
    5 -15 12
    5 15 12
    5 -15 13
    5 15 13
    5 -15 14
    5 15 14
    5 -15 15
    5 15 15
    5 -15 16
    5 15 16
    5 -15 17
    5 -15 18
    5 -15 19
    -5 15 -20
    5 16 -19
    5 16 -18
    5 16 -17
    5 16 -16
    -5 16 16
    5 -16 -15
    -5 16 15
    5 -16 -14
    -5 16 14
    5 -16 -13
    -5 16 13
    5 -16 -12
    -5 16 12
    5 -16 -12
    -5 16 12
    5 16 -11
    -5 16 11
    5 -16 -11
    5 -16 -11
    5 -16 -10
    5 16 -10
    -5 16 10
    5 -16 -10
    5 16 -9
    5 -16 -9
    -5 16 9
    5 -16 -9
    5 16 -8
    5 -16 -8
    -5 16 8
    5 -16 -8
    5 16 -7
    -5 16 7
    5 -16 -7
    5 16 -6
    -5 16 6
    5 -16 -6
    5 16 -5
    -5 16 5
    5 -16 -5
    -5 16 4
    5 -16 -4
    5 16 -4
    5 16 -3
    -5 16 3
    5 -16 -3
    5 16 -2
    -5 16 2
    5 16 -1
    -5 16 1
    -5 16 0
    5 16 0
    5 16 1
    -5 16 -1
    5 16 2
    -5 16 -2
    -5 16 -3
    -5 16 -4
    5 16 4
    -5 16 -5
    5 16 5
    -5 16 -6
    5 16 6
    -5 16 -7
    5 16 7
    -5 16 -8
    5 16 8
    -5 16 -9
    5 16 9
    5 16 10
    5 16 11
    5 16 12
    5 16 13
    5 16 14
    -5 16 -16
    -5 16 -17
    -5 16 -18
    5 17 -18
    5 17 -17
    5 17 -16
    -5 17 15
    -5 17 14
    5 -17 -13
    -5 17 13
    5 -17 -12
    5 17 -12
    -5 17 12
    5 -17 -11
    5 17 -11
    -5 17 11
    -5 17 11
    5 17 -10
    5 -17 -10
    -5 17 10
    5 -17 -10
    5 17 -9
    5 -17 -9
    -5 17 9
    5 -17 -9
    -5 17 8
    5 17 -8
    5 -17 -8
    5 -17 -8
    5 -17 -7
    5 17 -7
    -5 17 7
    5 -17 -7
    5 17 -6
    -5 17 6
    5 -17 -6
    5 17 -5
    -5 17 5
    5 -17 -5
    5 17 -4
    -5 17 4
    5 -17 -4
    5 17 -3
    5 -17 -3
    5 17 -2
    -5 17 2
    5 -17 -2
    5 17 -1
    -5 17 1
    5 17 0
    -5 17 0
    -5 17 -1
    -5 17 -2
    -5 17 -3
    -5 17 -4
    -5 17 -5
    -5 17 -6
    5 17 6
    -5 17 -7
    5 17 7
    -5 17 -8
    5 17 8
    -5 17 -9
    5 17 9
    -5 17 -10
    5 17 10
    -5 17 -11
    5 17 11
    -5 17 -12
    5 17 12
    -5 17 -13
    -5 17 -14
    -5 17 -15
    -5 17 -16
    -5 18 14
    5 18 -13
    -5 18 13
    5 -18 -12
    5 18 -12
    -5 18 12
    5 -18 -11
    5 18 -11
    -5 18 11
    5 18 -10
    5 -18 -10
    -5 18 10
    -5 18 10
    5 -18 -9
    5 18 -9
    -5 18 9
    5 18 -8
    -5 18 8
    5 -18 -8
    5 -18 -8
    5 18 -7
    5 -18 -7
    -5 18 7
    5 -18 -7
    5 -18 -6
    5 18 -6
    -5 18 6
    5 -18 -6
    5 18 -5
    5 -18 -5
    -5 18 5
    5 -18 -5
    5 18 -4
    -5 18 4
    5 -18 -4
    5 18 -3
    -5 18 3
    5 -18 -3
    5 18 -2
    -5 18 2
    5 -18 -2
    -5 18 1
    5 -18 -1
    -5 18 0
    5 -18 0
    -5 18 -1
    5 -18 1
    -5 18 -2
    -5 18 -3
    -5 18 -4
    -5 18 -5
    -5 18 -6
    -5 18 -7
    -5 18 -8
    -5 18 -9
    -5 18 -10
    -5 18 -11
    -5 18 -12
    -5 18 -13
    5 19 -13
    5 19 -12
    5 19 -11
    -5 19 11
    5 19 -10
    -5 19 10
    5 19 -9
    5 -19 -9
    -5 19 9
    5 -19 -8
    5 19 -8
    -5 19 8
    -5 19 8
    5 19 -7
    5 -19 -7
    -5 19 7
    5 19 -6
    5 -19 -6
    -5 19 6
    5 19 -5
    5 -19 -5
    -5 19 5
    5 -19 -5
    -5 19 4
    5 -19 -4
    5 -19 -4
    5 -19 -3
    -5 19 3
    5 -19 -3
    -5 19 2
    5 -19 -2
    -5 19 1
    5 -19 -1
    -5 19 0
    5 -19 0
    -5 19 -1
    5 -19 1
    -5 19 -2
    5 -19 2
    -5 19 -3
    5 -19 3
    -5 19 -4
    5 -19 4
    -5 19 -5
    5 -19 5
    -5 19 -6
    5 -19 6
    -5 19 -7
    -5 19 -8
    -5 19 -9
    5 -19 9
    -5 19 -10
    5 -19 10
    -5 20 7
    -5 20 6
    5 -20 -5
    -5 20 5
    -5 20 5
    5 -20 -4
    -5 20 4
    -5 20 3
    5 -20 -3
    5 -20 -2
    -5 20 2
    5 -20 -1
    -5 20 1
    -5 20 0
    5 -20 0
    5 -20 1
    -5 20 -1
    5 -20 1
    5 -20 2
    -5 20 -2
    5 -20 2
    5 -20 3
    -5 20 -3
    5 -20 3
    -5 20 -4
    5 -20 4
    -5 20 -5
    6 0 -31
    6 0 -30
    6 0 -30
    6 0 -29
    6 0 -29
    6 0 -28
    6 0 -28
    6 0 -27
    6 0 -26
    6 0 -25
    6 0 -24
    6 0 -23
    6 0 -22
    6 0 -22
    6 0 -21
    6 0 -21
    6 0 -21
    6 0 -20
    6 0 -20
    6 0 -19
    6 0 -19
    6 0 -18
    6 0 -18
    6 0 -17
    6 0 -17
    6 0 -16
    6 0 -16
    6 0 -15
    6 0 -15
    6 0 -15
    6 0 -15
    6 0 -14
    6 0 -14
    6 0 -14
    6 0 -14
    6 0 -13
    6 0 -13
    6 0 -13
    6 0 -13
    6 0 -12
    6 0 -12
    6 0 -12
    6 0 -12
    6 0 -11
    6 0 -10
    6 0 -9
    6 0 -8
    6 0 -7
    6 0 -6
    6 0 -5
    6 0 -4
    6 0 -4
    6 0 -3
    6 0 -3
    6 0 -2
    6 0 -1
    6 0 0
    6 0 1
    6 0 2
    6 0 3
    6 0 3
    6 0 4
    6 0 4
    6 0 5
    6 0 5
    6 0 6
    6 0 7
    -6 0 -7
    -6 0 -8
    -6 0 -9
    -6 0 -10
    6 0 11
    -6 0 -11
    6 0 12
    -6 0 -12
    -6 0 -13
    6 0 13
    -6 0 -14
    6 0 14
    -6 0 -15
    6 0 15
    6 0 15
    -6 0 -16
    6 0 16
    6 0 16
    6 0 17
    6 0 17
    -6 0 -17
    6 0 18
    -6 0 -18
    6 0 19
    6 0 20
    6 0 21
    6 0 22
    6 0 23
    6 0 23
    6 0 24
    6 0 24
    6 0 25
    6 0 25
    6 0 26
    6 0 26
    6 0 27
    6 0 27
    6 0 28
    6 0 28
    6 1 -31
    6 -1 -31
    6 1 -30
    6 1 -30
    6 -1 -30
    6 1 -29
    6 -1 -29
    6 1 -29
    6 -1 -29
    6 -1 -28
    6 1 -28
    6 1 -28
    6 -1 -28
    6 1 -27
    6 1 -27
    6 -1 -27
    6 1 -26
    6 -1 -26
    6 1 -25
    6 -1 -25
    6 1 -24
    6 -1 -24
    6 1 -23
    6 -1 -23
    6 -1 -23
    6 -1 -23
    6 1 -22
    6 -1 -22
    6 -1 -22
    6 -1 -22
    6 1 -22
    6 1 -21
    6 -1 -21
    6 1 -21
    6 -1 -21
    6 1 -21
    6 -1 -21
    6 1 -20
    6 1 -20
    6 -1 -20
    6 -1 -20
    6 1 -20
    6 -1 -20
    6 1 -20
    6 1 -19
    6 -1 -19
    6 1 -19
    6 -1 -19
    6 -1 -19
    6 1 -19
    6 -1 -18
    6 1 -18
    6 -1 -18
    6 1 -18
    6 1 -18
    6 -1 -18
    6 1 -17
    6 1 -17
    6 -1 -17
    6 -1 -17
    6 1 -16
    6 1 -16
    6 -1 -16
    6 1 -16
    6 -1 -16
    6 -1 -15
    6 1 -15
    6 -1 -15
    6 -1 -15
    6 1 -15
    6 -1 -14
    6 1 -14
    6 1 -14
    6 -1 -14
    6 1 -14
    6 1 -14
    6 -1 -14
    6 1 -13
    6 -1 -13
    6 1 -13
    6 1 -13
    6 -1 -13
    6 -1 -13
    6 1 -13
    6 -1 -12
    6 1 -12
    6 -1 -12
    6 -1 -12
    6 1 -11
    6 -1 -11
    6 1 -10
    6 -1 -10
    6 1 -9
    6 -1 -9
    6 -1 -8
    6 1 -8
    6 -1 -7
    6 1 -7
    6 1 -6
    6 -1 -6
    6 1 -5
    6 -1 -5
    6 1 -5
    6 1 -4
    6 1 -4
    6 -1 -4
    6 1 -3
    6 -1 -3
    6 1 -3
    6 -1 -2
    6 1 -2
    6 1 -1
    6 -1 -1
    6 -1 0
    6 -1 0
    6 1 0
    6 -1 1
    6 -1 1
    6 1 1
    6 -1 2
    6 -1 2
    6 1 2
    6 1 3
    6 -1 3
    6 -1 3
    6 -1 4
    6 1 4
    6 -1 4
    6 -1 5
    -6 -1 -6
    6 -1 6
    -6 1 -7
    6 -1 7
    -6 -1 -7
    -6 -1 -8
    -6 1 -8
    6 -1 8
    6 -1 9
    6 1 9
    -6 1 -9
    6 -1 9
    -6 -1 -9
    -6 -1 -10
    6 -1 10
    6 1 10
    -6 1 -10
    6 -1 10
    6 -1 10
    6 -1 11
    6 1 11
    -6 -1 -11
    -6 1 -11
    6 -1 11
    6 -1 12
    6 1 12
    6 -1 12
    -6 1 -12
    -6 -1 -12
    6 -1 13
    6 -1 13
    -6 -1 -13
    -6 1 -13
    6 1 14
    -6 1 -14
    -6 -1 -14
    6 -1 14
    6 1 15
    -6 -1 -15
    6 -1 15
    -6 1 -15
    6 1 16
    6 -1 16
    -6 1 -16
    -6 -1 -16
    6 1 17
    6 -1 17
    -6 -1 -17
    -6 1 -17
    6 -1 18
    -6 1 -18
    -6 -1 -18
    6 -1 19
    6 1 19
    6 -1 20
    6 1 20
    6 1 21
    6 -1 21
    6 1 22
    6 1 23
    6 1 23
    6 1 24
    6 1 24
    6 1 25
    6 -1 25
    6 1 25
    6 -1 26
    6 1 26
    6 1 26
    6 1 27
    6 -1 27
    6 1 27
    6 -1 27
    6 -1 28
    6 1 28
    6 -1 28
    6 2 -31
    6 -2 -31
    6 2 -30
    6 2 -30
    6 -2 -30
    6 2 -29
    6 -2 -29
    6 2 -29
    6 2 -28
    6 2 -28
    6 -2 -28
    6 2 -27
    6 -2 -27
    6 2 -27
    6 2 -26
    6 2 -26
    6 -2 -26
    6 2 -25
    6 -2 -25
    6 2 -24
    6 -2 -24
    6 -2 -24
    6 -2 -24
    6 2 -23
    6 -2 -23
    6 -2 -23
    6 -2 -23
    6 2 -22
    6 -2 -22
    6 -2 -22
    6 -2 -22
    6 2 -21
    6 2 -21
    6 -2 -21
    6 2 -21
    6 -2 -21
    6 -2 -21
    6 -2 -20
    6 -2 -20
    6 2 -20
    6 -2 -20
    6 2 -20
    6 2 -20
    6 2 -19
    6 2 -19
    6 -2 -19
    6 -2 -19
    6 2 -19
    6 -2 -19
    6 -2 -18
    6 2 -18
    6 2 -18
    6 -2 -18
    6 -2 -18
    6 2 -17
    6 -2 -17
    6 2 -17
    6 -2 -17
    6 -2 -17
    6 -2 -16
    6 2 -16
    6 2 -16
    6 -2 -16
    6 -2 -16
    6 2 -16
    6 2 -15
    6 2 -15
    6 -2 -15
    6 -2 -15
    6 -2 -15
    6 2 -14
    6 -2 -14
    6 2 -14
    6 2 -14
    6 -2 -14
    6 -2 -14
    6 2 -13
    6 2 -13
    6 2 -13
    6 -2 -13
    6 -2 -13
    6 -2 -13
    6 2 -13
    6 -2 -12
    6 -2 -12
    6 2 -12
    6 -2 -12
    6 -2 -12
    6 -2 -11
    6 -2 -11
    6 2 -11
    6 -2 -11
    6 -2 -11
    6 -2 -10
    6 2 -10
    6 2 -9
    6 -2 -9
    6 2 -8
    6 -2 -8
    6 -2 -7
    6 -2 -6
    6 2 -6
    6 2 -5
    6 -2 -5
    6 2 -4
    6 -2 -4
    6 2 -3
    6 -2 -2
    6 2 -2
    -6 2 2
    -6 2 1
    6 -2 -1
    6 -2 -1
    6 2 -1
    6 -2 0
    6 2 0
    -6 2 0
    6 -2 1
    6 2 1
    6 2 2
    6 -2 2
    6 -2 3
    6 -2 4
    -6 -2 -5
    6 -2 5
    -6 -2 -6
    6 -2 6
    -6 -2 -7
    6 -2 7
    6 -2 7
    -6 2 -8
    6 -2 8
    6 -2 8
    6 2 9
    6 -2 9
    6 -2 9
    -6 -2 -9
    -6 2 -9
    6 -2 9
    6 -2 10
    6 2 10
    6 -2 10
    -6 2 -10
    6 -2 10
    -6 -2 -10
    -6 2 -11
    6 2 11
    6 -2 11
    6 -2 11
    -6 -2 -11
    6 2 12
    6 -2 12
    6 -2 12
    -6 -2 -12
    -6 2 -12
    6 -2 12
    -6 -2 -13
    6 2 13
    6 -2 13
    -6 2 -13
    6 2 14
    6 -2 14
    6 -2 14
    -6 2 -14
    -6 -2 -14
    6 -2 15
    6 2 15
    6 -2 15
    -6 -2 -15
    -6 2 -15
    -6 -2 -16
    6 -2 16
    -6 2 -16
    6 -2 16
    6 2 16
    6 -2 17
    6 -2 17
    -6 -2 -17
    -6 2 -17
    6 2 17
    6 -2 18
    6 -2 18
    6 2 18
    -6 2 -18
    -6 -2 -18
    6 2 19
    6 -2 19
    6 -2 19
    6 -2 20
    6 2 20
    6 -2 20
    6 2 21
    6 -2 21
    6 -2 21
    6 2 22
    6 -2 22
    6 2 22
    6 2 23
    6 -2 23
    6 2 23
    6 -2 23
    6 2 24
    6 2 24
    6 -2 24
    6 2 25
    6 -2 25
    6 2 25
    6 2 26
    6 2 26
    6 -2 26
    6 2 27
    6 2 27
    6 -2 28
    6 -3 -31
    6 3 -31
    6 3 -30
    6 3 -30
    6 -3 -30
    6 3 -29
    6 -3 -29
    6 3 -29
    6 3 -28
    6 3 -28
    6 -3 -27
    6 3 -27
    6 3 -27
    6 3 -26
    6 -3 -26
    6 3 -26
    6 3 -25
    6 -3 -25
    6 3 -24
    6 -3 -24
    6 -3 -24
    6 -3 -24
    6 3 -23
    6 -3 -23
    6 -3 -23
    6 -3 -23
    6 3 -22
    6 -3 -22
    6 -3 -22
    6 -3 -21
    6 3 -21
    6 -3 -21
    6 -3 -21
    6 3 -20
    6 3 -20
    6 -3 -20
    6 -3 -20
    6 -3 -20
    6 -3 -19
    6 3 -19
    6 -3 -19
    6 -3 -19
    6 3 -19
    6 3 -18
    6 -3 -18
    6 -3 -18
    6 -3 -18
    6 3 -18
    6 -3 -17
    6 3 -17
    6 3 -17
    6 -3 -17
    6 -3 -17
    6 3 -17
    6 3 -16
    6 -3 -16
    6 -3 -16
    6 -3 -16
    6 3 -16
    6 3 -15
    6 -3 -15
    6 3 -15
    6 -3 -15
    6 -3 -15
    6 -3 -15
    6 3 -14
    6 -3 -14
    6 -3 -14
    6 -3 -14
    6 -3 -14
    6 3 -14
    6 3 -13
    6 -3 -13
    6 -3 -13
    6 -3 -13
    6 -3 -13
    6 3 -13
    6 -3 -12
    6 -3 -12
    6 -3 -12
    6 -3 -12
    6 -3 -12
    6 -3 -11
    6 3 -11
    6 -3 -11
    6 -3 -11
    6 -3 -11
    6 -3 -11
    6 -3 -10
    6 -3 -10
    6 -3 -9
    6 3 -8
    6 -3 -8
    6 3 -7
    6 -3 -7
    6 3 -6
    6 3 -6
    6 -3 -6
    6 3 -5
    6 -3 -5
    6 3 -5
    6 3 -4
    6 3 -4
    6 -3 -3
    6 3 -3
    6 3 -3
    6 -3 -2
    -6 3 2
    6 3 -2
    6 3 -1
    -6 3 1
    6 -3 -1
    6 -3 0
    -6 3 0
    6 -3 1
    -6 3 -1
    6 -3 2
    6 -3 2
    6 -3 3
    6 -3 3
    6 -3 4
    -6 -3 -4
    -6 -3 -5
    6 -3 5
    -6 -3 -6
    6 -3 6
    6 -3 6
    -6 -3 -7
    6 -3 7
    6 -3 7
    -6 -3 -8
    6 -3 8
    6 -3 8
    6 -3 8
    6 -3 8
    -6 3 -8
    6 -3 8
    -6 -3 -9
    6 -3 9
    6 3 9
    6 -3 9
    -6 3 -9
    6 -3 9
    -6 3 -10
    -6 -3 -10
    6 -3 10
    6 -3 10
    6 3 10
    6 -3 10
    6 -3 11
    -6 -3 -11
    6 3 11
    6 -3 11
    6 -3 11
    -6 3 -11
    6 -3 12
    6 3 12
    6 -3 12
    -6 -3 -12
    6 -3 12
    -6 3 -12
    -6 -3 -13
    6 -3 13
    6 -3 13
    -6 3 -13
    6 -3 13
    6 3 13
    6 3 14
    6 -3 14
    -6 -3 -14
    6 -3 14
    6 -3 15
    6 3 15
    6 -3 15
    -6 -3 -15
    6 -3 16
    6 3 16
    6 -3 16
    -6 -3 -16
    6 -3 17
    6 -3 17
    -6 -3 -17
    6 3 17
    6 -3 18
    6 -3 18
    6 3 18
    -6 -3 -18
    6 -3 19
    6 3 19
    6 -3 19
    6 -3 20
    6 -3 20
    6 3 20
    6 -3 21
    6 3 21
    6 -3 21
    6 3 21
    6 3 22
    6 -3 22
    6 -3 22
    6 3 22
    6 -3 23
    6 3 23
    6 -3 23
    6 3 23
    6 -3 23
    6 3 24
    6 -3 24
    6 -3 24
    6 3 24
    6 -3 24
    6 -3 25
    6 3 25
    6 3 25
    6 -3 25
    6 -3 26
    6 3 26
    6 -3 26
    6 -3 27
    6 -3 27
    6 -3 28
    6 4 -31
    6 4 -31
    6 4 -30
    6 -4 -30
    6 4 -29
    6 -4 -29
    6 4 -28
    6 4 -27
    6 4 -26
    6 -4 -25
    6 4 -25
    6 -4 -25
    6 4 -24
    6 -4 -24
    6 -4 -24
    6 -4 -24
    6 4 -23
    6 -4 -23
    6 -4 -23
    6 -4 -23
    6 -4 -22
    6 -4 -22
    6 4 -22
    6 -4 -21
    6 4 -21
    6 -4 -21
    6 4 -20
    6 -4 -20
    6 -4 -20
    6 4 -20
    6 4 -19
    6 4 -19
    6 4 -19
    6 -4 -19
    6 -4 -19
    6 -4 -19
    6 -4 -18
    6 4 -18
    6 4 -18
    6 -4 -18
    6 4 -18
    6 -4 -18
    6 -4 -17
    6 4 -17
    6 4 -17
    6 -4 -17
    6 -4 -17
    6 -4 -16
    6 -4 -16
    6 4 -16
    6 -4 -16
    6 4 -16
    6 -4 -15
    6 -4 -15
    6 4 -15
    6 -4 -15
    6 4 -15
    6 -4 -15
    6 -4 -14
    6 -4 -14
    6 4 -14
    6 -4 -14
    6 -4 -14
    6 4 -14
    6 4 -13
    6 -4 -13
    6 -4 -13
    6 4 -13
    6 -4 -13
    6 -4 -13
    6 -4 -13
    6 -4 -12
    6 4 -12
    6 -4 -12
    6 4 -12
    6 -4 -12
    6 -4 -12
    6 -4 -12
    6 -4 -11
    6 4 -11
    6 -4 -11
    6 4 -11
    6 -4 -11
    6 -4 -11
    6 -4 -11
    6 4 -10
    6 -4 -10
    6 -4 -10
    6 4 -10
    6 -4 -10
    6 -4 -10
    6 -4 -10
    6 4 -9
    6 -4 -9
    6 4 -8
    6 -4 -8
    6 4 -7
    6 -4 -7
    6 4 -6
    6 -4 -6
    6 4 -5
    6 4 -4
    6 -4 -3
    6 4 -3
    6 -4 -2
    6 -4 -2
    -6 4 2
    -6 4 1
    6 -4 -1
    6 -4 -1
    6 -4 0
    6 -4 0
    -6 4 0
    -6 4 -1
    6 -4 1
    6 -4 1
    6 -4 2
    6 -4 2
    -6 -4 -3
    6 -4 3
    6 -4 3
    -6 -4 -4
    6 -4 4
    6 -4 4
    6 -4 5
    6 -4 5
    -6 -4 -5
    6 -4 6
    6 -4 6
    -6 -4 -6
    6 -4 7
    6 -4 7
    -6 -4 -7
    6 -4 7
    6 -4 7
    6 -4 7
    6 -4 8
    6 -4 8
    -6 -4 -8
    6 -4 8
    6 -4 8
    -6 -4 -9
    6 4 9
    6 -4 9
    6 -4 9
    6 -4 9
    6 4 9
    6 -4 9
    6 -4 10
    -6 -4 -10
    6 4 10
    6 4 10
    6 -4 10
    6 4 10
    6 4 11
    6 4 11
    6 -4 11
    6 -4 11
    -6 -4 -11
    6 4 11
    6 -4 11
    6 4 12
    6 -4 12
    6 -4 12
    -6 -4 -12
    6 -4 12
    6 4 12
    6 -4 13
    6 4 13
    6 -4 13
    6 -4 13
    -6 -4 -13
    6 4 14
    6 -4 14
    6 -4 14
    6 -4 14
    -6 4 -14
    -6 -4 -14
    6 4 15
    6 -4 15
    6 -4 15
    -6 -4 -15
    6 -4 15
    -6 4 -15
    6 4 16
    -6 -4 -16
    6 -4 16
    6 -4 16
    -6 4 -16
    6 4 17
    6 -4 17
    6 -4 17
    -6 4 -17
    -6 -4 -17
    6 4 18
    6 -4 18
    6 -4 18
    6 4 19
    6 -4 19
    6 -4 19
    6 4 19
    6 4 20
    6 -4 20
    6 -4 20
    6 4 20
    6 4 21
    6 -4 21
    6 -4 21
    6 -4 21
    6 4 21
    6 -4 22
    6 -4 22
    6 4 22
    6 4 22
    6 -4 22
    6 -4 23
    6 -4 23
    6 4 23
    6 4 23
    6 -4 23
    6 4 24
    6 -4 24
    6 -4 24
    6 -4 24
    6 4 24
    6 -4 25
    6 -4 25
    6 4 25
    6 -4 25
    6 -4 26
    6 -4 26
    6 -4 27
    6 -4 27
    6 -4 28
    6 -4 28
    6 5 -30
    6 -5 -30
    6 5 -29
    6 -5 -29
    6 5 -28
    6 5 -27
    6 5 -26
    6 5 -26
    6 5 -25
    6 -5 -25
    6 5 -25
    6 5 -24
    6 5 -24
    6 -5 -24
    6 -5 -24
    6 -5 -24
    6 -5 -23
    6 5 -23
    6 5 -23
    6 -5 -23
    6 -5 -23
    6 -5 -22
    6 5 -22
    6 5 -22
    6 -5 -22
    6 5 -21
    6 -5 -21
    6 -5 -21
    6 5 -20
    6 -5 -20
    6 -5 -20
    6 5 -20
    6 -5 -19
    6 -5 -19
    6 5 -19
    6 5 -18
    6 -5 -18
    6 -5 -18
    6 5 -17
    6 5 -17
    6 -5 -17
    6 -5 -17
    6 -5 -16
    6 5 -16
    6 -5 -16
    6 5 -16
    6 5 -16
    6 5 -15
    6 5 -15
    6 -5 -15
    6 -5 -15
    6 -5 -15
    6 -5 -15
    6 5 -15
    6 -5 -14
    6 -5 -14
    6 5 -14
    6 -5 -14
    6 -5 -14
    6 -5 -14
    6 5 -14
    6 5 -14
    6 5 -13
    6 -5 -13
    6 -5 -13
    6 -5 -13
    6 -5 -13
    6 5 -13
    6 -5 -13
    6 -5 -12
    6 5 -12
    6 -5 -12
    6 -5 -12
    6 -5 -12
    6 -5 -12
    6 -5 -11
    6 -5 -11
    6 5 -11
    6 -5 -11
    6 -5 -11
    6 -5 -11
    6 -5 -10
    6 5 -10
    6 -5 -10
    6 -5 -10
    6 -5 -10
    6 -5 -10
    6 -5 -9
    6 -5 -9
    6 5 -9
    6 -5 -9
    6 -5 -9
    6 -5 -9
    6 5 -8
    6 -5 -8
    6 -5 -8
    6 5 -7
    6 -5 -7
    6 5 -6
    6 5 -5
    -6 5 4
    6 5 -4
    -6 5 3
    -6 5 2
    6 -5 -2
    -6 5 1
    6 -5 -1
    6 -5 -1
    6 -5 0
    -6 5 0
    6 -5 0
    6 -5 1
    6 -5 1
    -6 5 -1
    6 -5 2
    6 -5 2
    6 -5 3
    6 -5 3
    6 -5 4
    6 -5 4
    6 -5 5
    -6 -5 -5
    6 -5 5
    6 -5 5
    6 -5 6
    6 -5 6
    -6 -5 -6
    6 -5 6
    6 -5 6
    6 -5 6
    6 -5 7
    6 -5 7
    6 -5 7
    6 -5 7
    -6 -5 -7
    6 -5 8
    6 -5 8
    6 -5 8
    -6 5 -8
    6 -5 8
    6 5 8
    6 -5 8
    -6 -5 -8
    -6 -5 -9
    6 -5 9
    6 -5 9
    -6 5 -9
    6 5 9
    6 -5 9
    6 5 9
    6 -5 9
    6 -5 9
    6 5 10
    6 -5 10
    6 -5 10
    6 -5 10
    6 5 10
    6 -5 10
    -6 5 -10
    -6 -5 -10
    6 -5 11
    6 5 11
    6 -5 11
    -6 -5 -11
    6 5 11
    6 -5 11
    -6 5 -11
    6 5 12
    -6 -5 -12
    6 -5 12
    -6 5 -12
    6 5 12
    6 -5 12
    6 5 13
    6 -5 13
    -6 -5 -13
    -6 5 -13
    6 5 13
    6 -5 13
    6 5 13
    6 5 14
    6 -5 14
    6 -5 14
    6 5 14
    6 -5 14
    -6 5 -14
    -6 -5 -14
    -6 5 -15
    6 5 15
    6 -5 15
    6 -5 15
    6 -5 15
    6 5 15
    6 5 16
    6 -5 16
    6 -5 16
    6 5 16
    -6 5 -16
    6 -5 17
    -6 5 -17
    6 5 17
    6 -5 17
    6 5 17
    6 -5 18
    6 5 18
    6 -5 18
    6 5 18
    6 5 19
    6 -5 19
    6 -5 19
    6 5 19
    6 5 20
    6 -5 20
    6 5 20
    6 -5 20
    6 -5 20
    6 5 21
    6 -5 21
    6 -5 21
    6 5 21
    6 -5 21
    6 -5 22
    6 -5 22
    6 5 22
    6 -5 22
    6 -5 23
    6 -5 23
    6 -5 23
    6 -5 24
    6 -5 24
    6 -5 24
    6 -5 25
    6 -5 25
    6 -5 26
    6 -5 26
    6 -5 27
    6 -5 27
    6 -5 28
    6 -5 28
    6 6 -30
    6 6 -30
    6 6 -29
    6 6 -29
    6 -6 -29
    6 6 -28
    6 6 -28
    6 6 -27
    6 6 -27
    6 6 -26
    6 6 -26
    6 6 -25
    6 6 -25
    6 -6 -25
    6 6 -24
    6 6 -24
    6 -6 -24
    6 -6 -24
    6 6 -23
    6 6 -23
    6 -6 -23
    6 -6 -23
    6 6 -22
    6 6 -22
    6 -6 -22
    6 -6 -22
    6 6 -21
    6 6 -21
    6 -6 -21
    6 -6 -21
    6 -6 -20
    6 6 -20
    6 -6 -20
    6 6 -19
    6 -6 -19
    6 6 -19
    6 -6 -19
    6 -6 -18
    6 6 -18
    6 -6 -18
    6 6 -17
    6 -6 -17
    6 -6 -17
    6 6 -16
    6 -6 -16
    6 6 -16
    6 -6 -16
    6 6 -15
    6 6 -15
    6 -6 -15
    6 -6 -15
    6 -6 -15
    6 -6 -14
    6 6 -14
    6 -6 -14
    6 6 -14
    6 -6 -14
    6 -6 -14
    6 -6 -13
    6 6 -13
    6 -6 -13
    6 -6 -13
    6 6 -13
    6 6 -13
    -6 6 13
    6 -6 -13
    6 -6 -12
    6 6 -12
    6 -6 -12
    6 -6 -12
    6 6 -12
    -6 6 12
    6 -6 -12
    6 6 -12
    6 -6 -12
    6 6 -11
    6 -6 -11
    6 -6 -11
    6 -6 -11
    6 6 -11
    6 -6 -11
    6 -6 -11
    6 6 -10
    6 -6 -10
    6 6 -10
    6 -6 -10
    6 -6 -10
    6 -6 -10
    6 -6 -10
    6 -6 -9
    6 -6 -9
    6 -6 -9
    6 6 -9
    6 -6 -9
    6 -6 -9
    6 -6 -8
    6 -6 -8
    6 -6 -8
    6 -6 -8
    6 6 -8
    6 -6 -7
    6 6 -7
    6 -6 -7
    6 6 -6
    -6 6 5
    6 -6 -5
    6 6 -5
    6 -6 -5
    -6 6 4
    6 -6 -4
    -6 6 3
    -6 6 2
    6 -6 -2
    6 -6 -1
    -6 6 1
    6 -6 0
    -6 6 0
    6 -6 1
    6 -6 1
    6 -6 2
    6 -6 2
    6 -6 3
    6 -6 3
    6 -6 3
    6 -6 4
    6 -6 4
    6 -6 4
    6 -6 4
    6 -6 5
    6 -6 5
    6 -6 5
    6 -6 5
    6 -6 5
    6 -6 6
    6 -6 6
    6 -6 6
    6 -6 6
    6 -6 6
    6 -6 7
    6 -6 7
    6 -6 7
    6 -6 7
    6 6 7
    6 -6 7
    6 -6 8
    6 -6 8
    6 -6 8
    6 6 8
    6 -6 8
    6 -6 8
    -6 6 -8
    -6 6 -9
    6 -6 9
    6 -6 9
    6 -6 9
    6 6 9
    6 -6 9
    6 -6 9
    6 -6 10
    6 -6 10
    -6 6 -10
    6 -6 10
    6 6 10
    6 -6 10
    6 -6 11
    6 -6 11
    -6 6 -11
    6 -6 11
    6 6 11
    6 -6 11
    6 -6 12
    -6 6 -12
    6 -6 12
    6 6 12
    6 -6 12
    6 -6 12
    6 -6 13
    6 6 13
    6 -6 13
    -6 6 -13
    6 -6 13
    6 -6 13
    6 -6 14
    -6 6 -14
    6 6 14
    6 -6 14
    6 -6 14
    6 -6 15
    -6 6 -15
    6 -6 15
    6 -6 15
    6 -6 16
    6 -6 16
    6 -6 16
    -6 6 -16
    6 -6 17
    6 -6 17
    6 -6 18
    6 -6 18
    6 -6 18
    6 -6 19
    6 -6 19
    6 -6 19
    6 -6 20
    6 -6 20
    6 -6 20
    6 -6 21
    6 -6 21
    6 -6 21
    6 -6 22
    6 -6 22
    6 -6 22
    6 -6 23
    6 -6 23
    6 -6 23
    6 -6 24
    6 -6 24
    6 -6 24
    6 -6 25
    6 -6 25
    6 -6 25
    6 -6 26
    6 -6 26
    6 -6 26
    6 -6 27
    6 -6 27
    6 7 -30
    6 7 -29
    6 7 -29
    6 7 -28
    6 7 -28
    6 7 -27
    6 7 -27
    6 7 -26
    6 7 -26
    6 7 -25
    6 -7 -25
    6 7 -25
    6 7 -24
    6 7 -24
    6 -7 -24
    6 -7 -24
    6 -7 -23
    6 7 -23
    6 7 -23
    6 -7 -23
    6 7 -22
    6 -7 -22
    6 -7 -22
    6 7 -21
    6 -7 -21
    6 -7 -21
    6 7 -20
    6 -7 -20
    6 -7 -20
    6 7 -19
    6 7 -19
    6 -7 -19
    6 -7 -19
    6 7 -18
    6 7 -18
    6 -7 -18
    6 7 -18
    6 7 -18
    6 -7 -18
    6 -7 -17
    6 7 -17
    6 7 -17
    6 7 -17
    6 -7 -17
    6 7 -17
    6 7 -16
    6 -7 -16
    6 -7 -16
    6 7 -16
    6 7 -16
    6 7 -16
    6 7 -15
    6 7 -15
    6 -7 -15
    6 -7 -15
    6 7 -15
    6 -7 -15
    6 7 -15
    6 7 -14
    6 7 -14
    6 -7 -14
    6 -7 -14
    6 7 -14
    -6 7 14
    6 -7 -14
    6 7 -14
    6 -7 -13
    6 7 -13
    6 -7 -13
    6 7 -13
    6 -7 -13
    6 7 -13
    -6 7 13
    6 -7 -13
    6 7 -12
    6 -7 -12
    6 -7 -12
    6 7 -12
    6 -7 -12
    6 7 -12
    -6 7 12
    6 -7 -12
    6 7 -11
    6 -7 -11
    6 -7 -11
    6 7 -11
    6 -7 -11
    6 7 -11
    -6 7 11
    6 -7 -11
    6 -7 -10
    6 7 -10
    6 -7 -10
    6 -7 -10
    6 7 -10
    6 7 -10
    -6 7 10
    6 -7 -10
    6 -7 -9
    6 7 -9
    6 -7 -9
    6 7 -9
    6 7 -9
    -6 7 9
    6 -7 -9
    6 -7 -9
    6 -7 -8
    6 7 -8
    6 7 -8
    -6 7 8
    6 -7 -8
    6 7 -7
    6 7 -7
    6 -7 -7
    6 -7 -7
    -6 7 6
    6 7 -6
    6 -7 -6
    6 7 -6
    6 -7 -6
    6 -7 -5
    6 -7 -5
    6 7 -5
    -6 7 5
    6 7 -5
    6 -7 -5
    6 -7 -4
    -6 7 4
    6 -7 -4
    -6 7 3
    6 -7 -3
    6 -7 -3
    6 -7 -2
    6 -7 -2
    -6 7 2
    6 -7 -2
    6 -7 -1
    6 -7 -1
    6 7 -1
    -6 7 1
    6 -7 0
    6 -7 0
    6 -7 0
    6 7 0
    -6 7 0
    6 -7 1
    6 -7 1
    6 7 1
    6 -7 1
    6 -7 2
    6 -7 2
    6 7 2
    6 -7 2
    6 -7 3
    6 -7 3
    6 7 3
    6 -7 3
    6 -7 3
    6 -7 4
    6 -7 4
    6 7 4
    6 -7 4
    6 -7 4
    6 -7 5
    6 -7 5
    6 -7 5
    6 -7 5
    6 -7 6
    6 -7 6
    6 -7 6
    6 7 6
    6 -7 6
    6 -7 7
    6 -7 7
    -6 7 -7
    6 -7 7
    6 -7 7
    6 7 7
    6 -7 7
    6 -7 8
    6 -7 8
    6 -7 8
    6 7 8
    6 -7 8
    6 -7 8
    -6 7 -8
    6 -7 9
    6 -7 9
    6 -7 9
    6 7 9
    6 -7 9
    6 -7 9
    -6 7 -9
    6 -7 10
    6 -7 10
    -6 7 -10
    6 -7 10
    6 7 10
    6 -7 10
    6 -7 11
    6 -7 11
    6 -7 11
    6 7 11
    6 -7 11
    -6 7 -11
    6 -7 12
    6 -7 12
    6 -7 12
    6 7 12
    6 -7 12
    -6 7 -12
    6 -7 13
    6 -7 13
    6 7 13
    6 -7 13
    6 -7 13
    -6 7 -13
    -6 7 -14
    6 -7 14
    6 -7 14
    6 7 14
    6 -7 14
    6 -7 14
    6 -7 15
    6 -7 15
    -6 7 -15
    6 -7 15
    6 7 15
    6 -7 15
    6 -7 16
    6 -7 16
    6 -7 16
    6 -7 16
    6 -7 17
    6 -7 17
    6 -7 17
    6 -7 18
    6 -7 18
    6 -7 19
    6 -7 19
    6 -7 20
    6 -7 20
    6 -7 20
    6 -7 21
    6 -7 21
    6 -7 21
    6 -7 22
    6 -7 22
    6 -7 22
    6 -7 23
    6 -7 23
    6 -7 23
    6 -7 24
    6 -7 24
    6 -7 24
    6 -7 25
    6 -7 25
    6 -7 25
    6 -7 26
    6 -7 26
    6 -7 27
    6 8 -29
    6 8 -28
    6 8 -28
    6 8 -27
    6 8 -27
    6 8 -26
    6 8 -26
    6 8 -25
    6 8 -24
    6 -8 -24
    6 -8 -23
    6 8 -23
    6 -8 -23
    6 8 -22
    6 -8 -22
    6 -8 -22
    6 -8 -21
    6 8 -21
    6 -8 -21
    6 8 -21
    6 8 -20
    6 8 -20
    6 8 -20
    6 -8 -20
    6 -8 -20
    6 8 -19
    6 8 -19
    6 -8 -19
    6 -8 -19
    6 8 -19
    6 8 -18
    6 -8 -18
    6 8 -18
    6 -8 -18
    6 8 -18
    6 8 -17
    6 8 -17
    6 -8 -17
    6 -8 -17
    6 8 -17
    6 8 -17
    6 8 -16
    6 -8 -16
    6 8 -16
    6 -8 -16
    6 8 -16
    6 8 -16
    6 -8 -15
    6 8 -15
    6 8 -15
    6 -8 -15
    6 8 -15
    6 8 -15
    6 -8 -15
    6 -8 -14
    6 8 -14
    6 8 -14
    6 -8 -14
    6 8 -14
    6 8 -14
    -6 8 14
    6 -8 -14
    6 -8 -13
    6 8 -13
    6 -8 -13
    6 -8 -13
    6 8 -13
    6 8 -13
    -6 8 13
    6 -8 -13
    6 8 -12
    6 -8 -12
    6 -8 -12
    6 8 -12
    6 8 -12
    -6 8 12
    6 -8 -12
    6 -8 -12
    6 8 -11
    6 -8 -11
    6 -8 -11
    6 8 -11
    6 8 -11
    -6 8 11
    6 -8 -11
    6 -8 -11
    6 -8 -10
    6 8 -10
    6 8 -10
    6 -8 -10
    6 8 -10
    6 -8 -10
    6 -8 -10
    -6 8 10
    6 -8 -9
    6 8 -9
    6 -8 -9
    6 8 -9
    6 -8 -9
    -6 8 9
    6 -8 -9
    6 8 -9
    6 -8 -8
    -6 8 8
    6 8 -8
    6 8 -8
    -6 8 8
    6 -8 -8
    6 -8 -7
    6 8 -7
    -6 8 7
    -6 8 7
    6 8 -7
    6 -8 -7
    6 -8 -6
    6 8 -6
    -6 8 6
    6 8 -5
    -6 8 5
    -6 8 5
    -6 8 4
    6 8 -4
    6 -8 -4
    -6 8 4
    6 -8 -4
    6 -8 -3
    -6 8 3
    6 -8 -3
    -6 8 3
    6 -8 -3
    6 8 -3
    6 8 -2
    6 -8 -2
    -6 8 2
    -6 8 2
    6 -8 -2
    6 -8 -2
    6 -8 -1
    6 -8 -1
    6 -8 -1
    -6 8 1
    6 8 -1
    6 -8 -1
    -6 8 0
    6 -8 0
    6 -8 0
    6 8 0
    6 -8 0
    6 -8 0
    6 -8 1
    6 -8 1
    6 8 1
    6 -8 1
    6 -8 2
    6 -8 2
    6 8 2
    6 -8 2
    6 -8 3
    6 -8 3
    6 -8 3
    6 -8 4
    6 -8 4
    6 -8 4
    6 -8 5
    6 -8 5
    6 -8 5
    6 -8 5
    6 -8 6
    6 -8 6
    6 -8 6
    6 8 6
    6 -8 6
    6 -8 7
    -6 8 -7
    6 -8 7
    6 -8 7
    6 8 7
    6 -8 7
    6 -8 8
    6 -8 8
    -6 8 -8
    6 8 8
    6 -8 8
    6 -8 8
    6 -8 9
    -6 8 -9
    6 -8 9
    6 -8 9
    6 8 9
    6 -8 9
    6 -8 9
    6 -8 10
    6 -8 10
    6 -8 10
    6 8 10
    6 -8 10
    -6 8 -10
    6 -8 11
    6 -8 11
    6 -8 11
    6 -8 11
    -6 8 -11
    -6 8 -12
    6 -8 12
    6 -8 12
    6 -8 12
    6 8 12
    6 -8 12
    6 -8 13
    6 -8 13
    -6 8 -13
    6 -8 13
    6 8 13
    6 -8 13
    6 -8 14
    6 -8 14
    -6 8 -14
    6 -8 14
    6 8 14
    6 -8 14
    6 -8 15
    6 -8 15
    6 -8 15
    6 8 15
    6 -8 15
    6 -8 16
    6 -8 16
    6 -8 16
    6 8 16
    6 -8 16
    6 -8 17
    6 -8 17
    6 -8 17
    6 -8 17
    6 -8 18
    6 -8 18
    6 -8 18
    6 -8 19
    6 -8 19
    6 -8 20
    6 -8 20
    6 -8 21
    6 -8 21
    6 -8 22
    6 -8 22
    6 -8 23
    6 -8 23
    6 -8 23
    6 -8 24
    6 -8 24
    6 -8 24
    6 -8 25
    6 -8 25
    6 -8 25
    6 -8 26
    6 9 -27
    6 9 -26
    6 9 -25
    6 9 -24
    6 9 -23
    6 -9 -23
    6 9 -23
    6 9 -22
    6 9 -22
    6 -9 -22
    6 -9 -22
    6 9 -21
    6 9 -21
    6 -9 -21
    6 -9 -21
    6 9 -21
    6 -9 -20
    6 9 -20
    6 9 -20
    6 -9 -20
    6 9 -20
    6 9 -19
    6 9 -19
    6 -9 -19
    6 -9 -19
    6 9 -19
    6 9 -18
    6 -9 -18
    6 -9 -18
    6 9 -18
    6 9 -18
    6 9 -17
    6 9 -17
    6 -9 -17
    6 -9 -17
    6 9 -17
    6 -9 -16
    6 9 -16
    6 9 -16
    6 -9 -16
    6 9 -16
    6 -9 -16
    6 9 -15
    6 -9 -15
    6 -9 -15
    6 9 -15
    6 -9 -15
    6 -9 -14
    6 9 -14
    6 -9 -14
    6 9 -14
    -6 9 14
    6 -9 -14
    6 -9 -13
    6 -9 -13
    6 9 -13
    6 9 -13
    -6 9 13
    6 -9 -13
    6 9 -12
    6 -9 -12
    6 9 -12
    -6 9 12
    6 -9 -12
    6 -9 -12
    6 -9 -11
    6 9 -11
    6 -9 -11
    6 -9 -11
    6 9 -11
    -6 9 11
    6 -9 -11
    6 9 -10
    6 -9 -10
    6 -9 -10
    6 -9 -10
    -6 9 10
    6 9 -10
    -6 9 10
    6 -9 -10
    6 -9 -9
    6 -9 -9
    6 9 -9
    -6 9 9
    -6 9 9
    6 -9 -9
    -6 9 8
    6 9 -8
    -6 9 8
    6 -9 -8
    6 9 -7
    -6 9 7
    6 -9 -7
    -6 9 7
    -6 9 6
    6 9 -6
    -6 9 6
    6 9 -5
    -6 9 5
    6 -9 -5
    -6 9 5
    -6 9 4
    6 9 -4
    -6 9 4
    6 -9 -4
    6 -9 -3
    6 9 -3
    6 -9 -3
    -6 9 3
    -6 9 3
    -6 9 2
    6 -9 -2
    6 -9 -2
    -6 9 2
    6 -9 -2
    6 9 -2
    6 -9 -1
    -6 9 1
    6 9 -1
    6 -9 -1
    6 -9 -1
    6 -9 0
    6 9 0
    6 -9 0
    6 -9 0
    6 -9 0
    6 -9 1
    6 -9 1
    6 -9 1
    6 -9 1
    6 -9 2
    6 -9 2
    6 -9 2
    6 -9 2
    6 -9 3
    6 -9 3
    6 -9 3
    6 -9 4
    6 -9 4
    6 9 4
    6 -9 4
    6 -9 5
    6 -9 5
    6 9 5
    6 -9 5
    6 -9 6
    6 -9 6
    6 -9 6
    6 9 6
    -6 9 -6
    6 -9 6
    6 -9 7
    -6 9 -7
    6 -9 7
    6 -9 7
    6 9 7
    6 -9 7
    6 -9 8
    6 -9 8
    6 9 8
    6 -9 8
    -6 9 -8
    6 -9 9
    6 -9 9
    -6 9 -9
    6 -9 9
    6 9 9
    6 -9 9
    6 -9 10
    -6 9 -10
    6 9 10
    6 -9 10
    6 -9 10
    6 -9 11
    6 -9 11
    6 9 11
    6 -9 11
    -6 9 -11
    6 -9 12
    6 9 12
    -6 9 -12
    6 -9 12
    6 -9 12
    6 -9 13
    6 -9 13
    6 -9 13
    6 9 13
    6 -9 13
    6 -9 14
    6 -9 14
    6 -9 14
    6 9 14
    6 -9 14
    6 -9 15
    6 -9 15
    6 -9 15
    6 9 15
    6 -9 15
    6 -9 16
    6 -9 16
    6 -9 16
    6 9 16
    6 -9 16
    6 -9 17
    6 -9 17
    6 -9 17
    6 -9 18
    6 -9 18
    6 -9 18
    6 -9 19
    6 -9 19
    6 -9 19
    6 -9 20
    6 -9 20
    6 -9 20
    6 -9 21
    6 -9 21
    6 -9 21
    6 -9 22
    6 -9 22
    6 -9 23
    6 -9 23
    6 -9 24
    6 -9 24
    6 -9 24
    6 -9 25
    6 -9 25
    6 10 -27
    6 10 -26
    6 10 -25
    6 10 -25
    6 10 -24
    6 10 -24
    6 10 -23
    6 10 -23
    6 10 -22
    6 10 -22
    6 -10 -22
    6 10 -22
    6 10 -21
    6 -10 -21
    6 -10 -21
    6 10 -21
    6 10 -21
    6 -10 -20
    6 10 -20
    6 -10 -20
    6 10 -20
    6 10 -19
    6 10 -19
    6 -10 -19
    6 -10 -19
    6 10 -19
    6 -10 -18
    6 10 -18
    6 10 -18
    6 -10 -18
    6 10 -18
    6 10 -17
    6 -10 -17
    6 -10 -17
    6 10 -17
    6 10 -17
    6 10 -16
    6 -10 -16
    6 10 -16
    6 -10 -16
    6 -10 -16
    6 10 -15
    6 10 -15
    6 -10 -15
    6 -10 -15
    6 -10 -15
    6 -10 -14
    -6 10 14
    6 10 -14
    6 -10 -14
    6 10 -14
    -6 10 14
    6 -10 -14
    6 -10 -13
    6 -10 -13
    6 10 -13
    -6 10 13
    -6 10 13
    6 -10 -13
    6 10 -13
    6 -10 -12
    6 10 -12
    6 -10 -12
    6 10 -12
    -6 10 12
    -6 10 12
    6 -10 -12
    6 10 -11
    -6 10 11
    6 -10 -11
    6 -10 -11
    6 10 -11
    -6 10 11
    6 -10 -11
    6 -10 -10
    -6 10 10
    6 10 -10
    6 -10 -10
    -6 10 10
    6 -10 -10
    6 -10 -9
    6 10 -9
    -6 10 9
    6 -10 -9
    -6 10 9
    -6 10 8
    6 -10 -8
    6 10 -8
    -6 10 8
    6 -10 -8
    -6 10 7
    6 -10 -7
    6 10 -7
    -6 10 7
    6 -10 -7
    -6 10 6
    6 10 -6
    -6 10 6
    -6 10 5
    6 10 -5
    -6 10 5
    6 -10 -5
    6 -10 -4
    6 -10 -4
    6 10 -4
    -6 10 4
    -6 10 4
    -6 10 3
    6 -10 -3
    6 10 -3
    6 -10 -3
    -6 10 3
    6 -10 -2
    6 10 -2
    6 -10 -2
    -6 10 2
    -6 10 2
    6 -10 -1
    -6 10 1
    6 -10 -1
    6 -10 -1
    6 -10 0
    6 -10 0
    6 -10 0
    6 -10 1
    6 -10 1
    6 -10 1
    6 -10 1
    6 -10 2
    6 -10 2
    6 -10 2
    6 -10 2
    6 -10 3
    6 -10 3
    6 10 3
    6 -10 3
    6 -10 3
    6 -10 4
    6 10 4
    6 -10 4
    6 -10 4
    6 -10 5
    6 -10 5
    -6 10 -5
    6 -10 5
    6 10 5
    6 -10 6
    6 10 6
    -6 10 -6
    6 -10 6
    6 -10 7
    -6 10 -7
    6 -10 7
    6 -10 7
    6 10 7
    6 -10 8
    6 -10 8
    6 -10 8
    6 10 8
    -6 10 -8
    6 -10 9
    6 -10 9
    6 -10 9
    6 10 9
    6 -10 10
    6 -10 10
    6 10 10
    6 -10 11
    6 -10 11
    6 10 11
    6 -10 12
    6 -10 12
    6 10 12
    6 -10 13
    6 -10 13
    6 10 13
    6 -10 14
    6 -10 14
    6 10 14
    6 -10 15
    6 -10 15
    6 10 15
    6 -10 15
    6 -10 16
    6 10 16
    6 -10 16
    6 -10 17
    6 -10 17
    6 -10 17
    6 -10 18
    6 -10 18
    6 -10 18
    6 -10 19
    6 -10 19
    6 -10 19
    6 -10 20
    6 -10 20
    6 -10 20
    6 -10 21
    6 -10 21
    6 -10 22
    6 11 -25
    6 11 -24
    6 11 -23
    6 11 -22
    6 11 -22
    6 11 -21
    6 -11 -21
    6 11 -21
    6 11 -20
    6 -11 -20
    6 11 -20
    6 -11 -19
    6 11 -19
    6 11 -19
    6 11 -18
    6 -11 -18
    6 11 -18
    6 11 -17
    6 -11 -17
    6 11 -17
    6 11 -16
    6 -11 -16
    6 11 -16
    6 11 -15
    6 -11 -15
    6 11 -15
    6 -11 -15
    6 11 -14
    6 -11 -14
    6 11 -14
    -6 11 14
    6 -11 -14
    6 -11 -13
    6 11 -13
    6 11 -13
    -6 11 13
    6 -11 -13
    6 11 -12
    6 -11 -12
    6 11 -12
    -6 11 12
    6 -11 -12
    -6 11 12
    6 11 -11
    6 -11 -11
    -6 11 11
    6 -11 -11
    -6 11 11
    6 11 -10
    6 -11 -10
    -6 11 10
    6 -11 -10
    -6 11 10
    -6 11 9
    6 11 -9
    -6 11 9
    6 -11 -9
    6 11 -8
    -6 11 8
    -6 11 8
    6 -11 -8
    -6 11 7
    6 11 -7
    -6 11 7
    6 -11 -7
    6 11 -6
    -6 11 6
    -6 11 6
    6 -11 -6
    -6 11 5
    6 -11 -5
    6 -11 -5
    6 11 -5
    -6 11 5
    -6 11 4
    6 -11 -4
    6 11 -4
    6 -11 -4
    -6 11 4
    6 -11 -3
    6 -11 -3
    -6 11 3
    -6 11 3
    6 -11 -2
    6 -11 -2
    -6 11 2
    6 -11 -1
    6 -11 -1
    -6 11 1
    6 -11 0
    6 -11 0
    -6 11 0
    6 -11 1
    6 11 1
    6 -11 1
    6 -11 1
    6 -11 2
    6 11 2
    6 -11 2
    6 -11 3
    6 11 3
    6 -11 3
    6 -11 3
    6 -11 4
    6 11 4
    6 -11 4
    6 -11 4
    6 -11 5
    6 -11 5
    6 -11 5
    6 11 5
    6 -11 6
    6 -11 6
    6 11 6
    6 -11 7
    6 -11 7
    6 11 7
    6 -11 8
    6 11 8
    6 -11 8
    6 -11 9
    6 -11 9
    6 11 9
    6 -11 10
    6 -11 10
    6 11 10
    6 -11 11
    6 -11 11
    6 11 11
    6 -11 12
    6 -11 12
    6 11 12
    6 -11 13
    6 -11 13
    6 11 13
    6 -11 14
    6 11 14
    6 -11 15
    6 11 15
    6 -11 16
    6 11 16
    6 -11 17
    6 -11 18
    6 -11 19
    6 -11 20
    6 -11 21
    6 -11 22
    6 -11 23
    6 -11 24
    6 12 -23
    6 12 -22
    6 12 -22
    6 12 -21
    6 -12 -21
    6 12 -21
    6 12 -20
    6 -12 -20
    6 12 -20
    6 -12 -19
    6 12 -19
    6 12 -19
    6 12 -18
    6 -12 -18
    6 12 -18
    6 12 -17
    6 -12 -17
    6 12 -17
    6 -12 -16
    6 12 -16
    6 12 -16
    6 12 -15
    6 -12 -15
    6 12 -15
    6 -12 -15
    6 12 -14
    6 -12 -14
    6 12 -14
    -6 12 14
    6 -12 -14
    6 -12 -13
    6 12 -13
    -6 12 13
    6 -12 -13
    6 -12 -12
    6 12 -12
    6 -12 -12
    -6 12 12
    6 -12 -11
    6 12 -11
    -6 12 11
    6 -12 -11
    6 -12 -10
    6 12 -10
    -6 12 10
    6 -12 -10
    6 12 -9
    -6 12 9
    -6 12 9
    6 -12 -9
    6 12 -8
    -6 12 8
    6 -12 -8
    -6 12 8
    -6 12 7
    6 12 -7
    -6 12 7
    6 -12 -7
    6 -12 -7
    6 -12 -6
    -6 12 6
    6 12 -6
    -6 12 6
    6 -12 -6
    -6 12 5
    6 -12 -5
    -6 12 5
    6 -12 -4
    6 -12 -4
    -6 12 4
    6 -12 -3
    6 -12 -3
    -6 12 3
    6 -12 -2
    -6 12 2
    6 -12 -2
    6 -12 -1
    6 12 -1
    6 -12 -1
    -6 12 1
    6 -12 0
    6 12 0
    6 -12 0
    -6 12 0
    6 -12 1
    6 12 1
    6 -12 1
    -6 12 -1
    6 12 2
    6 -12 2
    6 12 3
    6 -12 3
    6 -12 3
    6 -12 4
    6 12 4
    6 -12 4
    6 -12 4
    6 -12 5
    6 -12 5
    6 12 5
    6 -12 6
    6 -12 6
    6 12 6
    6 -12 7
    6 12 7
    6 -12 8
    6 12 8
    6 -12 9
    6 12 9
    6 -12 10
    6 -12 10
    6 12 10
    6 -12 11
    6 -12 11
    6 12 11
    6 -12 12
    6 -12 12
    6 12 12
    6 -12 13
    6 12 13
    6 -12 14
    6 12 14
    6 -12 15
    6 12 15
    6 -12 16
    6 12 16
    6 -12 17
    6 -12 18
    6 -12 19
    6 -12 20
    6 -12 21
    6 -12 22
    6 -12 23
    6 13 -22
    6 13 -21
    6 -13 -20
    6 13 -20
    6 -13 -19
    6 13 -19
    6 13 -18
    6 -13 -18
    6 13 -18
    6 13 -17
    6 -13 -17
    6 13 -17
    6 13 -16
    6 13 -16
    6 -13 -15
    6 13 -15
    6 -13 -15
    6 -13 -14
    6 13 -14
    -6 13 14
    6 -13 -14
    6 -13 -13
    6 13 -13
    -6 13 13
    6 -13 -13
    6 -13 -12
    6 13 -12
    -6 13 12
    6 -13 -12
    6 -13 -11
    6 13 -11
    -6 13 11
    6 -13 -11
    6 -13 -10
    6 13 -10
    -6 13 10
    6 -13 -10
    6 13 -9
    6 -13 -9
    -6 13 9
    6 -13 -9
    6 13 -8
    -6 13 8
    6 -13 -8
    -6 13 7
    6 -13 -7
    -6 13 6
    6 -13 -6
    -6 13 5
    6 -13 -5
    6 -13 -4
    -6 13 4
    6 -13 -3
    6 13 -3
    6 -13 -3
    -6 13 3
    6 -13 -2
    6 -13 -2
    -6 13 2
    6 13 -2
    6 13 -1
    6 -13 -1
    -6 13 1
    6 13 0
    -6 13 0
    6 -13 0
    6 13 1
    6 -13 1
    -6 13 -1
    6 13 2
    6 -13 2
    -6 13 -2
    6 13 3
    6 -13 3
    6 -13 4
    6 -13 5
    6 13 5
    6 -13 6
    6 -13 6
    6 13 6
    6 -13 7
    6 -13 7
    6 13 7
    6 -13 8
    6 13 8
    6 -13 9
    6 13 9
    6 -13 10
    6 13 10
    6 -13 11
    6 13 11
    6 -13 12
    6 13 12
    6 -13 13
    6 13 13
    6 -13 14
    6 13 14
    6 -13 15
    6 13 15
    6 -13 16
    6 -13 17
    6 -13 18
    6 -13 19
    6 -13 20
    6 -13 21
    6 14 -21
    6 14 -20
    6 14 -19
    6 -14 -18
    6 14 -18
    6 -14 -17
    6 14 -17
    6 -14 -16
    6 14 -16
    6 -14 -15
    6 14 -15
    6 -14 -14
    6 14 -14
    6 -14 -14
    6 -14 -13
    6 14 -13
    -6 14 13
    6 -14 -13
    6 -14 -12
    6 14 -12
    -6 14 12
    6 -14 -12
    6 -14 -11
    6 14 -11
    -6 14 11
    6 -14 -11
    6 -14 -10
    6 14 -10
    -6 14 10
    6 -14 -10
    6 -14 -9
    -6 14 9
    6 -14 -9
    -6 14 8
    6 -14 -8
    -6 14 7
    6 -14 -7
    -6 14 6
    6 -14 -6
    -6 14 5
    6 -14 -5
    6 14 -4
    -6 14 4
    6 -14 -3
    6 14 -3
    -6 14 3
    6 14 -2
    6 -14 -2
    -6 14 2
    6 14 -1
    -6 14 1
    6 -14 -1
    6 14 0
    6 -14 0
    -6 14 0
    6 14 1
    6 -14 1
    -6 14 -1
    6 14 2
    -6 14 -2
    6 -14 2
    -6 14 -3
    6 -14 3
    6 -14 4
    -6 14 -4
    6 -14 5
    6 -14 6
    6 14 6
    6 14 7
    6 -14 8
    6 14 8
    6 -14 9
    6 14 9
    6 -14 10
    6 14 10
    6 -14 11
    6 14 11
    6 -14 12
    6 14 12
    6 -14 13
    6 14 13
    6 -14 14
    6 14 14
    6 -14 15
    6 -14 16
    6 -14 17
    6 -14 18
    6 -14 19
    6 -14 20
    6 15 -19
    6 15 -18
    6 15 -17
    6 -15 -17
    6 -15 -16
    6 15 -16
    6 15 -15
    6 -15 -15
    6 -15 -14
    6 15 -14
    6 -15 -13
    6 15 -13
    -6 15 13
    6 -15 -13
    -6 15 13
    6 -15 -12
    6 15 -12
    -6 15 12
    6 -15 -12
    6 -15 -11
    6 15 -11
    -6 15 11
    6 -15 -11
    6 -15 -10
    -6 15 10
    6 -15 -10
    6 -15 -9
    -6 15 9
    6 -15 -9
    6 -15 -8
    -6 15 8
    6 -15 -8
    -6 15 7
    6 -15 -7
    6 15 -6
    -6 15 6
    6 -15 -6
    6 15 -5
    -6 15 5
    6 -15 -5
    6 15 -4
    -6 15 4
    6 -15 -4
    6 15 -3
    -6 15 3
    6 -15 -3
    6 15 -2
    -6 15 2
    6 15 -1
    -6 15 1
    6 15 0
    -6 15 0
    6 15 1
    -6 15 -1
    -6 15 -2
    -6 15 -3
    -6 15 -4
    -6 15 -5
    -6 15 -6
    -6 15 -7
    6 15 7
    6 15 8
    6 15 9
    6 15 10
    6 -15 11
    6 15 11
    6 -15 12
    6 15 12
    6 -15 13
    6 15 13
    6 -15 14
    6 -15 15
    6 -15 16
    6 -15 17
    -6 15 -17
    -6 15 -18
    6 16 -18
    6 16 -17
    6 -16 -16
    6 16 -16
    6 -16 -15
    6 16 -15
    6 -16 -14
    6 16 -14
    6 -16 -13
    6 16 -13
    -6 16 13
    6 -16 -12
    -6 16 12
    6 -16 -12
    -6 16 12
    6 -16 -11
    -6 16 11
    6 -16 -11
    6 -16 -10
    -6 16 10
    6 -16 -10
    6 -16 -9
    -6 16 9
    6 -16 -9
    6 16 -8
    6 -16 -8
    -6 16 8
    6 -16 -8
    6 16 -7
    6 -16 -7
    -6 16 7
    6 -16 -7
    6 16 -6
    -6 16 6
    6 -16 -6
    6 16 -5
    -6 16 5
    6 -16 -5
    6 16 -4
    -6 16 4
    6 -16 -4
    6 16 -3
    -6 16 3
    6 -16 -3
    6 16 -2
    -6 16 2
    6 -16 -2
    6 16 -1
    -6 16 1
    6 16 0
    -6 16 0
    -6 16 -1
    -6 16 -2
    -6 16 -3
    -6 16 -4
    -6 16 -5
    -6 16 -6
    -6 16 -7
    -6 16 -8
    -6 16 -9
    -6 16 -10
    6 16 10
    -6 16 -11
    6 16 11
    -6 16 -12
    -6 16 -13
    -6 16 -14
    -6 16 -15
    -6 16 -16
    6 17 -16
    6 17 -15
    6 -17 -14
    6 17 -14
    6 -17 -13
    6 17 -13
    6 -17 -12
    -6 17 12
    6 -17 -11
    -6 17 11
    6 -17 -11
    -6 17 11
    6 -17 -10
    -6 17 10
    6 -17 -10
    6 -17 -9
    6 17 -9
    -6 17 9
    6 -17 -9
    6 17 -8
    6 -17 -8
    -6 17 8
    6 -17 -8
    6 17 -7
    6 -17 -7
    -6 17 7
    6 -17 -7
    6 17 -6
    6 -17 -6
    -6 17 6
    6 -17 -6
    6 17 -5
    6 -17 -5
    -6 17 5
    6 -17 -5
    6 17 -4
    -6 17 4
    6 -17 -4
    6 17 -3
    -6 17 3
    6 -17 -3
    6 17 -2
    -6 17 2
    6 -17 -2
    -6 17 1
    6 -17 -1
    -6 17 0
    6 -17 0
    -6 17 -1
    -6 17 -2
    -6 17 -3
    -6 17 -4
    -6 17 -5
    -6 17 -6
    -6 17 -7
    -6 17 -8
    -6 17 -9
    -6 17 -10
    -6 17 -11
    -6 17 -12
    -6 17 -13
    -6 17 -14
    6 18 -14
    6 18 -13
    6 -18 -12
    6 -18 -11
    -6 18 11
    6 -18 -10
    6 18 -10
    -6 18 10
    6 18 -9
    6 -18 -9
    -6 18 9
    6 -18 -9
    -6 18 9
    6 18 -8
    6 -18 -8
    -6 18 8
    6 -18 -8
    6 18 -7
    6 -18 -7
    -6 18 7
    6 -18 -7
    6 18 -6
    6 -18 -6
    -6 18 6
    6 -18 -6
    6 18 -5
    6 -18 -5
    -6 18 5
    6 -18 -5
    6 18 -4
    6 -18 -4
    -6 18 4
    6 -18 -4
    6 -18 -3
    -6 18 3
    6 -18 -3
    -6 18 2
    6 -18 -2
    -6 18 1
    6 -18 -1
    -6 18 0
    6 -18 0
    -6 18 -1
    6 -18 1
    -6 18 -2
    6 -18 2
    -6 18 -3
    6 -18 3
    -6 18 -4
    6 -18 4
    -6 18 -5
    -6 18 -6
    -6 18 -7
    -6 18 -8
    -6 18 -9
    -6 18 -10
    -6 18 -11
    6 -18 11
    6 -19 -9
    6 -19 -8
    -6 19 8
    6 -19 -7
    -6 19 7
    -6 19 7
    -6 19 6
    6 -19 -6
    6 -19 -5
    -6 19 5
    6 -19 -5
    6 -19 -4
    -6 19 4
    6 -19 -4
    6 -19 -3
    -6 19 3
    6 -19 -3
    6 -19 -2
    -6 19 2
    6 -19 -2
    6 -19 -1
    -6 19 1
    6 -19 -1
    6 -19 0
    -6 19 0
    6 -19 0
    6 -19 1
    -6 19 -1
    6 -19 1
    -6 19 -2
    6 -19 2
    -6 19 -3
    6 -19 3
    -6 19 -4
    6 -19 4
    -6 19 -5
    6 -19 5
    -6 19 -6
    6 -19 6
    -6 19 -7
    6 -19 7
    -6 19 -8
    6 -19 8
    -6 20 3
    6 -20 -2
    -6 20 2
    6 -20 -1
    -6 20 1
    6 -20 0
    -6 20 0
    7 0 -31
    7 0 -30
    7 0 -30
    7 0 -29
    7 0 -29
    7 0 -28
    7 0 -28
    7 0 -27
    7 0 -26
    7 0 -25
    7 0 -24
    7 0 -23
    7 0 -22
    7 0 -22
    7 0 -21
    7 0 -21
    7 0 -20
    7 0 -20
    7 0 -20
    7 0 -19
    7 0 -19
    7 0 -19
    7 0 -18
    7 0 -18
    7 0 -18
    7 0 -17
    7 0 -17
    7 0 -17
    7 0 -16
    7 0 -16
    7 0 -16
    7 0 -15
    7 0 -15
    7 0 -15
    7 0 -14
    7 0 -14
    7 0 -14
    7 0 -14
    7 0 -13
    7 0 -13
    7 0 -13
    7 0 -12
    7 0 -12
    7 0 -11
    7 0 -11
    7 0 -11
    7 0 -11
    7 0 -10
    7 0 -10
    7 0 -10
    7 0 -10
    7 0 -9
    7 0 -9
    7 0 -8
    7 0 -7
    7 0 -6
    7 0 -6
    7 0 -5
    7 0 -5
    7 0 -4
    7 0 -3
    7 0 -2
    7 0 -1
    7 0 0
    7 0 1
    7 0 2
    7 0 3
    7 0 4
    7 0 5
    -7 0 -6
    7 0 6
    7 0 7
    -7 0 -7
    7 0 8
    -7 0 -8
    7 0 9
    7 0 9
    -7 0 -9
    7 0 10
    7 0 10
    -7 0 -10
    -7 0 -11
    7 0 11
    7 0 11
    7 0 12
    -7 0 -12
    7 0 13
    -7 0 -13
    7 0 13
    7 0 14
    7 0 14
    -7 0 -14
    7 0 15
    -7 0 -15
    7 0 16
    7 0 16
    -7 0 -16
    7 0 17
    -7 0 -17
    7 0 17
    7 0 18
    7 0 18
    7 0 19
    7 0 19
    7 0 20
    7 0 20
    7 0 21
    7 0 21
    7 0 22
    7 0 22
    7 0 23
    7 0 23
    7 0 24
    7 0 24
    7 0 25
    7 0 25
    7 0 26
    7 0 26
    7 0 27
    7 0 27
    7 1 -31
    7 -1 -31
    7 1 -30
    7 -1 -30
    7 1 -30
    7 -1 -30
    7 1 -29
    7 -1 -29
    7 1 -29
    7 -1 -29
    7 1 -28
    7 -1 -28
    7 1 -28
    7 -1 -28
    7 1 -27
    7 -1 -27
    7 1 -27
    7 1 -26
    7 -1 -26
    7 1 -25
    7 -1 -25
    7 1 -24
    7 -1 -24
    7 -1 -24
    7 1 -23
    7 1 -23
    7 -1 -23
    7 -1 -23
    7 -1 -23
    7 1 -22
    7 -1 -22
    7 -1 -22
    7 1 -22
    7 -1 -21
    7 1 -21
    7 1 -21
    7 1 -20
    7 1 -20
    7 -1 -20
    7 1 -20
    7 -1 -20
    7 1 -20
    7 1 -19
    7 1 -19
    7 -1 -19
    7 1 -19
    7 -1 -19
    7 1 -18
    7 1 -18
    7 -1 -18
    7 1 -18
    7 -1 -18
    7 1 -17
    7 1 -17
    7 -1 -17
    7 -1 -17
    7 1 -16
    7 1 -16
    7 -1 -16
    7 -1 -16
    7 1 -15
    7 1 -15
    7 -1 -15
    7 1 -15
    7 -1 -15
    7 1 -15
    7 -1 -15
    7 -1 -14
    7 -1 -14
    7 1 -14
    7 -1 -14
    7 1 -14
    7 1 -14
    7 1 -13
    7 1 -13
    7 -1 -13
    7 -1 -13
    7 1 -13
    7 -1 -13
    7 -1 -13
    7 1 -12
    7 -1 -12
    7 1 -12
    7 -1 -12
    7 1 -12
    7 1 -12
    7 -1 -12
    7 1 -11
    7 -1 -11
    7 1 -11
    7 -1 -11
    7 1 -11
    7 -1 -11
    7 1 -11
    7 -1 -11
    7 -1 -10
    7 1 -10
    7 1 -10
    7 1 -10
    7 -1 -10
    7 1 -10
    7 -1 -10
    7 -1 -10
    7 -1 -9
    7 -1 -9
    7 -1 -9
    7 1 -9
    7 -1 -9
    7 1 -8
    7 -1 -8
    7 1 -7
    7 1 -7
    7 -1 -7
    7 1 -6
    7 1 -6
    7 -1 -6
    7 1 -5
    7 -1 -5
    7 1 -5
    7 -1 -5
    7 -1 -4
    7 1 -4
    7 -1 -3
    7 1 -3
    7 -1 -2
    7 1 -2
    7 -1 -1
    7 1 -1
    7 -1 0
    7 1 0
    7 -1 1
    7 1 1
    7 -1 2
    7 1 2
    7 -1 3
    7 -1 3
    7 1 3
    7 -1 4
    7 -1 4
    7 -1 5
    7 -1 5
    7 -1 5
    7 1 6
    7 -1 6
    7 -1 6
    7 -1 6
    7 -1 6
    -7 -1 -6
    7 1 6
    -7 1 -7
    7 1 7
    7 -1 7
    -7 -1 -7
    7 -1 7
    7 1 7
    -7 1 -8
    7 1 8
    7 -1 8
    7 -1 8
    7 1 8
    -7 -1 -8
    7 1 9
    7 1 9
    7 -1 9
    7 -1 9
    7 1 9
    -7 1 -9
    -7 -1 -9
    7 1 10
    7 1 10
    7 -1 10
    7 -1 10
    -7 1 -10
    7 1 10
    -7 -1 -10
    7 1 11
    7 1 11
    7 -1 11
    -7 -1 -11
    -7 1 -11
    7 -1 11
    7 1 11
    7 1 12
    7 -1 12
    -7 1 -12
    7 1 12
    7 -1 12
    -7 -1 -12
    7 1 12
    7 1 13
    7 -1 13
    7 -1 13
    -7 1 -13
    7 1 13
    -7 -1 -13
    7 1 14
    7 -1 14
    7 1 14
    -7 1 -14
    -7 -1 -14
    -7 1 -15
    7 -1 15
    7 1 15
    -7 -1 -15
    7 1 15
    7 1 16
    7 1 16
    -7 -1 -16
    -7 1 -16
    7 -1 16
    7 -1 17
    7 1 17
    7 1 17
    7 -1 18
    7 1 18
    7 1 18
    7 -1 19
    7 1 19
    7 1 19
    7 1 20
    7 1 20
    7 1 21
    7 1 21
    7 1 22
    7 1 22
    7 1 23
    7 1 23
    7 -1 24
    7 1 24
    7 1 24
    7 1 25
    7 -1 25
    7 1 25
    7 -1 25
    7 -1 26
    7 1 26
    7 1 26
    7 -1 26
    7 -1 27
    7 -1 27
    7 2 -31
    7 -2 -31
    7 2 -30
    7 2 -30
    7 -2 -30
    7 2 -29
    7 2 -29
    7 -2 -29
    7 2 -28
    7 -2 -28
    7 2 -28
    7 2 -27
    7 -2 -27
    7 2 -27
    7 2 -26
    7 -2 -26
    7 -2 -25
    7 2 -25
    7 -2 -24
    7 2 -24
    7 -2 -24
    7 -2 -24
    7 -2 -23
    7 2 -23
    7 -2 -23
    7 -2 -23
    7 -2 -22
    7 -2 -22
    7 2 -22
    7 2 -22
    7 2 -21
    7 -2 -21
    7 -2 -21
    7 2 -21
    7 2 -20
    7 -2 -20
    7 -2 -20
    7 2 -20
    7 -2 -20
    7 2 -20
    7 2 -19
    7 -2 -19
    7 2 -19
    7 2 -19
    7 -2 -19
    7 2 -19
    7 -2 -19
    7 2 -18
    7 -2 -18
    7 -2 -18
    7 2 -18
    7 -2 -18
    7 2 -18
    7 2 -17
    7 2 -17
    7 -2 -17
    7 -2 -17
    7 2 -16
    7 2 -16
    7 -2 -16
    7 -2 -16
    7 -2 -16
    7 2 -15
    7 -2 -15
    7 -2 -15
    7 2 -15
    7 -2 -15
    7 2 -15
    7 -2 -14
    7 2 -14
    7 2 -14
    7 -2 -14
    7 2 -14
    7 2 -13
    7 -2 -13
    7 2 -13
    7 -2 -13
    7 2 -12
    7 2 -12
    7 -2 -12
    7 2 -12
    7 2 -11
    7 2 -11
    7 2 -11
    7 -2 -11
    7 2 -10
    7 -2 -10
    7 -2 -10
    7 -2 -10
    7 -2 -10
    7 2 -10
    7 2 -9
    7 -2 -9
    7 -2 -9
    7 -2 -9
    7 -2 -9
    7 -2 -8
    7 -2 -8
    7 2 -8
    7 2 -7
    7 -2 -7
    7 2 -6
    7 -2 -6
    7 2 -5
    7 -2 -4
    7 2 -4
    7 2 -3
    7 -2 -3
    7 -2 -2
    7 2 -2
    7 -2 -1
    7 2 -1
    7 -2 0
    7 2 0
    7 -2 1
    7 2 1
    7 -2 1
    7 -2 2
    7 -2 2
    7 -2 3
    7 -2 3
    7 -2 4
    7 -2 4
    7 -2 4
    7 -2 4
    7 -2 5
    7 -2 5
    7 -2 5
    -7 -2 -5
    7 -2 5
    7 -2 5
    7 -2 6
    7 -2 6
    7 2 6
    -7 -2 -6
    7 -2 6
    7 -2 6
    7 2 7
    7 -2 7
    -7 2 -7
    7 -2 7
    7 2 7
    7 -2 7
    7 -2 7
    -7 -2 -7
    7 2 8
    7 -2 8
    7 -2 8
    -7 2 -8
    7 -2 8
    7 2 8
    7 -2 8
    -7 -2 -8
    7 2 9
    7 -2 9
    7 -2 9
    -7 2 -9
    7 2 9
    7 -2 9
    -7 -2 -9
    7 2 10
    7 -2 10
    7 -2 10
    7 2 10
    7 -2 10
    -7 2 -10
    -7 -2 -10
    7 -2 11
    7 2 11
    7 -2 11
    7 2 11
    7 -2 11
    -7 2 -11
    -7 -2 -11
    -7 -2 -12
    7 2 12
    7 -2 12
    7 -2 12
    7 2 12
    7 -2 12
    -7 2 -12
    7 -2 13
    7 2 13
    7 2 13
    7 -2 13
    -7 2 -13
    -7 -2 -13
    7 -2 13
    7 2 14
    7 -2 14
    -7 2 -14
    7 -2 14
    7 -2 14
    7 2 14
    -7 -2 -14
    7 -2 15
    7 -2 15
    -7 -2 -15
    7 2 15
    7 -2 15
    7 2 15
    -7 2 -15
    -7 2 -16
    7 2 16
    7 -2 16
    7 -2 16
    -7 -2 -16
    7 2 16
    7 -2 16
    7 2 17
    7 -2 17
    7 -2 17
    7 2 17
    7 -2 17
    7 -2 18
    7 2 18
    7 2 18
    7 -2 18
    7 -2 18
    7 2 19
    7 -2 19
    7 -2 19
    7 2 19
    7 -2 19
    7 2 20
    7 -2 20
    7 -2 20
    7 2 20
    7 -2 20
    7 2 21
    7 -2 21
    7 -2 21
    7 -2 21
    7 2 21
    7 2 22
    7 -2 22
    7 2 22
    7 -2 22
    7 2 23
    7 2 23
    7 -2 23
    7 2 24
    7 2 24
    7 2 25
    7 2 25
    7 2 26
    7 2 26
    7 -2 27
    7 3 -30
    7 -3 -30
    7 3 -29
    7 -3 -29
    7 3 -28
    7 -3 -28
    7 -3 -27
    7 3 -27
    7 3 -26
    7 -3 -26
    7 3 -25
    7 -3 -25
    7 3 -24
    7 -3 -24
    7 -3 -24
    7 -3 -24
    7 3 -23
    7 -3 -23
    7 -3 -23
    7 -3 -23
    7 -3 -22
    7 3 -22
    7 -3 -22
    7 3 -21
    7 -3 -21
    7 -3 -21
    7 -3 -20
    7 3 -20
    7 -3 -20
    7 3 -20
    7 3 -19
    7 -3 -19
    7 -3 -19
    7 -3 -19
    7 3 -19
    7 3 -18
    7 -3 -18
    7 3 -18
    7 -3 -18
    7 -3 -18
    7 3 -17
    7 -3 -17
    7 -3 -17
    7 -3 -17
    7 3 -16
    7 -3 -16
    7 -3 -16
    7 3 -16
    7 -3 -16
    7 -3 -16
    7 -3 -15
    7 -3 -15
    7 -3 -15
    7 -3 -15
    7 3 -15
    7 -3 -14
    7 3 -14
    7 -3 -14
    7 -3 -14
    7 -3 -14
    7 -3 -13
    7 3 -13
    7 3 -13
    7 -3 -13
    7 3 -13
    7 -3 -13
    7 -3 -13
    7 3 -12
    7 3 -12
    7 -3 -12
    7 -3 -12
    7 -3 -12
    7 3 -12
    7 -3 -12
    7 3 -11
    7 -3 -11
    7 3 -11
    7 3 -11
    7 -3 -11
    7 -3 -11
    7 -3 -10
    7 3 -10
    7 -3 -10
    7 -3 -10
    7 -3 -10
    7 -3 -9
    7 3 -9
    7 -3 -9
    7 -3 -9
    7 3 -9
    7 -3 -9
    7 -3 -9
    7 -3 -8
    7 -3 -8
    7 3 -8
    7 -3 -8
    7 -3 -8
    7 -3 -7
    7 -3 -7
    7 3 -7
    7 -3 -7
    7 3 -6
    7 -3 -6
    7 3 -5
    7 3 -5
    7 -3 -4
    7 3 -4
    7 -3 -3
    7 3 -3
    7 -3 -2
    7 3 -2
    7 -3 -1
    7 -3 -1
    7 -3 0
    7 -3 0
    7 -3 1
    7 -3 2
    7 -3 3
    7 -3 3
    7 -3 3
    7 -3 4
    -7 -3 -4
    7 -3 4
    7 -3 4
    -7 -3 -5
    7 -3 5
    7 -3 5
    7 -3 5
    7 3 6
    7 -3 6
    -7 -3 -6
    7 -3 6
    7 -3 6
    7 -3 7
    7 3 7
    7 -3 7
    7 -3 7
    7 -3 7
    -7 -3 -7
    -7 -3 -8
    7 -3 8
    7 3 8
    7 -3 8
    7 -3 8
    -7 3 -8
    7 -3 8
    7 3 8
    7 -3 8
    7 -3 9
    7 -3 9
    7 3 9
    7 -3 9
    -7 -3 -9
    7 3 9
    7 -3 9
    -7 3 -9
    7 -3 10
    7 -3 10
    7 3 10
    7 -3 10
    -7 3 -10
    7 -3 10
    7 3 10
    -7 -3 -10
    7 3 11
    7 -3 11
    7 -3 11
    -7 -3 -11
    7 -3 11
    7 3 11
    -7 3 -11
    7 3 12
    7 -3 12
    -7 -3 -12
    7 -3 12
    7 3 12
    -7 3 -12
    7 -3 12
    7 -3 13
    -7 3 -13
    7 3 13
    7 -3 13
    7 3 13
    -7 -3 -13
    7 -3 13
    7 3 14
    7 -3 14
    7 3 14
    7 -3 14
    -7 3 -14
    -7 -3 -14
    7 -3 14
    7 3 15
    7 -3 15
    7 -3 15
    -7 -3 -15
    7 3 15
    7 -3 15
    7 -3 16
    7 3 16
    7 -3 16
    -7 -3 -16
    7 3 16
    7 -3 16
    7 3 17
    7 -3 17
    7 -3 17
    7 3 17
    7 -3 17
    7 3 18
    7 -3 18
    7 -3 18
    7 -3 18
    7 3 18
    7 3 19
    7 -3 19
    7 -3 19
    7 3 19
    7 -3 19
    7 3 20
    7 -3 20
    7 -3 20
    7 -3 20
    7 3 20
    7 -3 21
    7 3 21
    7 -3 21
    7 -3 21
    7 3 21
    7 -3 22
    7 -3 22
    7 3 22
    7 3 22
    7 -3 22
    7 -3 23
    7 -3 23
    7 3 23
    7 3 23
    7 -3 23
    7 3 24
    7 -3 24
    7 3 24
    7 -3 24
    7 -3 25
    7 -3 25
    7 -3 26
    7 -3 26
    7 -3 27
    7 4 -30
    7 4 -30
    7 -4 -30
    7 4 -29
    7 -4 -29
    7 4 -28
    7 4 -28
    7 4 -27
    7 -4 -27
    7 4 -27
    7 4 -26
    7 4 -26
    7 -4 -26
    7 4 -25
    7 -4 -25
    7 4 -25
    7 -4 -25
    7 4 -24
    7 -4 -24
    7 4 -24
    7 -4 -24
    7 -4 -24
    7 -4 -23
    7 4 -23
    7 -4 -23
    7 -4 -23
    7 -4 -22
    7 4 -22
    7 -4 -22
    7 -4 -21
    7 4 -21
    7 -4 -21
    7 -4 -20
    7 4 -20
    7 -4 -20
    7 -4 -19
    7 -4 -19
    7 4 -19
    7 4 -19
    7 -4 -18
    7 -4 -18
    7 4 -18
    7 -4 -18
    7 4 -18
    7 -4 -17
    7 -4 -17
    7 4 -17
    7 -4 -17
    7 4 -17
    7 -4 -16
    7 4 -16
    7 4 -16
    7 -4 -16
    7 -4 -16
    7 4 -16
    7 -4 -15
    7 4 -15
    7 -4 -15
    7 -4 -15
    7 4 -15
    7 -4 -15
    7 -4 -14
    7 -4 -14
    7 -4 -14
    7 4 -14
    7 4 -14
    7 -4 -14
    7 -4 -13
    7 -4 -13
    7 4 -13
    7 -4 -13
    7 4 -13
    7 -4 -13
    7 -4 -13
    7 4 -12
    7 -4 -12
    7 -4 -12
    7 4 -12
    7 -4 -12
    7 4 -12
    7 -4 -12
    7 -4 -12
    7 4 -11
    7 -4 -11
    7 -4 -11
    7 -4 -11
    7 4 -11
    7 -4 -11
    7 4 -10
    7 -4 -10
    7 -4 -10
    7 4 -10
    7 -4 -10
    7 4 -9
    7 -4 -9
    7 4 -9
    7 -4 -9
    7 -4 -9
    7 -4 -8
    7 -4 -8
    7 -4 -8
    7 4 -8
    7 -4 -8
    7 -4 -8
    7 -4 -7
    7 -4 -7
    7 -4 -7
    7 4 -7
    7 -4 -7
    7 -4 -7
    7 -4 -6
    7 -4 -6
    7 4 -6
    7 -4 -5
    7 -4 -5
    7 4 -5
    7 -4 -4
    -7 4 4
    -7 4 3
    -7 4 2
    7 -4 -2
    7 -4 -1
    7 -4 0
    7 -4 1
    7 -4 1
    7 -4 2
    7 -4 2
    7 -4 2
    7 -4 2
    -7 -4 -2
    7 -4 3
    -7 -4 -3
    7 -4 3
    7 -4 3
    7 -4 3
    7 -4 3
    7 -4 4
    7 -4 4
    7 -4 4
    7 -4 4
    7 -4 4
    -7 -4 -4
    7 -4 5
    7 -4 5
    7 -4 5
    7 -4 5
    7 -4 5
    -7 -4 -5
    7 4 6
    7 -4 6
    7 -4 6
    -7 -4 -6
    7 -4 6
    7 -4 6
    7 -4 6
    7 4 7
    7 -4 7
    7 -4 7
    7 -4 7
    7 4 7
    7 -4 7
    -7 -4 -7
    7 4 8
    7 -4 8
    7 -4 8
    7 -4 8
    7 4 8
    7 -4 8
    -7 4 -8
    -7 -4 -8
    7 -4 9
    -7 -4 -9
    7 4 9
    7 -4 9
    7 4 9
    7 -4 9
    -7 4 -9
    7 -4 10
    7 4 10
    7 -4 10
    7 -4 10
    7 4 10
    7 -4 10
    -7 -4 -10
    7 4 11
    7 -4 11
    7 -4 11
    7 4 11
    7 -4 11
    -7 -4 -11
    7 4 12
    7 -4 12
    7 -4 12
    -7 -4 -12
    7 4 12
    7 -4 12
    7 4 13
    7 -4 13
    7 -4 13
    7 4 13
    7 -4 13
    -7 -4 -13
    7 4 14
    7 -4 14
    7 -4 14
    7 4 14
    7 -4 14
    -7 -4 -14
    7 -4 15
    7 4 15
    7 -4 15
    7 4 15
    7 -4 15
    -7 4 -15
    -7 -4 -15
    7 -4 16
    7 4 16
    7 -4 16
    7 -4 16
    7 4 16
    -7 4 -16
    7 4 17
    7 -4 17
    7 -4 17
    7 4 17
    7 -4 17
    7 -4 18
    7 4 18
    7 -4 18
    7 -4 18
    7 4 18
    7 -4 19
    7 -4 19
    7 4 19
    7 4 19
    7 -4 19
    7 -4 20
    7 4 20
    7 -4 20
    7 -4 20
    7 4 20
    7 4 21
    7 -4 21
    7 -4 21
    7 4 21
    7 -4 21
    7 -4 22
    7 -4 22
    7 4 22
    7 4 22
    7 -4 22
    7 -4 23
    7 4 23
    7 4 23
    7 -4 23
    7 -4 24
    7 -4 24
    7 -4 24
    7 -4 25
    7 -4 25
    7 -4 26
    7 -4 26
    7 -4 27
    7 -4 27
    7 5 -30
    7 5 -29
    7 5 -29
    7 -5 -29
    7 5 -28
    7 5 -28
    7 5 -27
    7 5 -27
    7 5 -26
    7 5 -26
    7 5 -25
    7 -5 -25
    7 5 -25
    7 -5 -25
    7 5 -24
    7 -5 -24
    7 5 -24
    7 -5 -24
    7 -5 -24
    7 5 -23
    7 -5 -23
    7 5 -23
    7 -5 -23
    7 -5 -23
    7 -5 -22
    7 5 -22
    7 5 -22
    7 -5 -22
    7 -5 -21
    7 -5 -21
    7 -5 -20
    7 -5 -20
    7 -5 -19
    7 -5 -19
    7 -5 -18
    7 -5 -18
    7 5 -18
    7 5 -17
    7 5 -17
    7 5 -17
    7 -5 -17
    7 -5 -17
    7 5 -16
    7 -5 -16
    7 5 -16
    7 -5 -16
    7 5 -16
    7 -5 -16
    7 -5 -15
    7 5 -15
    7 -5 -15
    7 5 -15
    7 -5 -15
    7 5 -15
    7 -5 -15
    7 -5 -14
    7 5 -14
    7 -5 -14
    7 -5 -14
    7 5 -14
    7 -5 -14
    7 -5 -14
    7 5 -13
    7 -5 -13
    7 -5 -13
    7 -5 -13
    7 5 -13
    7 -5 -13
    7 -5 -13
    7 -5 -12
    7 -5 -12
    7 -5 -12
    7 5 -12
    7 -5 -12
    7 -5 -12
    7 -5 -11
    7 -5 -11
    7 5 -11
    7 -5 -11
    7 -5 -11
    7 -5 -11
    7 -5 -10
    7 -5 -10
    7 -5 -10
    7 5 -10
    7 -5 -10
    7 -5 -9
    7 5 -9
    7 -5 -9
    7 -5 -8
    7 -5 -8
    7 -5 -8
    7 5 -8
    7 -5 -7
    7 -5 -7
    7 5 -7
    7 -5 -7
    7 -5 -7
    7 -5 -6
    7 -5 -6
    7 -5 -6
    7 5 -6
    7 -5 -6
    7 -5 -6
    7 -5 -5
    7 -5 -5
    7 -5 -5
    -7 5 5
    7 -5 -5
    7 5 -5
    7 -5 -5
    7 -5 -4
    7 -5 -4
    7 -5 -4
    -7 5 4
    7 -5 -4
    -7 5 3
    7 -5 -3
    7 -5 -3
    7 -5 -3
    7 -5 -3
    7 -5 -2
    7 -5 -2
    -7 5 2
    7 -5 -2
    7 -5 -2
    7 -5 -2
    7 -5 -1
    7 -5 -1
    7 -5 -1
    7 -5 -1
    7 -5 -1
    -7 5 1
    7 -5 0
    7 -5 0
    7 -5 0
    7 -5 0
    7 -5 0
    7 -5 1
    7 -5 1
    7 -5 1
    7 -5 1
    7 -5 1
    7 -5 2
    7 -5 2
    7 -5 2
    7 -5 2
    7 -5 2
    7 -5 2
    7 -5 3
    7 -5 3
    7 -5 3
    7 -5 3
    7 -5 3
    7 -5 3
    7 -5 4
    7 -5 4
    7 -5 4
    7 -5 4
    7 -5 4
    7 -5 4
    7 -5 5
    7 -5 5
    7 5 5
    7 -5 5
    7 -5 5
    7 -5 5
    7 -5 6
    7 -5 6
    7 5 6
    7 -5 6
    7 -5 6
    7 -5 6
    7 5 7
    7 -5 7
    7 -5 7
    7 -5 7
    7 -5 7
    7 -5 7
    7 -5 8
    7 -5 8
    7 5 8
    7 -5 8
    7 -5 8
    7 -5 8
    7 5 9
    7 -5 9
    7 -5 9
    7 -5 9
    7 -5 9
    7 -5 9
    7 5 10
    7 -5 10
    7 -5 10
    7 -5 10
    -7 5 -10
    7 5 11
    7 -5 11
    7 -5 11
    7 -5 11
    -7 5 -11
    7 -5 12
    7 5 12
    7 -5 12
    7 -5 12
    -7 5 -12
    7 -5 13
    7 5 13
    7 -5 13
    -7 5 -13
    7 5 13
    7 5 14
    7 -5 14
    7 -5 14
    7 5 14
    7 -5 14
    -7 5 -14
    7 -5 15
    7 -5 15
    7 5 15
    7 5 15
    7 -5 15
    -7 5 -15
    7 5 16
    7 -5 16
    7 -5 16
    7 -5 16
    7 5 16
    7 5 17
    7 -5 17
    7 -5 17
    7 5 17
    7 -5 17
    7 -5 18
    7 -5 18
    7 5 18
    7 -5 18
    7 5 18
    7 -5 19
    7 5 19
    7 -5 19
    7 5 19
    7 -5 19
    7 -5 20
    7 5 20
    7 -5 20
    7 5 20
    7 -5 20
    7 -5 21
    7 -5 21
    7 -5 21
    7 -5 22
    7 -5 22
    7 -5 22
    7 -5 23
    7 -5 23
    7 -5 23
    7 -5 24
    7 -5 24
    7 -5 24
    7 -5 25
    7 -5 25
    7 -5 26
    7 -5 26
    7 -5 27
    7 6 -29
    7 6 -29
    7 -6 -29
    7 6 -28
    7 6 -28
    7 6 -27
    7 6 -27
    7 6 -26
    7 6 -26
    7 6 -25
    7 6 -25
    7 -6 -25
    7 -6 -24
    7 6 -24
    7 -6 -24
    7 6 -24
    7 -6 -24
    7 -6 -23
    7 6 -23
    7 -6 -23
    7 -6 -23
    7 6 -22
    7 -6 -22
    7 -6 -22
    7 6 -21
    7 -6 -21
    7 -6 -21
    7 -6 -20
    7 6 -20
    7 -6 -20
    7 6 -19
    7 6 -19
    7 -6 -19
    7 -6 -19
    7 6 -18
    7 -6 -18
    7 -6 -18
    7 6 -18
    7 6 -17
    7 -6 -17
    7 -6 -17
    7 6 -17
    7 6 -16
    7 -6 -16
    7 6 -16
    7 -6 -16
    7 -6 -15
    7 6 -15
    7 -6 -15
    7 -6 -15
    7 6 -15
    7 6 -14
    7 -6 -14
    7 -6 -14
    7 -6 -14
    7 6 -14
    7 -6 -14
    7 -6 -13
    7 6 -13
    7 -6 -13
    7 -6 -13
    7 6 -13
    7 -6 -13
    7 -6 -12
    7 6 -12
    7 -6 -12
    7 -6 -12
    7 6 -12
    7 -6 -12
    7 -6 -12
    7 6 -11
    7 -6 -11
    7 -6 -11
    7 6 -11
    7 -6 -11
    7 -6 -11
    7 -6 -11
    7 6 -10
    7 -6 -10
    7 -6 -10
    7 -6 -10
    7 6 -10
    7 -6 -10
    7 -6 -9
    7 6 -9
    7 -6 -9
    7 6 -9
    7 -6 -9
    7 6 -8
    7 -6 -8
    7 6 -8
    7 -6 -8
    7 -6 -7
    7 6 -7
    7 -6 -7
    7 -6 -7
    7 6 -7
    7 -6 -6
    -7 6 6
    7 -6 -6
    7 -6 -6
    7 -6 -6
    7 6 -6
    7 -6 -5
    7 -6 -5
    7 -6 -5
    -7 6 5
    7 -6 -5
    7 -6 -4
    7 -6 -4
    7 -6 -4
    7 -6 -4
    -7 6 4
    7 -6 -4
    -7 6 3
    7 -6 -3
    7 -6 -3
    7 -6 -3
    7 -6 -3
    7 -6 -3
    7 -6 -2
    7 -6 -2
    7 6 -2
    7 -6 -2
    -7 6 2
    7 -6 -2
    7 -6 -2
    7 -6 -1
    -7 6 1
    7 -6 -1
    7 6 -1
    7 -6 -1
    7 -6 -1
    7 -6 -1
    7 -6 0
    7 -6 0
    7 -6 0
    7 6 0
    7 -6 0
    7 -6 0
    7 -6 1
    7 -6 1
    7 -6 1
    7 6 1
    7 -6 1
    7 -6 1
    7 -6 1
    7 -6 2
    7 -6 2
    7 -6 2
    7 -6 2
    7 -6 2
    7 -6 2
    7 -6 3
    7 -6 3
    7 -6 3
    7 -6 3
    7 -6 3
    7 -6 3
    7 -6 4
    7 -6 4
    7 -6 4
    7 -6 4
    7 -6 4
    7 -6 4
    7 -6 5
    7 -6 5
    7 -6 5
    7 -6 5
    7 -6 5
    7 -6 5
    7 -6 6
    7 -6 6
    7 -6 6
    7 -6 6
    7 -6 6
    7 -6 7
    7 -6 7
    7 -6 7
    7 6 7
    7 -6 7
    7 -6 7
    -7 6 -7
    7 -6 8
    7 -6 8
    7 -6 8
    7 -6 8
    7 6 8
    7 -6 8
    -7 6 -8
    7 -6 9
    7 -6 9
    7 -6 9
    7 -6 9
    7 6 9
    7 -6 9
    -7 6 -9
    7 -6 10
    7 -6 10
    7 -6 10
    7 6 10
    7 -6 10
    -7 6 -10
    7 -6 11
    7 -6 11
    7 -6 11
    7 -6 11
    -7 6 -11
    7 -6 12
    7 -6 12
    7 -6 12
    7 -6 12
    -7 6 -12
    7 -6 13
    -7 6 -13
    7 -6 13
    7 -6 14
    7 -6 14
    -7 6 -14
    7 -6 15
    7 -6 15
    7 -6 16
    7 -6 16
    7 -6 17
    7 -6 17
    7 -6 17
    7 -6 18
    7 -6 18
    7 -6 18
    7 -6 19
    7 -6 19
    7 -6 19
    7 -6 20
    7 -6 20
    7 -6 20
    7 -6 21
    7 -6 21
    7 -6 21
    7 -6 22
    7 -6 22
    7 -6 22
    7 -6 23
    7 -6 23
    7 -6 23
    7 -6 24
    7 -6 24
    7 -6 24
    7 -6 25
    7 -6 25
    7 -6 26
    7 -6 26
    7 7 -29
    7 7 -28
    7 7 -28
    7 7 -27
    7 7 -27
    7 7 -26
    7 7 -26
    7 7 -25
    7 -7 -25
    7 -7 -24
    7 7 -24
    7 -7 -24
    7 -7 -23
    7 7 -23
    7 -7 -23
    7 7 -22
    7 -7 -22
    7 -7 -22
    7 7 -21
    7 -7 -21
    7 7 -21
    7 -7 -21
    7 -7 -20
    7 7 -20
    7 7 -20
    7 -7 -20
    7 -7 -19
    7 7 -19
    7 7 -19
    7 -7 -19
    7 -7 -18
    7 7 -18
    7 7 -18
    7 -7 -18
    7 7 -17
    7 7 -17
    7 7 -17
    7 -7 -17
    7 -7 -17
    7 -7 -16
    7 7 -16
    7 7 -16
    7 -7 -16
    7 7 -16
    7 -7 -15
    7 7 -15
    7 7 -15
    7 -7 -15
    7 7 -15
    7 -7 -15
    7 -7 -14
    7 7 -14
    7 -7 -14
    7 -7 -14
    7 7 -14
    7 -7 -14
    7 -7 -13
    7 7 -13
    7 -7 -13
    7 -7 -13
    7 -7 -13
    7 7 -13
    7 -7 -12
    7 7 -12
    7 -7 -12
    7 -7 -12
    7 7 -12
    7 7 -12
    7 -7 -12
    7 7 -11
    7 -7 -11
    7 -7 -11
    7 7 -11
    7 7 -11
    7 -7 -11
    7 -7 -11
    7 7 -10
    7 -7 -10
    7 -7 -10
    7 -7 -10
    7 7 -10
    7 7 -10
    7 -7 -10
    7 -7 -9
    7 7 -9
    7 -7 -9
    7 -7 -9
    7 7 -9
    7 7 -9
    7 -7 -9
    7 -7 -8
    -7 7 8
    7 7 -8
    7 -7 -8
    7 -7 -7
    7 7 -7
    -7 7 7
    7 7 -7
    7 -7 -6
    7 -7 -6
    7 7 -6
    7 -7 -5
    7 7 -5
    7 -7 -5
    -7 7 5
    7 -7 -5
    -7 7 4
    7 -7 -4
    7 -7 -4
    7 -7 -4
    7 7 -4
    7 -7 -4
    7 -7 -3
    -7 7 3
    7 -7 -3
    7 -7 -3
    7 7 -3
    7 -7 -3
    7 -7 -2
    7 -7 -2
    7 -7 -2
    7 -7 -2
    7 7 -2
    -7 7 2
    7 -7 -1
    7 -7 -1
    7 -7 -1
    7 7 -1
    7 -7 -1
    -7 7 1
    7 -7 -1
    7 -7 0
    7 -7 0
    7 -7 0
    7 7 0
    7 -7 0
    7 -7 0
    7 -7 1
    7 -7 1
    7 -7 1
    7 7 1
    7 -7 1
    7 -7 1
    7 -7 2
    7 -7 2
    7 -7 2
    7 7 2
    7 -7 2
    7 -7 2
    7 -7 3
    7 -7 3
    7 -7 3
    7 -7 3
    7 -7 3
    7 -7 4
    7 -7 4
    7 -7 4
    7 -7 4
    7 -7 4
    7 -7 4
    7 -7 5
    7 -7 5
    7 -7 5
    7 -7 5
    7 -7 5
    7 -7 5
    7 -7 6
    7 -7 6
    7 -7 6
    7 -7 6
    7 -7 6
    7 -7 6
    7 -7 7
    7 -7 7
    7 -7 7
    7 -7 7
    7 7 7
    7 -7 7
    7 -7 7
    -7 7 -7
    7 -7 8
    7 -7 8
    7 -7 8
    7 -7 8
    7 7 8
    7 -7 8
    -7 7 -8
    7 -7 8
    7 -7 9
    7 -7 9
    7 -7 9
    7 -7 9
    7 7 9
    7 -7 9
    -7 7 -9
    7 -7 10
    7 -7 10
    7 -7 10
    7 7 10
    7 -7 10
    -7 7 -10
    7 -7 11
    7 -7 11
    7 7 11
    7 -7 11
    7 -7 11
    -7 7 -11
    7 -7 12
    7 -7 12
    -7 7 -12
    7 -7 12
    7 -7 12
    7 -7 13
    7 -7 13
    7 -7 13
    7 -7 13
    -7 7 -13
    7 -7 14
    7 -7 14
    7 -7 14
    7 -7 15
    7 -7 15
    7 -7 15
    7 -7 16
    7 -7 16
    7 -7 17
    7 -7 17
    7 -7 18
    7 -7 18
    7 -7 19
    7 -7 19
    7 -7 19
    7 -7 20
    7 -7 20
    7 -7 20
    7 -7 21
    7 -7 21
    7 -7 21
    7 -7 22
    7 -7 22
    7 -7 22
    7 -7 23
    7 -7 23
    7 -7 23
    7 -7 24
    7 -7 24
    7 -7 25
    7 -7 25
    7 8 -27
    7 8 -26
    7 8 -25
    7 -8 -25
    7 8 -24
    7 8 -24
    7 -8 -24
    7 8 -23
    7 8 -23
    7 -8 -23
    7 -8 -23
    7 8 -22
    7 8 -22
    7 -8 -22
    7 -8 -22
    7 -8 -21
    7 8 -21
    7 8 -21
    7 -8 -21
    7 -8 -20
    7 8 -20
    7 8 -20
    7 -8 -20
    7 -8 -19
    7 8 -19
    7 8 -19
    7 -8 -19
    7 -8 -18
    7 8 -18
    7 8 -18
    7 -8 -18
    7 -8 -17
    7 8 -17
    7 8 -17
    7 -8 -17
    7 8 -16
    7 -8 -16
    7 8 -16
    7 -8 -16
    7 8 -16
    7 -8 -15
    7 -8 -15
    7 8 -15
    7 -8 -15
    7 8 -15
    7 8 -14
    7 -8 -14
    7 -8 -14
    7 8 -14
    7 8 -14
    7 -8 -14
    7 8 -13
    7 -8 -13
    7 -8 -13
    7 8 -13
    7 8 -13
    -7 8 13
    7 -8 -13
    7 -8 -13
    7 8 -12
    7 -8 -12
    7 -8 -12
    7 -8 -12
    7 8 -12
    -7 8 12
    7 8 -12
    7 -8 -12
    7 8 -11
    7 -8 -11
    7 -8 -11
    7 -8 -11
    7 8 -11
    -7 8 11
    7 8 -11
    7 -8 -11
    7 -8 -10
    7 8 -10
    7 -8 -10
    -7 8 10
    7 -8 -10
    7 8 -10
    -7 8 10
    7 8 -10
    7 -8 -10
    7 -8 -9
    7 -8 -9
    7 -8 -9
    7 8 -9
    -7 8 9
    7 -8 -9
    7 8 -9
    7 -8 -8
    7 8 -8
    7 -8 -8
    7 -8 -8
    -7 8 8
    7 -8 -7
    -7 8 7
    7 8 -7
    7 -8 -7
    7 -8 -6
    7 8 -6
    -7 8 6
    7 -8 -6
    -7 8 5
    7 -8 -5
    7 8 -5
    7 -8 -4
    7 -8 -4
    7 -8 -4
    -7 8 4
    7 -8 -4
    7 8 -4
    7 -8 -4
    7 -8 -3
    7 -8 -3
    7 8 -3
    -7 8 3
    7 -8 -3
    7 -8 -2
    7 -8 -2
    -7 8 2
    7 -8 -2
    7 -8 -2
    7 8 -2
    7 -8 -1
    7 -8 -1
    7 8 -1
    7 -8 -1
    7 -8 -1
    7 -8 0
    7 -8 0
    7 8 0
    7 -8 0
    7 -8 1
    7 -8 1
    7 8 1
    7 -8 1
    7 -8 1
    7 -8 2
    7 -8 2
    7 8 2
    7 -8 2
    7 -8 2
    7 -8 3
    7 -8 3
    7 -8 3
    7 -8 3
    7 -8 4
    7 -8 4
    7 -8 4
    7 -8 4
    7 -8 5
    7 -8 5
    7 -8 5
    7 -8 5
    -7 8 -6
    7 -8 6
    7 -8 6
    7 -8 6
    7 -8 6
    7 -8 7
    7 -8 7
    7 8 7
    7 -8 7
    -7 8 -7
    7 -8 7
    7 -8 8
    7 -8 8
    7 -8 8
    7 8 8
    7 -8 8
    -7 8 -8
    7 -8 8
    7 -8 9
    7 -8 9
    7 -8 9
    7 -8 9
    7 -8 9
    -7 8 -9
    7 -8 10
    7 -8 10
    7 8 10
    7 -8 10
    7 -8 10
    -7 8 -10
    7 -8 11
    7 -8 11
    7 -8 11
    7 8 11
    7 -8 11
    -7 8 -11
    7 -8 12
    7 -8 12
    7 -8 12
    7 8 12
    7 -8 12
    -7 8 -12
    7 -8 13
    7 -8 13
    7 -8 13
    7 -8 13
    7 -8 14
    7 -8 14
    7 -8 14
    7 -8 14
    7 -8 15
    7 -8 15
    7 -8 15
    7 -8 16
    7 -8 16
    7 -8 16
    7 -8 17
    7 -8 17
    7 -8 17
    7 -8 18
    7 -8 18
    7 -8 19
    7 -8 19
    7 -8 20
    7 -8 20
    7 -8 21
    7 -8 21
    7 -8 21
    7 -8 22
    7 -8 22
    7 -8 22
    7 -8 23
    7 -8 23
    7 -8 23
    7 -8 24
    7 -8 24
    7 9 -27
    7 9 -26
    7 9 -25
    7 9 -25
    7 9 -24
    7 9 -24
    7 -9 -24
    7 9 -23
    7 9 -23
    7 -9 -23
    7 -9 -23
    7 9 -22
    7 9 -22
    7 -9 -22
    7 -9 -22
    7 9 -21
    7 9 -21
    7 -9 -21
    7 -9 -21
    7 -9 -20
    7 9 -20
    7 9 -20
    7 -9 -20
    7 9 -19
    7 9 -19
    7 -9 -19
    7 -9 -19
    7 -9 -18
    7 9 -18
    7 9 -18
    7 -9 -18
    7 9 -18
    7 -9 -17
    7 9 -17
    7 -9 -17
    7 9 -17
    7 -9 -16
    7 9 -16
    7 -9 -16
    7 9 -16
    7 -9 -15
    7 9 -15
    7 -9 -15
    7 9 -15
    7 -9 -15
    7 9 -14
    7 -9 -14
    -7 9 14
    7 9 -14
    7 -9 -14
    7 -9 -14
    7 9 -13
    7 -9 -13
    -7 9 13
    7 9 -13
    -7 9 13
    7 -9 -13
    7 -9 -13
    7 9 -12
    7 -9 -12
    7 -9 -12
    7 9 -12
    -7 9 12
    -7 9 12
    7 -9 -12
    7 -9 -12
    7 -9 -11
    7 9 -11
    7 -9 -11
    7 -9 -11
    7 9 -11
    -7 9 11
    -7 9 11
    7 -9 -11
    7 -9 -10
    7 -9 -10
    7 9 -10
    -7 9 10
    7 -9 -10
    -7 9 10
    7 -9 -10
    7 -9 -9
    7 -9 -9
    7 -9 -9
    7 9 -9
    -7 9 9
    7 -9 -9
    -7 9 9
    7 -9 -8
    7 -9 -8
    7 9 -8
    7 -9 -8
    -7 9 8
    7 -9 -8
    -7 9 8
    -7 9 7
    7 -9 -7
    7 9 -7
    -7 9 7
    7 -9 -7
    -7 9 6
    7 -9 -6
    7 9 -6
    -7 9 6
    7 -9 -6
    7 -9 -5
    7 9 -5
    -7 9 5
    -7 9 5
    7 -9 -5
    7 -9 -4
    7 -9 -4
    7 9 -4
    -7 9 4
    -7 9 4
    7 -9 -3
    -7 9 3
    7 -9 -3
    7 9 -3
    -7 9 3
    7 -9 -3
    7 -9 -2
    7 -9 -2
    7 9 -2
    -7 9 2
    7 -9 -2
    -7 9 2
    7 -9 -2
    7 -9 -1
    7 -9 -1
    7 9 -1
    -7 9 1
    7 -9 -1
    7 -9 0
    7 -9 0
    7 9 0
    -7 9 0
    7 -9 0
    7 -9 1
    7 -9 1
    7 9 1
    7 -9 1
    7 -9 2
    7 -9 2
    7 -9 2
    7 9 2
    7 -9 2
    7 -9 3
    7 -9 3
    7 -9 3
    7 -9 3
    7 -9 4
    7 -9 4
    7 -9 4
    7 -9 4
    7 -9 5
    7 -9 5
    7 -9 5
    7 -9 5
    7 -9 6
    7 -9 6
    7 -9 6
    -7 9 -6
    7 -9 6
    7 -9 7
    7 -9 7
    7 9 7
    7 -9 7
    7 -9 7
    -7 9 -7
    7 -9 7
    7 -9 8
    7 9 8
    7 -9 8
    -7 9 -8
    7 -9 8
    7 -9 8
    7 -9 8
    7 -9 9
    7 -9 9
    7 -9 9
    7 9 9
    7 -9 9
    -7 9 -9
    7 -9 9
    7 -9 10
    7 -9 10
    7 9 10
    7 -9 10
    -7 9 -10
    7 -9 11
    7 -9 11
    7 9 11
    7 -9 11
    7 -9 11
    -7 9 -11
    7 -9 12
    7 9 12
    7 -9 12
    7 -9 12
    7 -9 13
    7 -9 13
    7 -9 13
    7 9 13
    7 -9 13
    7 -9 14
    7 -9 14
    7 -9 14
    7 -9 14
    7 -9 15
    7 -9 15
    7 -9 15
    7 -9 16
    7 -9 16
    7 -9 16
    7 -9 17
    7 -9 17
    7 -9 17
    7 -9 18
    7 -9 18
    7 -9 18
    7 -9 19
    7 -9 19
    7 -9 19
    7 -9 20
    7 -9 20
    7 -9 20
    7 -9 21
    7 -9 21
    7 -9 22
    7 -9 23
    7 -9 23
    7 -9 24
    7 10 -26
    7 10 -25
    7 10 -24
    7 10 -23
    7 -10 -23
    7 10 -22
    7 -10 -22
    7 -10 -22
    7 10 -21
    7 -10 -21
    7 -10 -21
    7 10 -20
    7 -10 -20
    7 -10 -20
    7 10 -19
    7 -10 -19
    7 -10 -19
    7 10 -19
    7 -10 -18
    7 10 -18
    7 -10 -18
    7 10 -18
    7 10 -17
    7 -10 -17
    7 -10 -17
    7 10 -17
    7 -10 -16
    7 10 -16
    7 -10 -16
    7 10 -16
    7 10 -15
    7 -10 -15
    7 -10 -15
    7 10 -15
    7 -10 -15
    7 -10 -14
    7 -10 -14
    7 10 -14
    -7 10 14
    7 -10 -14
    7 10 -14
    7 10 -13
    7 -10 -13
    7 -10 -13
    7 10 -13
    -7 10 13
    7 -10 -13
    7 -10 -12
    -7 10 12
    7 -10 -12
    7 10 -12
    -7 10 12
    7 -10 -12
    7 -10 -11
    7 -10 -11
    7 -10 -11
    7 10 -11
    -7 10 11
    7 -10 -11
    -7 10 11
    7 -10 -10
    7 -10 -10
    -7 10 10
    7 -10 -10
    7 10 -10
    -7 10 10
    7 -10 -10
    7 -10 -9
    7 10 -9
    7 -10 -9
    -7 10 9
    7 -10 -9
    -7 10 9
    7 -10 -8
    -7 10 8
    7 10 -8
    7 -10 -8
    -7 10 8
    7 -10 -8
    7 -10 -7
    -7 10 7
    7 10 -7
    -7 10 7
    7 -10 -7
    7 -10 -6
    7 10 -6
    -7 10 6
    -7 10 6
    7 -10 -6
    7 -10 -5
    7 10 -5
    -7 10 5
    7 -10 -5
    -7 10 5
    -7 10 4
    7 -10 -4
    7 -10 -4
    7 10 -4
    -7 10 4
    7 -10 -3
    -7 10 3
    7 10 -3
    -7 10 3
    7 -10 -3
    7 -10 -2
    7 10 -2
    -7 10 2
    7 -10 -2
    7 -10 -1
    7 -10 -1
    7 10 -1
    7 -10 -1
    -7 10 1
    7 -10 -1
    7 -10 0
    7 -10 0
    7 10 0
    -7 10 0
    7 -10 0
    7 -10 1
    7 -10 1
    7 10 1
    7 -10 1
    7 -10 2
    7 -10 2
    7 -10 2
    7 -10 3
    7 -10 3
    7 -10 3
    7 -10 4
    7 -10 4
    7 -10 4
    7 -10 4
    -7 10 -5
    7 -10 5
    7 -10 5
    7 -10 5
    7 -10 5
    7 -10 6
    -7 10 -6
    7 -10 6
    7 -10 6
    7 -10 6
    7 -10 7
    7 -10 7
    7 10 7
    7 -10 7
    7 -10 7
    -7 10 -7
    7 -10 8
    7 -10 8
    7 10 8
    7 -10 8
    7 -10 8
    7 -10 9
    7 -10 9
    7 10 9
    7 -10 9
    7 -10 10
    7 -10 10
    7 10 10
    7 -10 10
    7 -10 11
    7 -10 11
    7 10 11
    7 -10 11
    7 -10 11
    7 -10 12
    7 -10 12
    7 10 12
    7 -10 12
    7 -10 12
    7 -10 13
    7 -10 13
    7 10 13
    7 -10 13
    7 -10 14
    7 -10 14
    7 -10 15
    7 -10 15
    7 -10 16
    7 -10 16
    7 -10 17
    7 -10 17
    7 -10 17
    7 -10 18
    7 -10 18
    7 -10 18
    7 -10 19
    7 -10 19
    7 -10 19
    7 -10 20
    7 -10 21
    7 11 -24
    7 11 -23
    7 -11 -23
    7 11 -22
    7 -11 -22
    7 11 -21
    7 -11 -21
    7 11 -20
    7 -11 -20
    7 11 -19
    7 -11 -19
    7 11 -19
    7 11 -18
    7 -11 -18
    7 11 -18
    7 11 -17
    7 -11 -17
    7 11 -17
    7 -11 -17
    7 11 -16
    7 -11 -16
    7 -11 -16
    7 11 -16
    7 11 -15
    7 -11 -15
    7 -11 -15
    7 11 -15
    7 -11 -15
    7 11 -14
    7 -11 -14
    7 11 -14
    -7 11 14
    7 -11 -14
    7 -11 -14
    7 -11 -13
    7 -11 -13
    7 11 -13
    -7 11 13
    7 -11 -13
    7 -11 -12
    7 -11 -12
    7 11 -12
    -7 11 12
    7 -11 -12
    7 -11 -11
    7 -11 -11
    7 11 -11
    -7 11 11
    7 -11 -11
    7 -11 -10
    -7 11 10
    7 -11 -10
    7 11 -10
    -7 11 10
    7 -11 -10
    7 -11 -9
    -7 11 9
    7 11 -9
    7 -11 -9
    -7 11 9
    7 -11 -9
    7 -11 -8
    7 11 -8
    7 -11 -8
    -7 11 8
    -7 11 8
    7 -11 -8
    7 -11 -8
    7 -11 -7
    7 -11 -7
    7 11 -7
    -7 11 7
    7 -11 -7
    -7 11 7
    -7 11 6
    7 -11 -6
    7 11 -6
    -7 11 6
    7 -11 -6
    7 -11 -6
    7 -11 -5
    -7 11 5
    7 11 -5
    -7 11 5
    7 -11 -5
    7 -11 -4
    7 11 -4
    -7 11 4
    -7 11 4
    7 -11 -3
    7 11 -3
    7 -11 -3
    -7 11 3
    7 -11 -2
    7 11 -2
    7 -11 -2
    -7 11 2
    7 -11 -1
    7 11 -1
    7 -11 -1
    -7 11 1
    7 -11 0
    7 11 0
    7 -11 0
    -7 11 0
    7 -11 1
    7 -11 1
    -7 11 -1
    7 -11 1
    7 -11 1
    7 -11 2
    7 -11 2
    7 -11 2
    7 -11 3
    7 -11 3
    7 -11 3
    7 -11 4
    7 -11 4
    7 -11 4
    7 -11 5
    7 -11 5
    7 -11 5
    7 -11 5
    7 -11 6
    7 -11 6
    7 -11 6
    7 -11 6
    7 -11 7
    7 -11 7
    7 -11 7
    7 -11 8
    7 -11 8
    7 11 8
    7 -11 9
    7 -11 9
    7 11 9
    7 -11 10
    7 -11 10
    7 -11 11
    7 -11 11
    7 11 11
    7 -11 12
    7 11 12
    7 -11 13
    7 11 13
    7 -11 14
    7 -11 15
    7 -11 16
    7 -11 17
    7 -11 18
    7 -11 19
    7 -11 20
    7 -11 21
    7 -11 22
    7 -12 -22
    7 12 -22
    7 12 -21
    7 -12 -21
    7 12 -20
    7 -12 -20
    7 12 -19
    7 -12 -19
    7 12 -19
    7 12 -18
    7 -12 -18
    7 12 -18
    7 12 -17
    7 -12 -17
    7 12 -17
    7 -12 -16
    7 12 -16
    7 -12 -15
    7 12 -15
    7 -12 -15
    7 -12 -14
    7 12 -14
    7 -12 -14
    7 -12 -13
    7 12 -13
    -7 12 13
    7 -12 -13
    7 -12 -12
    7 12 -12
    -7 12 12
    7 -12 -12
    7 -12 -11
    7 12 -11
    -7 12 11
    7 -12 -11
    7 -12 -10
    7 12 -10
    -7 12 10
    7 -12 -10
    7 12 -9
    7 -12 -9
    -7 12 9
    7 -12 -9
    7 12 -8
    7 -12 -8
    -7 12 8
    7 -12 -8
    7 12 -7
    -7 12 7
    7 -12 -7
    7 12 -6
    -7 12 6
    7 -12 -6
    7 -12 -5
    7 12 -5
    -7 12 5
    7 -12 -5
    7 -12 -4
    7 12 -4
    -7 12 4
    7 -12 -4
    7 -12 -3
    7 12 -3
    -7 12 3
    7 -12 -3
    7 -12 -2
    7 12 -2
    7 -12 -2
    -7 12 2
    7 -12 -1
    7 -12 -1
    -7 12 1
    7 -12 0
    -7 12 0
    7 -12 0
    7 -12 1
    7 -12 1
    -7 12 -1
    7 -12 2
    7 -12 2
    -7 12 -2
    7 -12 3
    -7 12 -3
    7 -12 4
    7 -12 5
    7 -12 6
    7 -12 6
    7 -12 7
    7 -12 7
    7 -12 8
    7 -12 8
    7 12 8
    7 -12 9
    7 -12 9
    7 12 9
    7 -12 10
    7 12 10
    7 -12 11
    7 12 11
    7 -12 12
    7 12 12
    7 -12 13
    7 -12 14
    7 -12 15
    7 -12 16
    7 -12 17
    7 -12 18
    7 -12 19
    7 -12 20
    7 -12 21
    7 -13 -21
    7 -13 -20
    7 -13 -19
    7 13 -19
    7 -13 -18
    7 13 -18
    7 -13 -17
    7 13 -17
    7 -13 -16
    7 13 -16
    7 -13 -15
    7 13 -15
    7 -13 -14
    7 13 -14
    7 -13 -14
    7 -13 -13
    7 13 -13
    -7 13 13
    7 -13 -13
    7 -13 -12
    7 13 -12
    -7 13 12
    7 -13 -12
    7 -13 -11
    7 13 -11
    -7 13 11
    7 -13 -11
    7 13 -10
    7 -13 -10
    -7 13 10
    7 -13 -10
    7 13 -9
    7 -13 -9
    -7 13 9
    7 -13 -9
    7 13 -8
    7 -13 -8
    -7 13 8
    7 -13 -8
    7 13 -7
    7 -13 -7
    -7 13 7
    7 -13 -7
    7 13 -6
    -7 13 6
    7 -13 -6
    7 13 -5
    -7 13 5
    7 -13 -5
    7 13 -4
    -7 13 4
    7 -13 -4
    -7 13 3
    -7 13 2
    7 -13 -2
    7 -13 -1
    -7 13 1
    7 -13 0
    -7 13 0
    7 13 1
    7 -13 1
    -7 13 -1
    7 -13 2
    -7 13 -2
    7 -13 3
    -7 13 -3
    -7 13 -4
    7 -13 5
    7 -13 6
    7 -13 7
    7 -13 8
    7 -13 9
    7 13 9
    7 -13 10
    7 13 10
    7 -13 11
    7 13 11
    7 -13 12
    7 -13 13
    7 -13 14
    7 -13 15
    7 -13 16
    7 -13 17
    7 -13 18
    7 -13 19
    7 -13 20
    7 -14 -19
    7 14 -19
    7 -14 -18
    7 14 -18
    7 -14 -17
    7 14 -17
    7 -14 -16
    7 14 -16
    7 -14 -15
    7 14 -15
    7 -14 -14
    7 14 -14
    7 -14 -14
    7 -14 -13
    7 14 -13
    7 -14 -13
    7 -14 -12
    7 14 -12
    -7 14 12
    7 -14 -12
    7 -14 -11
    7 14 -11
    -7 14 11
    7 -14 -11
    7 14 -10
    7 -14 -10
    -7 14 10
    7 -14 -10
    7 14 -9
    7 -14 -9
    -7 14 9
    7 -14 -9
    7 14 -8
    7 -14 -8
    -7 14 8
    7 -14 -8
    7 14 -7
    7 -14 -7
    -7 14 7
    7 -14 -7
    7 14 -6
    -7 14 6
    7 -14 -6
    -7 14 5
    7 -14 -5
    -7 14 4
    7 -14 -4
    -7 14 3
    7 -14 -3
    -7 14 2
    7 14 -1
    -7 14 1
    7 -14 -1
    7 14 0
    -7 14 0
    7 -14 0
    -7 14 -1
    7 -14 1
    -7 14 -2
    -7 14 -3
    -7 14 -4
    -7 14 -5
    -7 14 -6
    7 -14 7
    -7 14 -7
    7 -14 8
    -7 14 -8
    7 -14 9
    7 -14 10
    7 -14 11
    7 -14 12
    7 -14 13
    7 -14 14
    7 -14 15
    -7 14 -16
    7 -14 16
    7 -14 17
    -7 14 -17
    7 -14 18
    7 -15 -18
    7 15 -18
    7 -15 -17
    7 15 -17
    7 -15 -16
    7 15 -16
    7 -15 -15
    7 15 -15
    7 -15 -14
    7 15 -14
    7 -15 -13
    7 15 -13
    7 -15 -13
    7 -15 -12
    7 15 -12
    -7 15 12
    7 -15 -12
    7 -15 -11
    7 15 -11
    -7 15 11
    7 -15 -11
    7 15 -10
    7 -15 -10
    -7 15 10
    7 -15 -10
    7 15 -9
    7 -15 -9
    -7 15 9
    7 -15 -9
    7 15 -8
    7 -15 -8
    -7 15 8
    7 -15 -8
    7 15 -7
    7 -15 -7
    -7 15 7
    7 -15 -7
    7 -15 -6
    -7 15 6
    7 -15 -6
    -7 15 5
    7 -15 -5
    -7 15 4
    7 -15 -4
    -7 15 3
    7 -15 -3
    7 15 -2
    -7 15 2
    7 -15 -2
    7 15 -1
    -7 15 1
    7 -15 -1
    -7 15 0
    -7 15 -1
    -7 15 -2
    -7 15 -3
    -7 15 -4
    -7 15 -5
    -7 15 -6
    -7 15 -7
    -7 15 -8
    -7 15 -9
    -7 15 -10
    7 -15 11
    -7 15 -11
    -7 15 -12
    7 -15 12
    7 -15 13
    -7 15 -13
    7 -15 14
    -7 15 -14
    7 -15 15
    -7 15 -15
    7 -15 16
    -7 15 -16
    7 -16 -16
    7 16 -16
    7 -16 -15
    7 16 -15
    7 -16 -14
    7 16 -14
    7 -16 -13
    7 16 -13
    7 -16 -12
    7 16 -12
    7 -16 -12
    7 -16 -11
    7 16 -11
    -7 16 11
    7 -16 -11
    7 16 -10
    7 -16 -10
    -7 16 10
    7 -16 -10
    7 -16 -9
    7 16 -9
    -7 16 9
    7 -16 -9
    7 -16 -8
    -7 16 8
    7 -16 -8
    7 -16 -7
    -7 16 7
    7 -16 -7
    7 -16 -6
    -7 16 6
    7 -16 -6
    7 -16 -5
    -7 16 5
    7 -16 -5
    7 16 -4
    7 -16 -4
    -7 16 4
    7 -16 -4
    7 16 -3
    -7 16 3
    7 -16 -3
    7 16 -2
    -7 16 2
    7 -16 -2
    -7 16 1
    7 -16 -1
    -7 16 0
    7 -16 0
    -7 16 -1
    7 -16 1
    -7 16 -2
    -7 16 -3
    -7 16 -4
    -7 16 -5
    -7 16 -6
    -7 16 -7
    -7 16 -8
    -7 16 -9
    -7 16 -10
    -7 16 -11
    -7 16 -12
    -7 16 -13
    -7 16 -14
    7 -17 -14
    7 17 -14
    7 -17 -13
    7 17 -13
    7 -17 -12
    7 17 -12
    7 -17 -11
    7 17 -11
    7 17 -10
    7 -17 -10
    7 -17 -10
    7 -17 -9
    7 17 -9
    -7 17 9
    7 -17 -9
    -7 17 9
    7 -17 -8
    -7 17 8
    7 -17 -8
    7 -17 -7
    -7 17 7
    7 -17 -7
    7 -17 -6
    -7 17 6
    7 -17 -6
    7 17 -5
    7 -17 -5
    7 -17 -5
    -7 17 5
    7 -17 -4
    -7 17 4
    7 -17 -4
    7 -17 -3
    -7 17 3
    7 -17 -3
    7 -17 -2
    -7 17 2
    7 -17 -2
    -7 17 1
    7 -17 -1
    -7 17 0
    7 -17 0
    -7 17 -1
    7 -17 1
    -7 17 -2
    7 -17 2
    -7 17 -3
    7 -17 3
    -7 17 -4
    7 -17 4
    -7 17 -5
    -7 17 -6
    -7 17 -7
    -7 17 -8
    -7 17 -9
    -7 17 -10
    -7 17 -11
    7 -17 11
    7 -18 -11
    7 -18 -10
    7 -18 -9
    7 -18 -8
    -7 18 8
    7 -18 -8
    7 -18 -7
    -7 18 7
    7 -18 -7
    7 -18 -6
    -7 18 6
    7 -18 -6
    7 -18 -5
    -7 18 5
    7 -18 -5
    7 -18 -4
    -7 18 4
    7 -18 -4
    7 -18 -3
    -7 18 3
    7 -18 -3
    7 -18 -2
    -7 18 2
    7 -18 -2
    7 -18 -1
    -7 18 1
    7 -18 -1
    7 -18 0
    -7 18 0
    7 -18 0
    -7 18 -1
    7 -18 1
    -7 18 -2
    7 -18 2
    7 -18 3
    -7 18 -3
    7 -18 3
    7 -18 4
    -7 18 -4
    7 -18 4
    -7 18 -5
    7 -18 5
    -7 18 -6
    7 -18 6
    7 -18 7
    -7 18 -7
    7 -18 7
    -7 18 -8
    7 -18 8
    7 -19 -7
    7 -19 -6
    7 -19 -5
    -7 19 5
    7 -19 -5
    7 -19 -4
    -7 19 4
    7 -19 -4
    7 -19 -3
    -7 19 3
    7 -19 -3
    7 -19 -2
    7 -19 -2
    7 -19 -1
    -7 19 1
    7 -19 -1
    7 -19 0
    -7 19 0
    -7 19 -1
    7 -19 1
    -7 19 -2
    7 -19 2
    7 -19 3
    -7 19 -3
    7 -19 4
    8 0 -30
    8 0 -30
    8 0 -29
    8 0 -29
    8 0 -28
    8 0 -28
    8 0 -27
    8 0 -26
    8 0 -25
    8 0 -24
    8 0 -23
    8 0 -23
    8 0 -22
    8 0 -22
    8 0 -21
    8 0 -21
    8 0 -21
    8 0 -20
    8 0 -20
    8 0 -19
    8 0 -19
    8 0 -18
    8 0 -18
    8 0 -18
    8 0 -17
    8 0 -17
    8 0 -17
    8 0 -16
    8 0 -16
    8 0 -16
    8 0 -16
    8 0 -15
    8 0 -15
    8 0 -14
    8 0 -14
    8 0 -13
    8 0 -13
    8 0 -13
    8 0 -13
    8 0 -12
    8 0 -12
    8 0 -12
    8 0 -12
    8 0 -11
    8 0 -11
    8 0 -11
    8 0 -11
    8 0 -10
    8 0 -10
    8 0 -10
    8 0 -10
    8 0 -9
    8 0 -9
    8 0 -9
    8 0 -9
    8 0 -9
    8 0 -8
    8 0 -8
    8 0 -8
    8 0 -8
    8 0 -7
    8 0 -7
    8 0 -7
    8 0 -7
    8 0 -6
    8 0 -6
    8 0 -5
    8 0 -5
    8 0 -5
    8 0 -4
    8 0 -4
    8 0 -3
    8 0 -3
    8 0 -2
    8 0 -2
    8 0 -2
    8 0 -1
    8 0 -1
    8 0 -1
    8 0 0
    8 0 0
    8 0 0
    8 0 1
    8 0 1
    8 0 2
    8 0 2
    8 0 3
    8 0 3
    8 0 3
    8 0 3
    8 0 4
    8 0 4
    8 0 4
    8 0 5
    8 0 5
    8 0 6
    8 0 6
    -8 0 -6
    8 0 7
    8 0 7
    -8 0 -7
    8 0 8
    8 0 8
    -8 0 -8
    8 0 9
    8 0 9
    -8 0 -9
    8 0 10
    -8 0 -10
    8 0 10
    8 0 11
    8 0 11
    -8 0 -11
    8 0 12
    -8 0 -12
    8 0 12
    8 0 13
    8 0 13
    -8 0 -13
    8 0 14
    8 0 14
    -8 0 -14
    8 0 15
    8 0 15
    -8 0 -15
    8 0 16
    8 0 16
    8 0 16
    8 0 17
    8 0 17
    8 0 18
    8 0 18
    8 0 19
    8 0 19
    8 0 20
    8 0 20
    8 0 21
    8 0 21
    8 0 22
    8 0 22
    8 0 23
    8 0 23
    8 0 24
    8 0 24
    8 0 25
    8 0 25
    8 1 -30
    8 -1 -30
    8 1 -29
    8 -1 -29
    8 1 -29
    8 -1 -29
    8 1 -28
    8 -1 -28
    8 -1 -28
    8 1 -27
    8 -1 -27
    8 1 -26
    8 -1 -26
    8 1 -25
    8 -1 -25
    8 1 -24
    8 -1 -24
    8 1 -23
    8 -1 -23
    8 1 -23
    8 1 -22
    8 -1 -22
    8 -1 -22
    8 1 -22
    8 1 -21
    8 -1 -21
    8 1 -21
    8 1 -20
    8 -1 -20
    8 1 -20
    8 1 -19
    8 1 -19
    8 -1 -19
    8 1 -18
    8 -1 -18
    8 1 -18
    8 1 -18
    8 -1 -18
    8 1 -17
    8 1 -17
    8 -1 -17
    8 -1 -17
    8 1 -16
    8 -1 -16
    8 -1 -16
    8 -1 -16
    8 -1 -16
    8 1 -16
    8 1 -15
    8 -1 -15
    8 1 -15
    8 -1 -15
    8 -1 -15
    8 -1 -15
    8 -1 -14
    8 1 -14
    8 -1 -14
    8 1 -14
    8 1 -14
    8 1 -14
    8 -1 -14
    8 1 -13
    8 -1 -13
    8 1 -13
    8 -1 -13
    8 1 -13
    8 1 -13
    8 -1 -13
    8 1 -12
    8 -1 -12
    8 1 -12
    8 -1 -12
    8 -1 -12
    8 1 -12
    8 -1 -12
    8 1 -12
    8 1 -11
    8 1 -11
    8 -1 -11
    8 1 -11
    8 -1 -11
    8 -1 -11
    8 1 -11
    8 -1 -11
    8 -1 -10
    8 1 -10
    8 -1 -10
    8 1 -10
    8 1 -10
    8 -1 -10
    8 1 -10
    8 -1 -10
    8 1 -10
    8 -1 -9
    8 1 -9
    8 1 -9
    8 1 -9
    8 -1 -9
    8 1 -9
    8 -1 -9
    8 1 -9
    8 -1 -9
    8 1 -8
    8 1 -8
    8 1 -8
    8 -1 -8
    8 1 -8
    8 -1 -8
    8 1 -8
    8 -1 -8
    8 -1 -7
    8 1 -7
    8 1 -7
    8 1 -7
    8 1 -7
    8 -1 -7
    8 -1 -7
    8 1 -7
    8 -1 -7
    8 1 -6
    8 -1 -6
    8 1 -6
    8 1 -6
    8 -1 -6
    8 -1 -6
    8 -1 -5
    8 -1 -5
    8 1 -5
    8 1 -5
    8 -1 -5
    8 1 -4
    8 -1 -4
    8 -1 -4
    8 1 -4
    8 1 -4
    8 -1 -4
    8 -1 -3
    8 1 -3
    8 1 -3
    8 1 -3
    8 -1 -3
    8 1 -2
    8 -1 -2
    8 1 -2
    8 1 -2
    8 -1 -2
    8 1 -1
    8 1 -1
    8 -1 -1
    8 1 -1
    8 -1 0
    8 1 0
    8 -1 0
    8 -1 0
    8 1 0
    8 1 0
    8 1 1
    8 -1 1
    8 1 1
    8 -1 1
    8 -1 1
    8 -1 1
    8 1 1
    8 1 2
    8 -1 2
    8 -1 2
    8 -1 2
    8 1 2
    8 -1 2
    8 -1 3
    8 -1 3
    8 1 3
    8 -1 3
    8 1 4
    8 1 4
    8 -1 4
    8 -1 4
    8 1 4
    8 -1 5
    8 -1 5
    8 1 5
    -8 -1 -5
    8 1 5
    8 1 5
    8 -1 5
    8 1 6
    8 1 6
    8 -1 6
    8 -1 6
    8 1 6
    -8 -1 -6
    -8 1 -7
    8 1 7
    8 -1 7
    8 -1 7
    8 1 7
    8 1 7
    -8 -1 -7
    8 1 8
    8 -1 8
    8 -1 8
    8 1 8
    8 1 8
    -8 1 -8
    -8 -1 -8
    8 1 9
    8 1 9
    8 -1 9
    8 -1 9
    -8 -1 -9
    8 1 9
    -8 1 -9
    8 1 10
    8 1 10
    8 -1 10
    8 -1 10
    8 1 10
    -8 1 -10
    -8 -1 -10
    8 1 11
    8 1 11
    8 -1 11
    8 -1 11
    8 1 11
    -8 1 -11
    -8 -1 -11
    8 1 12
    8 1 12
    8 -1 12
    8 -1 12
    8 1 12
    -8 1 -12
    -8 -1 -12
    8 1 13
    8 -1 13
    8 -1 13
    -8 1 -13
    8 1 13
    -8 -1 -13
    8 1 14
    8 -1 14
    8 1 14
    -8 1 -14
    -8 -1 -14
    8 1 15
    8 -1 15
    8 1 15
    8 -1 16
    8 1 16
    8 1 16
    8 -1 17
    8 1 17
    8 1 17
    8 -1 18
    8 1 18
    8 1 18
    8 1 19
    8 1 19
    8 1 20
    8 1 20
    8 1 21
    8 1 21
    8 1 22
    8 1 22
    8 -1 22
    8 1 23
    8 -1 23
    8 1 23
    8 -1 23
    8 1 24
    8 -1 24
    8 1 24
    8 -1 24
    8 1 25
    8 -1 25
    8 -1 25
    8 -1 26
    8 2 -30
    8 -2 -30
    8 2 -29
    8 -2 -29
    8 -2 -29
    8 2 -28
    8 -2 -28
    8 -2 -27
    8 2 -27
    8 2 -26
    8 -2 -26
    8 2 -25
    8 -2 -25
    8 2 -24
    8 -2 -24
    8 -2 -24
    8 2 -23
    8 -2 -23
    8 -2 -23
    8 -2 -23
    8 2 -22
    8 -2 -22
    8 -2 -22
    8 2 -22
    8 2 -21
    8 -2 -21
    8 2 -21
    8 -2 -21
    8 2 -20
    8 -2 -20
    8 2 -20
    8 -2 -20
    8 2 -19
    8 -2 -19
    8 2 -19
    8 -2 -19
    8 2 -18
    8 -2 -18
    8 2 -18
    8 -2 -18
    8 2 -17
    8 2 -17
    8 -2 -17
    8 -2 -17
    8 2 -16
    8 -2 -16
    8 2 -16
    8 -2 -16
    8 2 -15
    8 -2 -15
    8 2 -15
    8 -2 -15
    8 2 -14
    8 2 -14
    8 -2 -14
    8 2 -14
    8 2 -13
    8 2 -13
    8 -2 -13
    8 2 -13
    8 2 -12
    8 2 -12
    8 -2 -12
    8 -2 -12
    8 2 -12
    8 2 -11
    8 2 -11
    8 2 -11
    8 -2 -11
    8 -2 -11
    8 2 -10
    8 2 -10
    8 -2 -10
    8 -2 -10
    8 2 -10
    8 2 -9
    8 2 -9
    8 2 -9
    8 -2 -9
    8 -2 -9
    8 -2 -9
    8 2 -8
    8 2 -8
    8 2 -8
    8 -2 -8
    8 -2 -8
    8 -2 -8
    8 -2 -8
    8 -2 -7
    8 -2 -7
    8 2 -7
    8 2 -7
    8 -2 -7
    8 2 -7
    8 -2 -7
    8 -2 -7
    8 -2 -6
    8 2 -6
    8 -2 -6
    8 -2 -6
    8 -2 -6
    8 -2 -6
    8 -2 -6
    8 -2 -5
    8 2 -5
    8 -2 -5
    8 2 -5
    8 -2 -5
    8 -2 -5
    8 -2 -4
    8 -2 -4
    8 2 -4
    8 2 -4
    8 -2 -4
    8 -2 -4
    8 -2 -3
    8 -2 -3
    8 -2 -3
    8 2 -3
    8 2 -3
    8 -2 -3
    8 -2 -2
    8 -2 -2
    8 -2 -2
    8 2 -2
    8 2 -2
    8 -2 -2
    8 2 -2
    8 -2 -1
    8 2 -1
    8 -2 -1
    8 2 -1
    8 -2 -1
    8 2 -1
    8 -2 -1
    8 2 0
    8 2 0
    8 -2 0
    8 2 0
    8 -2 0
    8 -2 0
    8 -2 0
    8 -2 1
    8 2 1
    8 -2 1
    8 2 1
    8 -2 1
    8 2 2
    8 -2 2
    8 2 2
    8 -2 2
    8 -2 2
    8 2 3
    8 -2 3
    8 -2 3
    8 2 3
    8 -2 3
    8 -2 3
    8 -2 4
    -8 -2 -4
    8 2 4
    8 2 4
    8 -2 4
    8 -2 4
    8 -2 4
    8 -2 4
    8 2 5
    8 -2 5
    8 2 5
    8 -2 5
    8 -2 5
    8 2 5
    8 -2 5
    -8 -2 -5
    8 -2 6
    8 -2 6
    8 2 6
    8 2 6
    8 -2 6
    8 2 6
    8 -2 6
    -8 -2 -6
    8 2 7
    8 2 7
    8 -2 7
    8 -2 7
    8 2 7
    8 -2 7
    -8 2 -7
    -8 -2 -7
    8 2 8
    8 2 8
    8 -2 8
    8 -2 8
    8 2 8
    8 -2 8
    -8 2 -8
    -8 -2 -8
    8 -2 9
    8 -2 9
    8 2 9
    8 2 9
    8 -2 9
    -8 -2 -9
    -8 2 -9
    8 -2 10
    8 -2 10
    8 2 10
    8 2 10
    8 -2 10
    -8 2 -10
    -8 -2 -10
    8 -2 11
    8 -2 11
    8 2 11
    8 2 11
    8 -2 11
    -8 2 -11
    -8 -2 -11
    8 -2 12
    8 -2 12
    -8 -2 -12
    8 2 12
    -8 2 -12
    8 2 12
    8 -2 12
    8 2 13
    8 -2 13
    8 -2 13
    8 2 13
    8 -2 13
    -8 2 -13
    -8 -2 -13
    -8 -2 -14
    8 2 14
    8 -2 14
    8 -2 14
    8 2 14
    8 -2 14
    -8 2 -14
    8 -2 15
    8 2 15
    8 -2 15
    8 2 15
    8 -2 15
    8 -2 16
    8 2 16
    8 -2 16
    8 2 16
    8 -2 16
    8 2 17
    8 -2 17
    8 -2 17
    8 2 17
    8 -2 17
    8 2 18
    8 -2 18
    8 -2 18
    8 2 18
    8 -2 18
    8 2 19
    8 -2 19
    8 2 19
    8 -2 19
    8 -2 19
    8 -2 20
    8 2 20
    8 -2 20
    8 2 20
    8 2 21
    8 -2 21
    8 2 21
    8 2 22
    8 2 22
    8 2 23
    8 2 23
    8 2 24
    8 2 24
    8 -2 26
    8 -2 26
    8 3 -30
    8 -3 -30
    8 3 -29
    8 3 -29
    8 -3 -29
    8 3 -28
    8 3 -28
    8 3 -27
    8 -3 -27
    8 3 -27
    8 3 -26
    8 -3 -26
    8 3 -26
    8 3 -25
    8 -3 -25
    8 3 -25
    8 3 -24
    8 -3 -24
    8 -3 -24
    8 -3 -24
    8 3 -23
    8 -3 -23
    8 -3 -23
    8 -3 -23
    8 -3 -22
    8 3 -22
    8 -3 -22
    8 -3 -21
    8 3 -21
    8 -3 -21
    8 3 -21
    8 -3 -20
    8 3 -20
    8 -3 -20
    8 3 -20
    8 -3 -19
    8 -3 -19
    8 3 -19
    8 3 -18
    8 -3 -18
    8 -3 -18
    8 -3 -18
    8 3 -17
    8 -3 -17
    8 -3 -17
    8 -3 -17
    8 3 -16
    8 -3 -16
    8 -3 -16
    8 -3 -16
    8 -3 -16
    8 -3 -15
    8 3 -15
    8 -3 -15
    8 -3 -15
    8 3 -15
    8 -3 -15
    8 3 -14
    8 3 -14
    8 -3 -14
    8 -3 -14
    8 -3 -14
    8 3 -14
    8 3 -14
    8 -3 -14
    8 3 -13
    8 3 -13
    8 3 -13
    8 -3 -13
    8 3 -13
    8 -3 -13
    8 -3 -13
    8 3 -12
    8 3 -12
    8 3 -12
    8 -3 -12
    8 -3 -12
    8 3 -12
    8 -3 -12
    8 3 -11
    8 3 -11
    8 3 -11
    8 -3 -11
    8 -3 -11
    8 3 -11
    8 -3 -11
    8 -3 -11
    8 -3 -11
    8 -3 -10
    8 3 -10
    8 3 -10
    8 -3 -10
    8 -3 -10
    8 3 -10
    8 -3 -10
    8 3 -10
    8 -3 -10
    8 3 -9
    8 3 -9
    8 3 -9
    8 -3 -9
    8 -3 -9
    8 -3 -9
    8 3 -9
    8 -3 -9
    8 3 -8
    8 3 -8
    8 -3 -8
    8 -3 -8
    8 -3 -8
    8 3 -8
    8 3 -7
    8 3 -7
    8 -3 -7
    8 -3 -7
    8 -3 -7
    8 3 -7
    8 -3 -7
    8 -3 -6
    8 3 -6
    8 -3 -6
    8 -3 -6
    8 -3 -6
    8 -3 -6
    8 -3 -6
    8 -3 -5
    8 -3 -5
    8 3 -5
    8 -3 -5
    8 -3 -5
    8 -3 -5
    8 -3 -5
    8 -3 -4
    8 -3 -4
    8 3 -4
    8 -3 -4
    8 -3 -4
    8 -3 -4
    8 -3 -4
    8 -3 -3
    8 -3 -3
    8 3 -3
    8 -3 -3
    8 -3 -3
    8 -3 -2
    8 -3 -2
    8 -3 -2
    8 3 -2
    8 -3 -2
    8 -3 -1
    8 3 -1
    8 -3 -1
    8 -3 0
    8 -3 0
    8 -3 0
    8 3 0
    8 -3 0
    8 3 0
    8 -3 1
    8 3 1
    8 -3 1
    8 -3 1
    8 3 1
    8 -3 1
    8 3 2
    8 -3 2
    8 -3 2
    8 -3 2
    8 -3 2
    8 -3 2
    8 -3 3
    8 3 3
    8 -3 3
    8 -3 3
    8 -3 3
    8 -3 3
    -8 -3 -3
    8 3 3
    -8 -3 -4
    8 -3 4
    8 -3 4
    8 3 4
    8 -3 4
    8 -3 4
    8 3 4
    8 -3 5
    8 -3 5
    8 3 5
    8 -3 5
    8 -3 5
    -8 -3 -5
    8 3 6
    8 -3 6
    8 -3 6
    8 -3 6
    8 3 6
    8 -3 6
    -8 -3 -6
    8 -3 7
    8 3 7
    8 -3 7
    8 3 7
    8 -3 7
    -8 3 -7
    -8 -3 -7
    8 -3 8
    8 3 8
    8 -3 8
    8 3 8
    8 -3 8
    -8 3 -8
    -8 -3 -8
    8 -3 9
    8 3 9
    8 -3 9
    8 3 9
    8 -3 9
    -8 -3 -9
    -8 3 -9
    8 3 10
    8 -3 10
    8 -3 10
    8 3 10
    8 -3 10
    -8 3 -10
    -8 -3 -10
    8 -3 11
    8 3 11
    8 -3 11
    8 3 11
    8 -3 11
    -8 3 -11
    -8 -3 -11
    8 -3 12
    -8 -3 -12
    8 3 12
    8 -3 12
    -8 3 -12
    8 3 12
    8 -3 12
    8 3 13
    8 -3 13
    8 -3 13
    8 3 13
    8 -3 13
    -8 3 -13
    -8 -3 -13
    8 3 14
    8 -3 14
    8 -3 14
    8 3 14
    8 -3 14
    -8 3 -14
    -8 -3 -14
    8 -3 15
    8 -3 15
    8 3 15
    8 3 15
    8 -3 15
    8 -3 16
    8 3 16
    8 -3 16
    8 3 16
    8 -3 16
    8 -3 17
    8 3 17
    8 -3 17
    8 3 17
    8 -3 17
    8 -3 18
    8 -3 18
    8 3 18
    8 3 18
    8 -3 18
    8 -3 19
    8 3 19
    8 -3 19
    8 3 19
    8 -3 19
    8 3 20
    8 -3 20
    8 -3 20
    8 3 20
    8 -3 20
    8 -3 21
    8 -3 21
    8 3 21
    8 3 21
    8 -3 21
    8 -3 22
    8 3 22
    8 3 22
    8 -3 22
    8 3 23
    8 -3 23
    8 3 23
    8 -3 23
    8 -3 24
    8 -3 24
    8 -3 25
    8 -3 25
    8 4 -29
    8 4 -29
    8 -4 -29
    8 4 -28
    8 4 -28
    8 -4 -27
    8 4 -27
    8 4 -26
    8 -4 -26
    8 4 -26
    8 4 -25
    8 -4 -25
    8 4 -25
    8 -4 -25
    8 4 -24
    8 -4 -24
    8 4 -24
    8 -4 -24
    8 -4 -24
    8 -4 -23
    8 4 -23
    8 4 -23
    8 -4 -23
    8 -4 -23
    8 4 -22
    8 -4 -22
    8 -4 -22
    8 -4 -21
    8 -4 -21
    8 -4 -20
    8 -4 -20
    8 4 -19
    8 -4 -19
    8 -4 -19
    8 -4 -18
    8 -4 -18
    8 4 -18
    8 -4 -17
    8 4 -17
    8 -4 -17
    8 -4 -17
    8 4 -17
    8 4 -17
    8 4 -16
    8 -4 -16
    8 -4 -16
    8 -4 -16
    8 4 -16
    8 4 -16
    8 -4 -16
    8 -4 -15
    8 -4 -15
    8 -4 -15
    8 4 -15
    8 4 -15
    8 -4 -15
    8 -4 -14
    8 -4 -14
    8 4 -14
    8 -4 -14
    8 4 -14
    8 -4 -14
    8 -4 -13
    8 4 -13
    8 -4 -13
    8 -4 -13
    8 4 -13
    8 4 -13
    8 -4 -13
    8 4 -12
    8 -4 -12
    8 -4 -12
    8 4 -12
    8 -4 -12
    8 -4 -11
    8 -4 -11
    8 4 -11
    8 -4 -11
    8 -4 -11
    8 -4 -10
    8 4 -10
    8 -4 -10
    8 -4 -10
    8 -4 -10
    8 4 -10
    8 -4 -10
    8 -4 -9
    8 -4 -9
    8 -4 -9
    8 4 -9
    8 -4 -9
    8 4 -8
    8 -4 -8
    8 -4 -8
    8 -4 -8
    8 4 -8
    8 4 -7
    8 -4 -7
    8 -4 -7
    8 -4 -7
    8 4 -7
    8 -4 -7
    8 -4 -6
    8 -4 -6
    8 4 -6
    8 -4 -6
    8 -4 -6
    8 -4 -6
    8 -4 -5
    8 -4 -5
    8 4 -5
    8 -4 -5
    8 -4 -5
    8 -4 -5
    8 -4 -4
    8 -4 -4
    8 -4 -4
    8 -4 -4
    8 -4 -4
    8 -4 -3
    8 -4 -3
    8 -4 -3
    8 -4 -3
    8 -4 -3
    8 -4 -2
    8 -4 -2
    8 -4 -2
    8 4 -2
    8 -4 -2
    8 -4 -2
    8 -4 -1
    8 -4 -1
    8 -4 -1
    8 4 -1
    8 -4 -1
    8 -4 -1
    8 -4 0
    8 -4 0
    8 -4 0
    8 4 0
    8 -4 0
    8 -4 0
    8 -4 0
    8 -4 0
    8 -4 1
    8 -4 1
    8 -4 1
    8 -4 1
    8 4 1
    8 -4 1
    8 -4 2
    8 -4 2
    8 -4 2
    8 4 2
    8 -4 2
    8 -4 3
    8 -4 3
    8 -4 3
    8 -4 3
    8 -4 4
    8 -4 4
    8 -4 4
    8 -4 4
    8 -4 4
    8 -4 5
    8 -4 5
    8 -4 5
    8 -4 5
    8 4 5
    8 4 6
    8 -4 6
    8 -4 6
    8 -4 6
    8 4 7
    8 -4 7
    8 -4 7
    8 4 7
    8 -4 7
    -8 4 -7
    8 4 8
    8 -4 8
    8 -4 8
    8 4 8
    8 -4 8
    -8 4 -8
    8 4 9
    8 -4 9
    8 4 9
    8 -4 9
    -8 4 -9
    8 4 10
    8 -4 10
    8 -4 10
    8 4 10
    8 -4 10
    -8 4 -10
    8 -4 11
    8 -4 11
    8 4 11
    8 4 11
    8 -4 11
    8 -4 12
    8 4 12
    8 -4 12
    8 4 12
    8 -4 12
    8 -4 13
    8 4 13
    8 -4 13
    8 4 13
    8 -4 13
    8 4 14
    8 -4 14
    8 -4 14
    8 4 14
    8 -4 14
    8 -4 15
    8 -4 15
    8 4 15
    8 4 15
    8 -4 15
    8 -4 16
    8 4 16
    8 -4 16
    8 4 16
    8 -4 16
    8 4 17
    8 -4 17
    8 -4 17
    8 4 17
    8 -4 17
    8 -4 18
    8 4 18
    8 -4 18
    8 4 18
    8 -4 18
    8 -4 19
    8 -4 19
    8 4 19
    8 4 19
    8 -4 19
    8 4 20
    8 -4 20
    8 -4 20
    8 4 20
    8 -4 20
    8 4 21
    8 -4 21
    8 -4 21
    8 4 21
    8 -4 21
    8 -4 22
    8 -4 22
    8 -4 22
    8 -4 23
    8 -4 23
    8 -4 24
    8 -4 24
    8 -4 25
    8 -4 25
    8 -4 26
    8 5 -29
    8 -5 -29
    8 5 -28
    8 5 -28
    8 5 -27
    8 5 -27
    8 5 -26
    8 -5 -26
    8 5 -26
    8 5 -25
    8 -5 -25
    8 5 -25
    8 -5 -25
    8 -5 -25
    8 5 -24
    8 -5 -24
    8 5 -24
    8 -5 -24
    8 -5 -24
    8 -5 -23
    8 5 -23
    8 -5 -23
    8 -5 -23
    8 -5 -22
    8 5 -22
    8 -5 -22
    8 -5 -21
    8 5 -21
    8 -5 -21
    8 -5 -20
    8 -5 -20
    8 -5 -19
    8 5 -19
    8 -5 -19
    8 5 -18
    8 -5 -18
    8 -5 -18
    8 -5 -17
    8 5 -17
    8 -5 -17
    8 5 -17
    8 5 -17
    8 -5 -16
    8 5 -16
    8 -5 -16
    8 5 -16
    8 -5 -15
    8 5 -15
    8 -5 -15
    8 -5 -15
    8 5 -15
    8 -5 -15
    8 -5 -14
    8 5 -14
    8 -5 -14
    8 -5 -14
    8 5 -14
    8 -5 -14
    8 -5 -13
    8 5 -13
    8 -5 -13
    8 -5 -13
    8 5 -13
    8 -5 -13
    8 -5 -13
    8 -5 -12
    8 -5 -12
    8 -5 -12
    8 5 -12
    8 -5 -12
    8 -5 -11
    8 -5 -11
    8 5 -11
    8 -5 -10
    8 -5 -10
    8 5 -10
    8 -5 -9
    8 -5 -9
    8 -5 -9
    8 -5 -9
    8 5 -9
    8 -5 -8
    8 -5 -8
    8 -5 -8
    8 5 -8
    8 -5 -8
    8 -5 -7
    8 -5 -7
    8 -5 -7
    8 -5 -7
    8 -5 -6
    8 -5 -6
    8 -5 -6
    8 -5 -6
    8 -5 -6
    8 -5 -6
    8 -5 -5
    8 -5 -5
    8 -5 -5
    8 -5 -5
    8 -5 -5
    8 -5 -5
    8 -5 -4
    8 -5 -4
    8 -5 -4
    8 -5 -4
    8 -5 -4
    8 -5 -4
    8 -5 -3
    8 -5 -3
    8 -5 -3
    8 -5 -3
    8 -5 -3
    8 -5 -2
    8 -5 -2
    8 -5 -2
    8 -5 -2
    8 -5 -2
    8 -5 -1
    8 -5 -1
    8 -5 -1
    8 -5 -1
    8 -5 -1
    8 -5 -1
    8 -5 0
    8 -5 0
    8 -5 0
    8 -5 0
    8 -5 0
    8 -5 1
    8 -5 1
    8 5 1
    8 -5 1
    8 -5 1
    8 -5 1
    8 -5 2
    8 -5 2
    8 -5 2
    8 5 2
    8 -5 2
    8 -5 3
    8 -5 3
    8 -5 3
    8 -5 3
    8 -5 4
    8 -5 4
    8 -5 4
    8 -5 4
    8 -5 4
    8 -5 4
    8 -5 5
    8 -5 5
    8 -5 5
    8 -5 5
    8 -5 5
    8 -5 5
    8 -5 6
    8 -5 6
    8 -5 6
    8 -5 6
    8 -5 6
    8 -5 6
    8 -5 7
    8 5 7
    8 -5 7
    8 -5 7
    8 -5 7
    8 -5 7
    8 5 8
    8 -5 8
    8 -5 8
    8 -5 8
    8 -5 8
    8 -5 8
    8 -5 9
    8 -5 9
    8 -5 9
    8 5 10
    8 -5 10
    8 -5 10
    8 -5 11
    8 5 11
    8 -5 11
    -8 5 -11
    8 5 12
    8 -5 12
    8 -5 12
    -8 5 -12
    8 5 13
    8 -5 13
    8 -5 13
    8 5 13
    8 -5 13
    -8 5 -13
    8 -5 14
    8 5 14
    8 -5 14
    8 5 14
    8 -5 14
    8 5 15
    8 -5 15
    8 -5 15
    8 5 15
    8 -5 15
    8 -5 16
    8 -5 16
    8 5 16
    8 5 16
    8 -5 16
    8 -5 17
    8 5 17
    8 -5 17
    8 -5 17
    8 5 18
    8 -5 18
    8 -5 18
    8 -5 18
    8 -5 19
    8 -5 19
    8 -5 19
    8 -5 20
    8 -5 20
    8 -5 20
    8 -5 21
    8 -5 21
    8 -5 21
    8 -5 22
    8 -5 22
    8 -5 22
    8 -5 23
    8 -5 23
    8 -5 23
    8 -5 23
    8 -5 24
    8 -5 24
    8 -5 25
    8 6 -28
    8 6 -27
    8 6 -27
    8 6 -26
    8 -6 -25
    8 6 -25
    8 -6 -25
    8 -6 -24
    8 6 -24
    8 -6 -24
    8 -6 -24
    8 -6 -23
    8 -6 -23
    8 6 -23
    8 -6 -23
    8 -6 -22
    8 6 -22
    8 -6 -22
    8 -6 -21
    8 6 -21
    8 6 -21
    8 -6 -21
    8 -6 -20
    8 6 -20
    8 6 -20
    8 -6 -20
    8 -6 -19
    8 6 -19
    8 6 -19
    8 -6 -19
    8 6 -18
    8 6 -18
    8 -6 -18
    8 -6 -18
    8 -6 -17
    8 6 -17
    8 -6 -17
    8 -6 -16
    8 6 -16
    8 -6 -16
    8 6 -16
    8 -6 -15
    8 6 -15
    8 -6 -15
    8 -6 -15
    8 6 -15
    8 -6 -14
    8 6 -14
    8 -6 -14
    8 -6 -14
    8 6 -14
    8 6 -13
    8 -6 -13
    8 -6 -13
    8 -6 -13
    8 -6 -13
    8 6 -13
    8 -6 -12
    8 6 -12
    8 -6 -12
    8 -6 -12
    8 -6 -12
    8 6 -12
    8 6 -11
    8 -6 -11
    8 -6 -11
    8 6 -11
    8 -6 -10
    8 6 -10
    8 -6 -10
    8 6 -10
    8 -6 -9
    8 6 -9
    8 -6 -9
    -8 6 9
    8 6 -9
    -8 6 8
    8 -6 -8
    8 -6 -8
    8 -6 -8
    8 -6 -8
    8 6 -8
    8 -6 -7
    8 -6 -7
    8 -6 -7
    -8 6 7
    8 -6 -7
    8 -6 -6
    8 -6 -6
    8 -6 -6
    8 -6 -6
    8 -6 -5
    8 6 -5
    8 -6 -5
    8 -6 -5
    8 -6 -5
    8 -6 -4
    8 -6 -4
    8 6 -4
    8 -6 -4
    8 -6 -4
    8 -6 -4
    8 -6 -3
    8 -6 -3
    8 -6 -3
    8 -6 -3
    8 -6 -3
    8 -6 -2
    8 -6 -2
    8 6 -2
    8 -6 -2
    8 -6 -2
    8 -6 -2
    8 -6 -1
    8 -6 -1
    8 -6 -1
    8 -6 -1
    8 -6 -1
    8 -6 0
    8 -6 0
    8 -6 0
    8 -6 0
    8 -6 0
    8 -6 1
    8 -6 1
    8 -6 1
    8 -6 1
    8 -6 1
    8 -6 1
    8 -6 2
    8 -6 2
    8 -6 2
    8 -6 2
    8 -6 2
    8 -6 2
    8 -6 3
    8 -6 3
    8 -6 3
    8 -6 3
    8 -6 3
    8 -6 3
    8 -6 4
    8 -6 4
    8 -6 4
    8 -6 4
    8 -6 4
    8 -6 5
    8 -6 5
    8 -6 5
    8 -6 5
    8 -6 5
    8 -6 5
    8 -6 6
    8 -6 6
    8 -6 6
    8 -6 6
    8 -6 6
    8 -6 6
    8 -6 7
    8 -6 7
    8 -6 7
    8 -6 7
    -8 6 -7
    8 -6 7
    8 -6 7
    8 -6 8
    8 -6 8
    8 -6 8
    8 -6 8
    8 -6 8
    8 -6 8
    -8 6 -8
    8 -6 9
    8 -6 9
    8 -6 9
    8 -6 9
    -8 6 -9
    8 -6 10
    8 -6 10
    8 6 10
    8 -6 10
    8 -6 10
    -8 6 -10
    8 -6 11
    8 -6 11
    8 -6 11
    -8 6 -11
    8 -6 12
    8 -6 12
    -8 6 -12
    8 -6 13
    8 -6 13
    8 -6 14
    8 -6 14
    8 -6 15
    8 -6 15
    8 -6 16
    8 -6 16
    8 -6 16
    8 -6 17
    8 -6 17
    8 -6 17
    8 -6 18
    8 -6 18
    8 -6 18
    8 -6 19
    8 -6 19
    8 -6 19
    8 -6 20
    8 -6 20
    8 -6 20
    8 -6 20
    8 -6 21
    8 -6 21
    8 -6 21
    8 -6 21
    8 -6 22
    8 -6 22
    8 -6 22
    8 -6 23
    8 -6 23
    8 -6 23
    8 -6 24
    8 -6 25
    8 7 -26
    8 7 -25
    8 -7 -25
    8 7 -24
    8 7 -24
    8 -7 -24
    8 -7 -24
    8 7 -23
    8 -7 -23
    8 7 -23
    8 -7 -23
    8 -7 -23
    8 7 -22
    8 7 -22
    8 -7 -22
    8 -7 -22
    8 -7 -21
    8 7 -21
    8 7 -21
    8 -7 -21
    8 -7 -20
    8 7 -20
    8 7 -20
    8 -7 -20
    8 -7 -19
    8 7 -19
    8 7 -19
    8 -7 -19
    8 7 -18
    8 7 -18
    8 -7 -18
    8 -7 -18
    8 7 -17
    8 7 -17
    8 -7 -17
    8 -7 -17
    8 -7 -16
    8 7 -16
    8 -7 -16
    8 -7 -15
    8 7 -15
    8 -7 -15
    8 7 -15
    8 -7 -14
    8 7 -14
    8 -7 -14
    8 -7 -14
    8 -7 -14
    8 7 -14
    8 7 -13
    8 -7 -13
    8 -7 -13
    8 -7 -13
    8 -7 -13
    8 7 -13
    8 -7 -12
    8 7 -12
    8 -7 -12
    8 -7 -12
    8 -7 -12
    8 7 -12
    8 -7 -11
    8 7 -11
    8 -7 -11
    -8 7 11
    8 -7 -11
    8 -7 -11
    8 7 -11
    8 7 -10
    8 -7 -10
    8 -7 -10
    -8 7 10
    8 -7 -10
    8 7 -10
    8 -7 -9
    8 -7 -9
    -8 7 9
    8 -7 -8
    8 -7 -8
    -8 7 8
    8 -7 -7
    8 7 -7
    8 -7 -7
    -8 7 7
    8 -7 -7
    -8 7 6
    8 -7 -6
    8 -7 -6
    8 -7 -6
    8 -7 -6
    8 -7 -5
    8 -7 -5
    8 -7 -5
    8 7 -5
    8 -7 -5
    8 -7 -5
    8 -7 -4
    8 -7 -4
    8 -7 -4
    8 7 -4
    8 -7 -4
    8 -7 -4
    8 -7 -4
    8 -7 -3
    8 -7 -3
    8 -7 -3
    8 7 -3
    8 -7 -3
    8 -7 -3
    8 -7 -2
    8 -7 -2
    8 -7 -2
    8 -7 -2
    8 7 -2
    8 -7 -2
    8 -7 -1
    8 -7 -1
    8 -7 -1
    8 7 -1
    8 -7 -1
    8 -7 -1
    8 -7 0
    8 -7 0
    8 -7 0
    8 -7 0
    8 -7 0
    8 -7 1
    8 -7 1
    8 -7 1
    8 -7 1
    8 -7 1
    8 -7 2
    8 -7 2
    8 -7 2
    8 -7 2
    8 -7 2
    8 -7 2
    8 -7 3
    8 -7 3
    8 -7 3
    8 -7 3
    8 -7 3
    8 -7 3
    8 -7 4
    8 -7 4
    8 -7 4
    8 -7 4
    8 -7 4
    8 -7 5
    8 -7 5
    8 -7 5
    8 -7 5
    8 -7 5
    8 -7 5
    8 -7 6
    8 -7 6
    8 -7 6
    8 -7 6
    8 -7 6
    8 -7 6
    -8 7 -6
    8 -7 7
    8 -7 7
    8 -7 7
    8 -7 7
    8 -7 7
    8 -7 7
    -8 7 -7
    8 -7 8
    8 -7 8
    8 -7 8
    8 -7 8
    8 -7 8
    -8 7 -8
    8 -7 8
    8 -7 9
    8 -7 9
    8 -7 9
    -8 7 -9
    8 -7 9
    8 -7 9
    8 -7 10
    8 -7 10
    -8 7 -10
    8 -7 10
    8 -7 10
    8 -7 11
    8 -7 11
    8 -7 11
    8 -7 11
    8 -7 11
    -8 7 -11
    8 -7 12
    8 -7 12
    8 -7 12
    8 -7 12
    8 -7 13
    8 -7 13
    8 -7 13
    8 -7 13
    8 -7 14
    8 -7 14
    8 -7 14
    8 -7 14
    8 -7 15
    8 -7 15
    8 -7 15
    8 -7 16
    8 -7 16
    8 -7 16
    8 -7 17
    8 -7 17
    8 -7 17
    8 -7 18
    8 -7 18
    8 -7 18
    8 -7 19
    8 -7 19
    8 -7 19
    8 -7 20
    8 -7 20
    8 -7 21
    8 -7 21
    8 -7 21
    8 -7 22
    8 -7 22
    8 -7 22
    8 -7 22
    8 -7 23
    8 -7 23
    8 -7 24
    8 8 -27
    8 8 -26
    8 8 -25
    8 -8 -25
    8 8 -24
    8 8 -24
    8 -8 -24
    8 -8 -24
    8 -8 -23
    8 8 -23
    8 8 -23
    8 -8 -23
    8 8 -22
    8 8 -22
    8 -8 -22
    8 -8 -22
    8 -8 -21
    8 8 -21
    8 8 -21
    8 -8 -21
    8 8 -20
    8 -8 -20
    8 -8 -20
    8 8 -19
    8 -8 -19
    8 -8 -18
    8 8 -18
    8 -8 -18
    8 -8 -17
    8 8 -17
    8 -8 -17
    8 8 -16
    8 -8 -16
    8 -8 -16
    8 -8 -15
    8 8 -15
    8 -8 -15
    8 -8 -14
    8 8 -14
    8 -8 -14
    8 -8 -14
    8 -8 -14
    8 -8 -13
    8 8 -13
    8 -8 -13
    8 -8 -13
    -8 8 13
    8 -8 -13
    8 8 -12
    8 -8 -12
    8 -8 -12
    -8 8 12
    8 -8 -12
    8 -8 -12
    8 -8 -11
    8 8 -11
    8 -8 -11
    8 -8 -11
    8 -8 -11
    -8 8 11
    8 -8 -10
    -8 8 10
    8 8 -10
    8 -8 -10
    8 -8 -10
    8 -8 -9
    8 -8 -9
    8 8 -9
    8 -8 -9
    -8 8 9
    -8 8 8
    8 -8 -8
    -8 8 7
    8 -8 -7
    8 8 -7
    8 -8 -7
    8 -8 -7
    8 -8 -7
    8 -8 -6
    8 -8 -6
    -8 8 6
    8 8 -6
    8 -8 -6
    8 -8 -6
    8 -8 -5
    8 -8 -5
    8 -8 -5
    -8 8 5
    8 8 -5
    8 -8 -5
    8 -8 -5
    8 -8 -4
    8 -8 -4
    8 -8 -4
    8 8 -4
    8 -8 -4
    8 -8 -3
    8 -8 -3
    8 -8 -3
    8 8 -3
    8 -8 -3
    8 -8 -3
    8 -8 -2
    8 -8 -2
    8 -8 -2
    8 8 -2
    8 -8 -2
    8 -8 -2
    8 -8 -1
    8 -8 -1
    8 -8 -1
    8 8 -1
    8 -8 -1
    8 -8 -1
    8 -8 0
    8 -8 0
    8 -8 0
    8 8 0
    8 -8 0
    8 -8 0
    8 -8 1
    8 -8 1
    8 -8 1
    8 -8 1
    8 -8 1
    8 -8 2
    8 -8 2
    8 -8 2
    8 -8 2
    8 -8 2
    8 -8 3
    8 -8 3
    8 -8 3
    8 -8 3
    8 -8 3
    8 -8 4
    8 -8 4
    8 -8 4
    8 -8 4
    8 -8 4
    8 -8 5
    8 -8 5
    8 -8 5
    8 -8 5
    8 -8 5
    8 -8 6
    8 -8 6
    8 -8 6
    8 -8 6
    8 -8 6
    -8 8 -6
    8 -8 6
    8 -8 7
    8 -8 7
    8 -8 7
    -8 8 -7
    8 -8 7
    8 -8 7
    8 -8 7
    8 -8 8
    8 -8 8
    8 -8 8
    8 -8 8
    8 -8 8
    8 -8 8
    -8 8 -8
    8 -8 8
    8 -8 9
    8 -8 9
    8 -8 9
    8 -8 9
    8 -8 9
    -8 8 -9
    8 -8 10
    8 -8 10
    8 -8 10
    8 -8 10
    8 -8 11
    8 -8 11
    8 -8 11
    8 -8 12
    8 -8 12
    8 -8 12
    8 -8 13
    8 -8 13
    8 -8 13
    8 -8 14
    8 -8 14
    8 -8 14
    8 -8 15
    8 -8 15
    8 -8 15
    8 -8 16
    8 -8 16
    8 -8 16
    8 -8 17
    8 -8 17
    8 -8 18
    8 -8 18
    8 -8 19
    8 -8 19
    8 -8 19
    8 -8 20
    8 -8 20
    8 -8 20
    8 -8 20
    8 -8 21
    8 -8 21
    8 -8 22
    8 -8 22
    8 -8 23
    8 -8 23
    8 9 -26
    8 9 -25
    8 9 -24
    8 -9 -24
    8 9 -23
    8 -9 -23
    8 -9 -23
    8 -9 -22
    8 9 -22
    8 -9 -22
    8 9 -21
    8 -9 -21
    8 -9 -21
    8 9 -20
    8 -9 -20
    8 -9 -20
    8 -9 -19
    8 9 -19
    8 -9 -19
    8 9 -18
    8 -9 -18
    8 -9 -18
    8 -9 -17
    8 9 -17
    8 -9 -17
    8 -9 -16
    8 9 -16
    8 -9 -16
    8 -9 -15
    8 9 -15
    8 -9 -15
    8 -9 -14
    8 9 -14
    8 -9 -14
    8 9 -14
    8 -9 -14
    8 -9 -13
    8 9 -13
    8 -9 -13
    8 -9 -13
    8 9 -13
    8 -9 -13
    8 -9 -12
    8 -9 -12
    8 -9 -12
    8 9 -12
    8 -9 -12
    8 -9 -11
    8 -9 -11
    8 -9 -11
    8 -9 -11
    -8 9 11
    -8 9 10
    8 -9 -10
    8 -9 -10
    8 -9 -10
    8 9 -10
    8 -9 -10
    8 -9 -9
    8 -9 -9
    8 9 -9
    8 -9 -9
    8 -9 -9
    -8 9 9
    8 -9 -8
    -8 9 8
    8 -9 -8
    8 9 -8
    8 -9 -8
    8 -9 -7
    8 -9 -7
    -8 9 7
    8 9 -7
    8 -9 -7
    8 -9 -6
    8 -9 -6
    8 9 -6
    8 -9 -6
    -8 9 6
    -8 9 5
    8 -9 -5
    8 -9 -5
    8 -9 -5
    8 9 -5
    8 -9 -4
    8 -9 -4
    8 -9 -4
    8 9 -4
    -8 9 4
    8 -9 -3
    8 -9 -3
    8 -9 -3
    8 9 -3
    8 -9 -3
    8 -9 -2
    8 -9 -2
    8 -9 -2
    8 9 -2
    8 -9 -2
    8 -9 -2
    8 -9 -1
    8 -9 -1
    8 -9 -1
    8 9 -1
    8 -9 -1
    8 -9 -1
    8 -9 0
    8 -9 0
    8 9 0
    8 -9 0
    8 -9 0
    8 -9 1
    8 -9 1
    8 -9 1
    8 -9 1
    8 -9 2
    8 -9 2
    8 -9 2
    8 -9 2
    8 -9 3
    8 -9 3
    8 -9 3
    8 -9 4
    8 -9 4
    8 -9 4
    8 -9 4
    8 -9 5
    8 -9 5
    8 -9 5
    -8 9 -5
    8 -9 5
    8 -9 6
    8 -9 6
    8 -9 6
    -8 9 -6
    8 -9 6
    8 -9 7
    8 -9 7
    -8 9 -7
    8 -9 7
    8 -9 8
    8 -9 8
    -8 9 -8
    8 -9 8
    8 -9 9
    8 -9 9
    8 -9 9
    8 -9 10
    8 -9 10
    8 -9 10
    8 -9 10
    8 -9 11
    8 -9 11
    8 -9 11
    8 -9 11
    8 -9 11
    8 -9 12
    8 -9 12
    8 -9 12
    8 -9 12
    8 -9 13
    8 -9 13
    8 -9 13
    8 -9 13
    8 -9 14
    8 -9 14
    8 -9 14
    8 -9 14
    8 -9 15
    8 -9 15
    8 -9 15
    8 -9 15
    8 -9 16
    8 -9 16
    8 -9 16
    8 -9 17
    8 -9 17
    8 -9 17
    8 -9 17
    8 -9 18
    8 -9 18
    8 -9 19
    8 -9 20
    8 -9 21
    8 -9 22
    8 -9 22
    8 -10 -24
    8 10 -24
    8 10 -23
    8 -10 -23
    8 10 -22
    8 -10 -22
    8 -10 -22
    8 -10 -21
    8 10 -21
    8 -10 -21
    8 10 -20
    8 -10 -20
    8 -10 -20
    8 -10 -19
    8 10 -19
    8 -10 -19
    8 -10 -18
    8 10 -18
    8 -10 -18
    8 10 -17
    8 -10 -17
    8 -10 -17
    8 -10 -16
    8 10 -16
    8 -10 -16
    8 -10 -15
    8 10 -15
    8 -10 -15
    8 10 -15
    8 -10 -14
    8 10 -14
    8 -10 -14
    8 10 -14
    8 -10 -14
    8 -10 -13
    8 -10 -13
    8 10 -13
    8 -10 -13
    8 -10 -12
    8 -10 -12
    8 10 -12
    -8 10 12
    8 -10 -12
    8 -10 -11
    8 -10 -11
    8 10 -11
    8 -10 -11
    -8 10 11
    8 -10 -11
    8 -10 -10
    8 -10 -10
    8 -10 -10
    8 10 -10
    -8 10 10
    8 -10 -10
    8 -10 -9
    8 -10 -9
    -8 10 9
    8 -10 -9
    8 10 -9
    -8 10 9
    8 -10 -9
    8 -10 -9
    8 -10 -8
    8 -10 -8
    8 -10 -8
    8 10 -8
    8 -10 -8
    -8 10 8
    8 -10 -8
    8 -10 -7
    8 -10 -7
    8 -10 -7
    8 10 -7
    8 -10 -7
    -8 10 7
    8 -10 -6
    -8 10 6
    8 10 -6
    8 -10 -6
    8 -10 -5
    -8 10 5
    8 -10 -4
    8 10 -4
    8 -10 -3
    8 -10 -3
    8 10 -3
    8 -10 -2
    8 -10 -2
    8 10 -2
    8 -10 -1
    8 -10 -1
    8 10 -1
    8 -10 -1
    8 -10 0
    8 10 0
    8 -10 0
    8 -10 0
    8 -10 0
    8 -10 1
    8 -10 1
    8 -10 1
    8 -10 1
    8 -10 2
    8 -10 2
    8 -10 2
    8 -10 2
    8 -10 3
    8 -10 3
    8 -10 3
    8 -10 3
    8 -10 4
    8 -10 4
    8 -10 4
    -8 10 -4
    8 -10 4
    8 -10 5
    8 -10 5
    8 -10 5
    -8 10 -5
    8 -10 5
    8 -10 6
    8 -10 6
    8 -10 6
    8 -10 7
    8 -10 7
    8 -10 8
    8 -10 8
    8 -10 8
    8 -10 9
    8 -10 9
    8 -10 9
    8 -10 10
    8 -10 10
    8 -10 10
    8 -10 11
    8 -10 11
    8 -10 12
    8 -10 12
    8 -10 13
    8 -10 13
    8 -10 14
    8 -10 14
    8 -10 15
    8 -10 16
    8 -10 17
    8 -10 18
    8 -10 19
    8 -10 20
    8 -11 -23
    8 11 -22
    8 -11 -22
    8 11 -21
    8 -11 -21
    8 11 -20
    8 -11 -20
    8 -11 -20
    8 -11 -19
    8 11 -19
    8 -11 -19
    8 -11 -18
    8 11 -18
    8 -11 -18
    8 -11 -17
    8 11 -17
    8 -11 -17
    8 -11 -16
    8 11 -16
    8 -11 -16
    8 -11 -15
    8 -11 -15
    8 11 -15
    8 -11 -14
    8 -11 -14
    8 11 -14
    8 -11 -14
    8 -11 -13
    8 -11 -13
    8 11 -13
    8 -11 -13
    8 -11 -12
    8 -11 -12
    8 11 -12
    -8 11 12
    8 -11 -12
    8 -11 -11
    8 11 -11
    8 -11 -11
    -8 11 11
    8 -11 -11
    8 -11 -10
    8 -11 -10
    8 11 -10
    -8 11 10
    8 -11 -10
    8 -11 -9
    8 11 -9
    8 -11 -9
    -8 11 9
    8 -11 -9
    8 -11 -8
    8 11 -8
    8 -11 -8
    -8 11 8
    8 -11 -8
    8 -11 -7
    8 11 -7
    8 -11 -7
    -8 11 7
    8 -11 -7
    8 -11 -6
    8 11 -6
    -8 11 6
    8 -11 -6
    8 11 -5
    -8 11 5
    8 -11 -5
    8 -11 -4
    8 11 -4
    -8 11 4
    8 -11 -4
    8 -11 -3
    8 11 -3
    -8 11 3
    8 -11 -2
    8 11 -2
    -8 11 2
    8 -11 -1
    8 -11 -1
    8 11 -1
    -8 11 1
    8 -11 0
    8 -11 0
    8 11 0
    -8 11 0
    8 -11 1
    8 -11 1
    -8 11 -1
    8 -11 1
    8 -11 2
    8 -11 2
    -8 11 -2
    8 -11 2
    8 -11 3
    8 -11 3
    -8 11 -3
    8 -11 3
    8 -11 4
    8 -11 4
    -8 11 -4
    8 -11 4
    8 -11 5
    8 -11 5
    8 -11 5
    8 -11 6
    8 -11 6
    8 -11 6
    8 -11 7
    8 -11 7
    8 -11 7
    8 -11 8
    8 -11 8
    8 -11 8
    8 -11 9
    8 -11 9
    8 -11 10
    8 -11 10
    8 -11 11
    8 -11 12
    8 -11 13
    8 -11 14
    8 -11 15
    8 -11 16
    8 -11 17
    8 -11 18
    8 -11 19
    8 -11 20
    8 -11 21
    8 -12 -22
    8 -12 -21
    8 -12 -20
    8 -12 -19
    8 -12 -18
    8 -12 -17
    8 12 -17
    8 -12 -16
    8 12 -16
    8 -12 -15
    8 12 -15
    8 -12 -14
    8 12 -14
    8 -12 -14
    8 -12 -13
    8 12 -13
    8 -12 -13
    8 -12 -12
    8 12 -12
    8 -12 -12
    -8 12 12
    8 -12 -12
    8 -12 -11
    8 -12 -11
    8 12 -11
    -8 12 11
    8 -12 -11
    8 -12 -10
    8 -12 -10
    8 12 -10
    -8 12 10
    8 -12 -10
    8 -12 -9
    8 12 -9
    8 -12 -9
    -8 12 9
    8 -12 -9
    8 -12 -8
    8 12 -8
    8 -12 -8
    -8 12 8
    8 -12 -8
    8 -12 -7
    8 12 -7
    8 -12 -7
    -8 12 7
    8 -12 -7
    8 -12 -6
    8 12 -6
    -8 12 6
    8 -12 -6
    8 -12 -5
    8 12 -5
    -8 12 5
    8 -12 -5
    8 12 -4
    -8 12 4
    8 -12 -4
    8 12 -3
    -8 12 3
    8 -12 -3
    8 12 -2
    -8 12 2
    8 -12 -2
    8 12 -1
    -8 12 1
    -8 12 0
    8 -12 1
    -8 12 -1
    8 -12 2
    8 -12 2
    -8 12 -2
    8 -12 3
    8 -12 3
    -8 12 -3
    8 -12 4
    8 -12 4
    -8 12 -4
    8 -12 5
    -8 12 -5
    8 -12 5
    8 -12 5
    8 -12 6
    8 -12 6
    -8 12 -6
    8 -12 7
    8 -12 8
    8 -12 9
    8 -12 10
    8 -12 11
    8 -12 12
    8 -12 13
    8 -12 14
    8 -12 15
    8 -12 16
    8 -12 17
    8 -12 18
    8 -12 19
    8 -12 20
    8 -13 -21
    8 -13 -20
    8 -13 -19
    8 -13 -18
    8 -13 -17
    8 13 -17
    8 -13 -16
    8 13 -16
    8 -13 -15
    8 13 -15
    8 -13 -14
    8 13 -14
    8 -13 -13
    8 13 -13
    8 -13 -13
    8 13 -12
    8 -13 -12
    -8 13 12
    8 -13 -12
    8 -13 -11
    8 13 -11
    -8 13 11
    8 -13 -11
    8 -13 -10
    8 13 -10
    -8 13 10
    8 -13 -10
    8 13 -9
    8 -13 -9
    -8 13 9
    8 -13 -9
    8 13 -8
    8 -13 -8
    -8 13 8
    8 -13 -8
    8 13 -7
    8 -13 -7
    -8 13 7
    8 -13 -7
    8 13 -6
    8 -13 -6
    -8 13 6
    8 -13 -6
    8 13 -5
    -8 13 5
    8 -13 -5
    8 13 -4
    -8 13 4
    8 -13 -4
    8 13 -3
    -8 13 3
    8 -13 -3
    8 13 -2
    -8 13 2
    8 -13 -2
    -8 13 1
    8 -13 -1
    -8 13 0
    -8 13 -1
    -8 13 -2
    -8 13 -3
    8 -13 4
    -8 13 -4
    -8 13 -5
    8 -13 5
    8 -13 6
    -8 13 -6
    8 -13 7
    -8 13 -7
    8 -13 8
    -8 13 -8
    8 -13 9
    -8 13 -9
    8 -13 10
    -8 13 -10
    8 -13 11
    -8 13 -11
    8 -13 12
    -8 13 -12
    8 -13 13
    -8 13 -13
    8 -13 14
    -8 13 -14
    8 -13 15
    8 -13 16
    8 -13 17
    8 -13 18
    8 -14 -19
    8 -14 -18
    8 -14 -17
    8 -14 -16
    8 14 -16
    8 -14 -15
    8 14 -15
    8 -14 -14
    8 14 -14
    8 -14 -13
    8 14 -13
    8 -14 -13
    8 14 -12
    8 -14 -12
    8 -14 -12
    8 -14 -11
    8 14 -11
    -8 14 11
    8 -14 -11
    8 -14 -10
    8 14 -10
    -8 14 10
    8 -14 -10
    8 14 -9
    8 -14 -9
    -8 14 9
    8 -14 -9
    8 14 -8
    8 -14 -8
    -8 14 8
    8 -14 -8
    8 14 -7
    8 -14 -7
    -8 14 7
    8 -14 -7
    8 14 -6
    8 -14 -6
    -8 14 6
    8 -14 -6
    8 14 -5
    8 -14 -5
    -8 14 5
    8 -14 -5
    8 14 -4
    -8 14 4
    8 -14 -4
    8 14 -3
    -8 14 3
    8 -14 -3
    -8 14 2
    8 -14 -2
    -8 14 1
    8 -14 -1
    -8 14 0
    8 -14 0
    -8 14 -1
    -8 14 -2
    -8 14 -3
    -8 14 -4
    -8 14 -5
    8 -14 6
    -8 14 -6
    8 -14 7
    -8 14 -7
    8 -14 8
    -8 14 -8
    8 -14 9
    -8 14 -9
    8 -14 10
    -8 14 -10
    8 -14 11
    -8 14 -11
    8 -14 12
    -8 14 -12
    8 -14 13
    -8 14 -13
    8 -14 14
    8 -14 14
    8 -14 15
    8 -14 16
    8 -15 -18
    8 -15 -17
    8 -15 -16
    8 -15 -15
    8 15 -15
    8 -15 -14
    8 15 -14
    8 -15 -13
    8 15 -13
    8 15 -12
    8 -15 -12
    8 -15 -12
    8 15 -11
    8 -15 -11
    8 -15 -11
    8 -15 -10
    8 15 -10
    -8 15 10
    8 -15 -10
    8 -15 -9
    8 15 -9
    -8 15 9
    8 -15 -9
    8 15 -8
    8 -15 -8
    -8 15 8
    8 -15 -8
    8 15 -7
    8 -15 -7
    -8 15 7
    8 -15 -7
    8 15 -6
    8 -15 -6
    -8 15 6
    8 -15 -6
    8 15 -5
    8 -15 -5
    -8 15 5
    8 -15 -5
    8 15 -4
    8 -15 -4
    -8 15 4
    8 -15 -4
    -8 15 3
    8 -15 -3
    -8 15 2
    8 -15 -2
    -8 15 1
    8 -15 -1
    -8 15 0
    8 -15 0
    -8 15 -1
    8 -15 1
    -8 15 -2
    8 -15 2
    -8 15 -3
    -8 15 -4
    -8 15 -5
    -8 15 -6
    -8 15 -7
    -8 15 -8
    -8 15 -9
    -8 15 -10
    -8 15 -11
    8 -15 12
    -8 15 -12
    8 -15 12
    8 -15 13
    8 -15 13
    8 -16 -15
    8 -16 -14
    8 -16 -13
    8 16 -13
    8 -16 -12
    8 16 -12
    8 -16 -11
    8 16 -11
    8 -16 -11
    8 16 -10
    8 -16 -10
    8 -16 -10
    8 -16 -9
    -8 16 9
    8 -16 -9
    8 16 -8
    8 -16 -8
    -8 16 8
    8 -16 -8
    8 16 -7
    8 -16 -7
    -8 16 7
    8 -16 -7
    8 -16 -6
    -8 16 6
    8 -16 -6
    8 -16 -5
    -8 16 5
    8 -16 -5
    8 -16 -4
    -8 16 4
    8 -16 -4
    -8 16 3
    8 -16 -3
    -8 16 2
    8 -16 -2
    -8 16 1
    8 -16 -1
    8 -16 0
    -8 16 0
    8 -16 0
    8 -16 1
    -8 16 -1
    8 -16 1
    -8 16 -2
    8 -16 2
    -8 16 -3
    8 -16 3
    -8 16 -4
    -8 16 -5
    8 -16 6
    -8 16 -6
    8 -16 7
    -8 16 -7
    8 -16 7
    -8 16 -8
    8 -16 8
    -8 16 -9
    8 -16 9
    -8 16 -10
    8 -16 10
    -8 16 -11
    8 -16 11
    8 -17 -13
    8 -17 -12
    8 -17 -11
    8 -17 -10
    8 -17 -9
    8 -17 -9
    8 -17 -8
    8 -17 -8
    8 -17 -7
    -8 17 7
    8 -17 -7
    8 -17 -6
    -8 17 6
    8 -17 -6
    8 -17 -5
    -8 17 5
    8 -17 -5
    8 -17 -4
    -8 17 4
    8 -17 -4
    8 -17 -3
    -8 17 3
    8 -17 -3
    8 -17 -2
    -8 17 2
    -8 17 1
    8 -17 -1
    8 -17 0
    -8 17 0
    8 -17 0
    8 -17 1
    -8 17 -1
    8 -17 1
    8 -17 2
    -8 17 -2
    8 -17 2
    8 -17 3
    -8 17 -3
    8 -17 3
    8 -17 4
    -8 17 -4
    8 -17 4
    8 -17 5
    -8 17 -5
    8 -17 6
    -8 17 -6
    -8 17 -7
    8 -17 7
    -8 17 -8
    8 -17 8
    8 -17 9
    8 -18 -9
    8 -18 -8
    8 -18 -7
    8 -18 -7
    8 -18 -6
    8 -18 -6
    8 -18 -5
    -8 18 5
    8 -18 -5
    8 -18 -4
    -8 18 4
    8 -18 -4
    8 -18 -3
    -8 18 3
    8 -18 -3
    -8 18 2
    8 -18 -2
    -8 18 1
    8 -18 -1
    8 -18 0
    -8 18 0
    8 -18 1
    -8 18 -1
    8 -18 1
    8 -18 2
    -8 18 -2
    8 -18 2
    8 -18 3
    -8 18 -3
    8 -18 4
    9 0 -29
    9 0 -28
    9 0 -27
    9 0 -26
    9 0 -25
    9 0 -24
    9 0 -23
    9 0 -23
    9 0 -22
    9 0 -22
    9 0 -21
    9 0 -21
    9 0 -20
    9 0 -20
    9 0 -19
    9 0 -19
    9 0 -18
    9 0 -18
    9 0 -17
    9 0 -16
    9 0 -16
    9 0 -15
    9 0 -15
    9 0 -15
    9 0 -15
    9 0 -14
    9 0 -14
    9 0 -14
    9 0 -14
    9 0 -13
    9 0 -13
    9 0 -13
    9 0 -13
    9 0 -12
    9 0 -12
    9 0 -12
    9 0 -11
    9 0 -11
    9 0 -11
    9 0 -11
    9 0 -10
    9 0 -10
    9 0 -10
    9 0 -10
    9 0 -9
    9 0 -9
    9 0 -9
    9 0 -9
    9 0 -8
    9 0 -8
    9 0 -8
    9 0 -8
    9 0 -7
    9 0 -7
    9 0 -7
    9 0 -6
    9 0 -6
    9 0 -6
    9 0 -6
    9 0 -5
    9 0 -5
    9 0 -5
    9 0 -4
    9 0 -4
    9 0 -4
    9 0 -3
    9 0 -3
    9 0 -3
    9 0 -2
    9 0 -2
    9 0 -2
    9 0 -2
    9 0 -1
    9 0 -1
    9 0 -1
    9 0 -1
    9 0 0
    9 0 0
    9 0 0
    9 0 0
    9 0 1
    9 0 1
    9 0 2
    9 0 2
    9 0 2
    9 0 3
    9 0 3
    9 0 3
    9 0 4
    9 0 4
    -9 0 -5
    9 0 5
    9 0 6
    9 0 6
    -9 0 -6
    9 0 7
    9 0 7
    -9 0 -7
    9 0 8
    9 0 8
    -9 0 -8
    9 0 9
    9 0 9
    -9 0 -9
    9 0 10
    9 0 10
    -9 0 -10
    9 0 11
    9 0 11
    -9 0 -11
    9 0 12
    9 0 12
    -9 0 -12
    9 0 13
    9 0 13
    9 0 14
    9 0 14
    9 0 15
    9 0 15
    9 0 15
    9 0 16
    9 0 16
    9 0 17
    9 0 17
    9 0 18
    9 0 18
    9 0 19
    9 0 19
    9 0 20
    9 0 20
    9 0 21
    9 0 21
    9 0 22
    9 0 22
    9 0 23
    9 0 24
    9 0 24
    9 0 25
    9 1 -29
    9 -1 -29
    9 1 -29
    9 -1 -29
    9 1 -28
    9 -1 -28
    9 1 -28
    9 -1 -28
    9 1 -27
    9 -1 -27
    9 1 -27
    9 1 -26
    9 -1 -26
    9 1 -26
    9 1 -25
    9 -1 -25
    9 1 -24
    9 -1 -24
    9 -1 -24
    9 -1 -23
    9 1 -23
    9 -1 -23
    9 1 -22
    9 -1 -22
    9 -1 -22
    9 1 -22
    9 -1 -22
    9 -1 -21
    9 1 -21
    9 1 -21
    9 -1 -21
    9 -1 -20
    9 1 -20
    9 -1 -20
    9 1 -20
    9 -1 -19
    9 1 -19
    9 1 -19
    9 -1 -19
    9 1 -18
    9 -1 -18
    9 -1 -18
    9 -1 -17
    9 1 -17
    9 -1 -17
    9 -1 -16
    9 -1 -16
    9 1 -16
    9 -1 -16
    9 1 -16
    9 1 -15
    9 -1 -15
    9 1 -15
    9 1 -15
    9 -1 -15
    9 1 -15
    9 -1 -15
    9 1 -14
    9 -1 -14
    9 1 -14
    9 -1 -14
    9 1 -14
    9 -1 -14
    9 1 -14
    9 -1 -14
    9 1 -13
    9 -1 -13
    9 1 -13
    9 -1 -13
    9 1 -13
    9 -1 -13
    9 1 -13
    9 -1 -13
    9 -1 -12
    9 1 -12
    9 1 -12
    9 -1 -12
    9 1 -12
    9 -1 -12
    9 1 -12
    9 -1 -12
    9 -1 -11
    9 -1 -11
    9 1 -11
    9 1 -11
    9 -1 -11
    9 1 -11
    9 -1 -11
    9 1 -11
    9 -1 -11
    9 1 -10
    9 -1 -10
    9 -1 -10
    9 1 -10
    9 1 -10
    9 -1 -10
    9 -1 -10
    9 1 -10
    9 -1 -10
    9 1 -9
    9 -1 -9
    9 -1 -9
    9 1 -9
    9 1 -9
    9 -1 -9
    9 -1 -9
    9 1 -9
    9 1 -8
    9 -1 -8
    9 -1 -8
    9 1 -8
    9 1 -8
    9 -1 -8
    9 -1 -8
    9 1 -7
    9 -1 -7
    9 1 -7
    9 1 -7
    9 -1 -7
    9 -1 -6
    9 1 -6
    9 1 -6
    9 -1 -6
    9 -1 -6
    9 -1 -5
    9 1 -5
    9 -1 -5
    9 1 -5
    9 1 -5
    9 -1 -5
    9 -1 -5
    9 -1 -4
    9 -1 -4
    9 1 -4
    9 1 -4
    9 -1 -4
    9 1 -4
    9 -1 -3
    9 1 -3
    9 -1 -3
    9 1 -3
    9 1 -3
    9 -1 -3
    9 1 -3
    9 1 -2
    9 -1 -2
    9 1 -2
    9 1 -2
    9 -1 -2
    9 1 -2
    9 1 -1
    9 1 -1
    9 -1 -1
    9 1 -1
    9 -1 -1
    9 1 -1
    9 1 0
    9 -1 0
    9 1 0
    9 -1 0
    9 1 0
    9 -1 0
    9 1 0
    9 1 1
    9 -1 1
    9 1 1
    9 -1 1
    9 1 1
    9 -1 1
    9 -1 2
    9 1 2
    9 -1 2
    9 -1 2
    9 -1 2
    9 1 2
    9 1 3
    9 -1 3
    9 -1 3
    9 -1 3
    9 1 3
    9 -1 3
    9 -1 4
    9 -1 4
    9 -1 4
    9 -1 4
    9 1 4
    9 1 5
    9 -1 5
    9 -1 5
    9 1 5
    -9 -1 -5
    9 1 6
    9 -1 6
    9 1 6
    9 -1 6
    -9 1 -6
    -9 -1 -6
    9 1 7
    9 1 7
    9 -1 7
    9 -1 7
    -9 1 -7
    9 1 7
    -9 -1 -7
    9 1 8
    9 1 8
    9 -1 8
    9 -1 8
    9 1 8
    -9 1 -8
    -9 -1 -8
    9 1 9
    9 -1 9
    9 1 9
    9 -1 9
    9 1 9
    -9 1 -9
    -9 -1 -9
    9 1 10
    9 -1 10
    9 -1 10
    9 1 10
    9 1 10
    -9 1 -10
    -9 -1 -10
    9 1 11
    9 -1 11
    -9 1 -11
    9 1 11
    9 1 11
    -9 -1 -11
    9 -1 11
    9 1 12
    9 1 12
    9 -1 12
    9 -1 12
    9 1 12
    -9 1 -12
    -9 -1 -12
    9 1 13
    9 -1 13
    9 -1 13
    9 1 13
    9 1 14
    9 -1 14
    9 1 14
    9 1 15
    9 1 15
    9 -1 16
    9 1 16
    9 1 16
    9 1 17
    9 -1 17
    9 1 17
    9 -1 17
    9 1 18
    9 1 18
    9 -1 18
    9 1 19
    9 1 19
    9 -1 19
    9 1 20
    9 1 20
    9 -1 20
    9 1 21
    9 1 21
    9 -1 21
    9 1 22
    9 -1 22
    9 -1 22
    9 1 23
    9 -1 23
    9 -1 24
    9 -1 24
    9 1 25
    9 2 -29
    9 -2 -29
    9 -2 -28
    9 2 -28
    9 2 -28
    9 -2 -28
    9 2 -27
    9 -2 -27
    9 2 -27
    9 2 -26
    9 -2 -26
    9 2 -26
    9 2 -25
    9 -2 -25
    9 2 -25
    9 2 -24
    9 -2 -24
    9 2 -23
    9 -2 -23
    9 -2 -23
    9 2 -22
    9 -2 -22
    9 2 -21
    9 -2 -21
    9 2 -21
    9 2 -20
    9 2 -20
    9 -2 -20
    9 2 -19
    9 -2 -19
    9 2 -18
    9 -2 -18
    9 2 -17
    9 -2 -17
    9 2 -16
    9 -2 -16
    9 2 -15
    9 2 -15
    9 -2 -15
    9 2 -15
    9 2 -14
    9 2 -14
    9 2 -14
    9 -2 -14
    9 2 -13
    9 2 -13
    9 2 -13
    9 -2 -13
    9 -2 -13
    9 2 -12
    9 -2 -12
    9 2 -12
    9 2 -12
    9 -2 -12
    9 -2 -12
    9 2 -11
    9 2 -11
    9 2 -11
    9 -2 -11
    9 -2 -11
    9 -2 -11
    9 -2 -11
    9 2 -10
    9 -2 -10
    9 -2 -10
    9 2 -10
    9 2 -10
    9 -2 -10
    9 2 -9
    9 -2 -9
    9 -2 -9
    9 2 -9
    9 2 -9
    9 -2 -9
    9 2 -8
    9 -2 -8
    9 2 -8
    9 2 -8
    9 -2 -8
    9 -2 -7
    9 2 -7
    9 2 -7
    9 -2 -7
    9 -2 -7
    9 2 -7
    9 -2 -7
    9 -2 -6
    9 2 -6
    9 -2 -6
    9 -2 -6
    9 -2 -6
    9 -2 -6
    9 2 -6
    9 -2 -6
    9 -2 -5
    9 2 -5
    9 -2 -5
    9 -2 -5
    9 -2 -5
    9 -2 -5
    9 -2 -5
    9 -2 -4
    9 -2 -4
    9 2 -4
    9 -2 -4
    9 -2 -4
    9 -2 -4
    9 -2 -4
    9 -2 -3
    9 -2 -3
    9 -2 -3
    9 2 -3
    9 -2 -3
    9 -2 -2
    9 2 -2
    9 -2 -2
    9 -2 -2
    9 -2 -2
    9 -2 -1
    9 2 -1
    9 -2 -1
    9 2 -1
    9 -2 -1
    9 -2 -1
    9 2 -1
    9 -2 0
    9 -2 0
    9 2 0
    9 2 0
    9 -2 0
    9 2 0
    9 2 1
    9 -2 1
    9 -2 1
    9 2 1
    9 2 2
    9 -2 2
    9 2 2
    9 -2 2
    9 -2 2
    9 -2 3
    9 2 3
    9 -2 3
    9 -2 3
    9 2 3
    9 -2 3
    9 2 4
    9 -2 4
    9 -2 4
    -9 -2 -4
    9 -2 4
    9 -2 4
    9 2 4
    9 2 5
    9 2 5
    9 -2 5
    9 -2 5
    -9 -2 -5
    9 -2 5
    9 2 6
    9 2 6
    9 -2 6
    9 -2 6
    9 -2 6
    -9 2 -6
    -9 -2 -6
    -9 2 -7
    9 2 7
    9 -2 7
    9 2 7
    9 -2 7
    9 -2 7
    -9 -2 -7
    9 2 8
    9 2 8
    9 -2 8
    9 -2 8
    9 2 8
    9 -2 8
    -9 2 -8
    -9 -2 -8
    9 2 9
    9 2 9
    9 -2 9
    9 -2 9
    -9 2 -9
    9 2 9
    9 -2 9
    -9 -2 -9
    9 -2 10
    9 -2 10
    9 2 10
    9 2 10
    9 -2 10
    -9 2 -10
    -9 -2 -10
    9 2 11
    9 -2 11
    9 -2 11
    9 2 11
    9 -2 11
    -9 2 -11
    -9 -2 -11
    9 2 12
    9 -2 12
    9 -2 12
    9 2 12
    9 -2 12
    -9 2 -12
    -9 -2 -12
    9 2 13
    9 -2 13
    9 -2 13
    9 2 13
    9 -2 14
    9 2 14
    9 -2 14
    9 2 14
    9 2 15
    9 -2 15
    9 2 15
    9 2 16
    9 -2 16
    9 -2 16
    9 2 16
    9 2 17
    9 -2 17
    9 -2 17
    9 2 17
    9 2 18
    9 -2 18
    9 -2 18
    9 2 18
    9 -2 19
    9 -2 19
    9 2 19
    9 2 19
    9 2 20
    9 -2 20
    9 2 20
    9 2 21
    9 2 22
    9 -2 23
    9 -2 24
    9 3 -29
    9 -3 -29
    9 3 -28
    9 -3 -28
    9 3 -28
    9 -3 -28
    9 3 -27
    9 -3 -27
    9 3 -27
    9 3 -26
    9 -3 -26
    9 3 -26
    9 3 -25
    9 -3 -25
    9 3 -25
    9 3 -24
    9 -3 -24
    9 3 -24
    9 -3 -24
    9 3 -23
    9 -3 -23
    9 -3 -23
    9 -3 -23
    9 -3 -22
    9 3 -22
    9 -3 -22
    9 -3 -21
    9 -3 -21
    9 -3 -20
    9 -3 -20
    9 3 -20
    9 -3 -19
    9 -3 -19
    9 3 -19
    9 -3 -18
    9 3 -18
    9 -3 -18
    9 3 -18
    9 3 -17
    9 -3 -17
    9 -3 -17
    9 -3 -16
    9 -3 -16
    9 -3 -16
    9 3 -16
    9 3 -16
    9 -3 -16
    9 -3 -15
    9 -3 -15
    9 3 -15
    9 -3 -15
    9 3 -15
    9 3 -14
    9 3 -14
    9 -3 -14
    9 3 -14
    9 -3 -14
    9 3 -13
    9 3 -13
    9 3 -13
    9 -3 -13
    9 -3 -13
    9 3 -13
    9 -3 -13
    9 3 -12
    9 3 -12
    9 3 -12
    9 -3 -12
    9 -3 -12
    9 3 -12
    9 -3 -12
    9 3 -11
    9 3 -11
    9 -3 -11
    9 -3 -11
    9 3 -11
    9 3 -11
    9 3 -10
    9 3 -10
    9 3 -10
    9 -3 -10
    9 -3 -10
    9 3 -10
    9 -3 -10
    9 3 -9
    9 3 -9
    9 -3 -9
    9 3 -9
    9 -3 -9
    9 -3 -9
    9 -3 -9
    9 3 -9
    9 -3 -8
    9 3 -8
    9 3 -8
    9 -3 -8
    9 -3 -8
    9 -3 -8
    9 -3 -7
    9 3 -7
    9 -3 -7
    9 3 -7
    9 -3 -7
    9 -3 -7
    9 -3 -6
    9 3 -6
    9 -3 -6
    9 -3 -6
    9 -3 -6
    9 -3 -6
    9 -3 -6
    9 -3 -5
    9 -3 -5
    9 3 -5
    9 -3 -5
    9 -3 -5
    9 -3 -5
    9 -3 -5
    9 -3 -4
    9 -3 -4
    9 3 -4
    9 -3 -4
    9 -3 -4
    9 -3 -4
    9 -3 -4
    9 -3 -3
    9 -3 -3
    9 -3 -3
    9 3 -3
    9 -3 -3
    9 -3 -3
    9 -3 -3
    9 -3 -2
    9 -3 -2
    9 -3 -2
    9 3 -2
    9 -3 -2
    9 -3 -2
    9 -3 -1
    9 -3 -1
    9 3 -1
    9 -3 -1
    9 -3 -1
    9 -3 0
    9 3 0
    9 -3 0
    9 -3 0
    9 -3 0
    9 -3 1
    9 -3 1
    9 3 1
    9 -3 1
    9 3 1
    9 3 2
    9 -3 2
    9 -3 2
    9 -3 2
    9 -3 2
    9 3 2
    9 -3 3
    9 -3 3
    9 3 3
    9 -3 3
    9 3 3
    9 3 4
    9 -3 4
    9 -3 4
    9 -3 4
    9 3 5
    9 3 5
    9 -3 5
    9 -3 5
    9 -3 5
    9 -3 6
    9 -3 6
    9 -3 6
    -9 3 -6
    9 -3 6
    9 3 6
    9 -3 7
    9 3 7
    9 -3 7
    9 -3 7
    -9 3 -7
    9 3 8
    9 -3 8
    9 -3 8
    9 -3 8
    -9 3 -8
    9 -3 9
    9 3 9
    9 -3 9
    9 3 9
    9 -3 9
    -9 3 -9
    9 -3 10
    -9 3 -10
    9 3 10
    9 -3 10
    9 3 10
    9 -3 10
    9 3 11
    9 -3 11
    9 -3 11
    9 3 11
    -9 3 -11
    9 -3 11
    9 -3 12
    9 3 12
    9 -3 12
    9 3 12
    9 -3 12
    9 -3 13
    9 3 13
    9 -3 13
    9 3 13
    9 -3 13
    9 3 14
    9 -3 14
    9 -3 14
    9 3 14
    9 -3 14
    9 3 15
    9 -3 15
    9 3 15
    9 -3 15
    9 3 16
    9 -3 16
    9 -3 16
    9 3 16
    9 -3 16
    9 -3 17
    9 3 17
    9 -3 17
    9 3 17
    9 -3 17
    9 -3 18
    9 -3 18
    9 3 18
    9 3 18
    9 -3 18
    9 3 19
    9 -3 19
    9 -3 19
    9 -3 19
    9 3 20
    9 -3 20
    9 -3 20
    9 -3 20
    9 -3 21
    9 -3 21
    9 3 21
    9 -3 22
    9 -3 22
    9 -3 22
    9 -3 23
    9 -3 23
    9 -3 24
    9 3 24
    9 4 -28
    9 -4 -27
    9 4 -27
    9 4 -26
    9 -4 -26
    9 4 -26
    9 4 -25
    9 -4 -25
    9 4 -25
    9 -4 -24
    9 4 -24
    9 -4 -24
    9 -4 -24
    9 -4 -23
    9 4 -23
    9 -4 -23
    9 -4 -23
    9 -4 -22
    9 -4 -22
    9 -4 -21
    9 -4 -21
    9 -4 -20
    9 4 -20
    9 -4 -20
    9 -4 -19
    9 4 -19
    9 -4 -19
    9 4 -19
    9 4 -18
    9 -4 -18
    9 -4 -18
    9 4 -18
    9 4 -17
    9 -4 -17
    9 -4 -17
    9 4 -17
    9 4 -16
    9 -4 -16
    9 4 -16
    9 -4 -16
    9 -4 -16
    9 -4 -15
    9 4 -15
    9 -4 -15
    9 -4 -15
    9 4 -15
    9 -4 -15
    9 4 -14
    9 -4 -14
    9 -4 -14
    9 4 -14
    9 -4 -14
    9 -4 -13
    9 4 -13
    9 -4 -13
    9 4 -13
    9 4 -12
    9 -4 -12
    9 -4 -12
    9 -4 -12
    9 4 -12
    9 -4 -11
    9 4 -11
    9 -4 -11
    9 -4 -11
    9 4 -11
    9 -4 -10
    9 4 -10
    9 -4 -10
    9 -4 -10
    9 -4 -10
    9 4 -10
    9 -4 -10
    9 -4 -9
    9 -4 -9
    9 4 -9
    9 -4 -9
    9 -4 -9
    9 -4 -9
    9 -4 -8
    9 4 -8
    9 -4 -8
    9 -4 -8
    9 -4 -8
    9 -4 -7
    9 4 -7
    9 -4 -7
    9 -4 -7
    9 -4 -7
    9 -4 -7
    9 -4 -6
    9 -4 -6
    9 4 -6
    9 -4 -6
    9 -4 -6
    9 -4 -6
    9 -4 -6
    9 -4 -5
    9 -4 -5
    9 4 -5
    9 -4 -5
    9 -4 -5
    9 -4 -5
    9 -4 -5
    9 -4 -4
    9 4 -4
    9 -4 -4
    9 -4 -4
    9 -4 -4
    9 -4 -4
    9 -4 -3
    9 -4 -3
    9 4 -3
    9 -4 -3
    9 -4 -3
    9 -4 -3
    9 -4 -2
    9 -4 -2
    9 -4 -2
    9 4 -2
    9 -4 -2
    9 -4 -2
    9 -4 -1
    9 -4 -1
    9 -4 -1
    9 4 -1
    9 -4 -1
    9 -4 0
    9 -4 0
    9 4 0
    9 -4 0
    9 -4 0
    9 -4 1
    9 -4 1
    9 4 1
    9 -4 1
    9 -4 1
    9 -4 2
    9 -4 2
    9 4 2
    9 -4 2
    9 -4 2
    9 -4 2
    9 -4 3
    9 -4 3
    9 -4 3
    9 -4 3
    9 4 3
    9 -4 4
    9 -4 4
    9 -4 4
    9 -4 4
    9 4 4
    9 -4 5
    9 -4 5
    9 -4 5
    9 -4 5
    9 -4 6
    -9 4 -6
    9 -4 6
    9 -4 6
    9 -4 6
    9 4 7
    9 -4 7
    9 -4 7
    9 -4 7
    9 -4 7
    -9 4 -7
    9 -4 8
    -9 4 -8
    9 4 8
    9 -4 8
    9 4 9
    9 -4 9
    9 -4 9
    9 -4 9
    -9 4 -9
    9 -4 10
    9 4 10
    9 -4 10
    9 -4 10
    -9 4 -10
    9 -4 11
    9 4 11
    9 -4 11
    9 -4 11
    -9 4 -11
    9 4 12
    9 -4 12
    9 -4 12
    9 -4 12
    9 4 13
    9 -4 13
    9 -4 13
    9 4 13
    9 -4 13
    9 4 14
    9 -4 14
    9 -4 14
    9 4 14
    9 -4 14
    9 -4 15
    9 4 15
    9 -4 15
    9 -4 15
    9 4 16
    9 -4 16
    9 -4 16
    9 -4 16
    9 4 17
    9 -4 17
    9 -4 17
    9 -4 17
    9 4 18
    9 -4 18
    9 -4 18
    9 -4 18
    9 -4 19
    9 -4 19
    9 -4 19
    9 4 19
    9 -4 20
    9 -4 20
    9 -4 20
    9 -4 21
    9 -4 21
    9 -4 21
    9 -4 21
    9 -4 22
    9 -4 22
    9 -4 22
    9 -4 23
    9 -4 23
    9 -4 24
    9 -4 24
    9 5 -28
    9 -5 -28
    9 -5 -26
    9 5 -26
    9 -5 -25
    9 5 -25
    9 -5 -24
    9 5 -24
    9 -5 -24
    9 -5 -24
    9 -5 -23
    9 5 -23
    9 -5 -23
    9 -5 -23
    9 -5 -22
    9 5 -22
    9 5 -22
    9 -5 -22
    9 -5 -21
    9 5 -21
    9 5 -21
    9 -5 -21
    9 5 -20
    9 5 -20
    9 -5 -20
    9 -5 -20
    9 -5 -19
    9 5 -19
    9 -5 -19
    9 -5 -18
    9 5 -18
    9 -5 -18
    9 -5 -17
    9 5 -17
    9 -5 -17
    9 -5 -16
    9 5 -16
    9 -5 -16
    9 -5 -16
    9 -5 -15
    9 5 -15
    9 -5 -15
    9 -5 -15
    9 -5 -14
    9 5 -14
    9 -5 -14
    9 5 -14
    9 -5 -13
    9 5 -13
    9 -5 -13
    9 5 -13
    9 5 -12
    9 -5 -12
    9 -5 -12
    9 5 -12
    9 -5 -12
    9 -5 -11
    9 -5 -11
    9 -5 -11
    9 -5 -11
    9 5 -11
    9 -5 -10
    9 -5 -10
    9 -5 -10
    9 -5 -10
    9 -5 -9
    9 -5 -9
    9 -5 -9
    9 -5 -9
    9 -5 -9
    9 -5 -8
    9 -5 -8
    9 -5 -8
    9 -5 -7
    9 -5 -7
    9 -5 -7
    9 -5 -7
    9 -5 -7
    9 -5 -6
    9 -5 -6
    9 -5 -6
    9 -5 -6
    9 -5 -5
    9 -5 -5
    9 -5 -5
    9 -5 -5
    9 -5 -5
    9 -5 -4
    9 -5 -4
    9 -5 -4
    9 -5 -4
    9 -5 -4
    9 -5 -3
    9 -5 -3
    9 -5 -3
    9 -5 -3
    9 -5 -3
    9 -5 -3
    9 -5 -2
    9 -5 -2
    9 5 -2
    9 -5 -2
    9 -5 -2
    9 -5 -2
    9 -5 -2
    9 -5 -1
    9 -5 -1
    9 -5 -1
    9 5 -1
    9 -5 -1
    9 -5 -1
    9 -5 -1
    9 -5 0
    9 -5 0
    9 5 0
    9 -5 0
    9 -5 0
    9 -5 0
    9 -5 1
    9 -5 1
    9 5 1
    9 -5 1
    9 -5 1
    9 -5 1
    9 -5 2
    9 -5 2
    9 5 2
    9 -5 2
    9 -5 2
    9 -5 2
    9 -5 3
    9 -5 3
    9 5 3
    9 -5 3
    9 -5 3
    9 -5 3
    9 -5 3
    9 -5 4
    9 -5 4
    9 -5 4
    9 5 4
    9 -5 4
    9 -5 5
    9 -5 5
    9 -5 5
    9 5 5
    9 -5 5
    9 -5 6
    9 -5 6
    9 -5 6
    9 -5 7
    9 -5 7
    9 -5 7
    9 -5 7
    9 -5 8
    9 -5 8
    9 -5 8
    9 -5 9
    9 -5 9
    9 -5 9
    9 -5 10
    9 -5 10
    9 -5 10
    9 -5 11
    9 -5 11
    9 5 11
    9 -5 12
    9 -5 12
    9 -5 12
    9 5 12
    9 -5 13
    9 -5 13
    9 -5 13
    9 5 13
    9 -5 14
    9 -5 14
    9 -5 14
    9 5 14
    9 -5 15
    9 5 15
    9 -5 15
    9 -5 15
    9 -5 16
    9 -5 16
    9 -5 16
    9 -5 17
    9 -5 17
    9 -5 17
    9 -5 18
    9 -5 18
    9 -5 18
    9 -5 18
    9 -5 19
    9 -5 19
    9 -5 19
    9 -5 19
    9 -5 20
    9 -5 20
    9 -5 20
    9 -5 20
    9 -5 21
    9 -5 21
    9 -5 21
    9 -5 21
    9 -5 22
    9 -5 22
    9 -5 23
    9 -5 23
    9 -5 24
    9 6 -25
    9 -6 -25
    9 -6 -24
    9 6 -24
    9 -6 -24
    9 6 -24
    9 -6 -24
    9 6 -23
    9 -6 -23
    9 6 -23
    9 -6 -23
    9 -6 -23
    9 -6 -22
    9 6 -22
    9 6 -22
    9 -6 -22
    9 -6 -21
    9 6 -21
    9 6 -21
    9 -6 -21
    9 -6 -20
    9 6 -20
    9 6 -20
    9 -6 -20
    9 -6 -19
    9 6 -19
    9 6 -19
    9 -6 -19
    9 -6 -18
    9 6 -18
    9 6 -18
    9 -6 -18
    9 -6 -17
    9 6 -17
    9 -6 -17
    9 -6 -16
    9 6 -16
    9 -6 -16
    9 6 -15
    9 -6 -15
    9 -6 -15
    9 -6 -15
    9 -6 -14
    9 6 -14
    9 -6 -14
    9 -6 -14
    9 -6 -13
    9 6 -13
    9 -6 -13
    9 6 -13
    9 -6 -12
    9 6 -12
    9 -6 -12
    9 6 -12
    9 -6 -11
    9 6 -11
    9 -6 -11
    9 -6 -10
    9 6 -10
    9 -6 -10
    9 -6 -10
    9 -6 -10
    9 -6 -10
    9 -6 -9
    9 -6 -9
    9 -6 -9
    9 -6 -9
    9 -6 -8
    9 -6 -8
    9 -6 -8
    9 -6 -8
    9 -6 -7
    9 -6 -7
    9 -6 -7
    9 -6 -7
    9 -6 -7
    9 -6 -6
    9 -6 -6
    9 -6 -6
    9 -6 -6
    9 -6 -6
    9 -6 -5
    9 -6 -5
    9 -6 -5
    9 -6 -5
    9 -6 -5
    9 -6 -4
    9 -6 -4
    9 -6 -4
    9 -6 -4
    9 -6 -4
    9 -6 -4
    9 -6 -3
    9 -6 -3
    9 -6 -3
    9 -6 -3
    9 -6 -3
    9 -6 -3
    9 -6 -2
    9 -6 -2
    9 -6 -2
    9 -6 -2
    9 -6 -2
    9 -6 -2
    9 -6 -1
    9 -6 -1
    9 -6 -1
    9 -6 -1
    9 -6 -1
    9 -6 0
    9 -6 0
    9 -6 0
    9 -6 0
    9 -6 0
    9 -6 1
    9 -6 1
    9 -6 1
    9 -6 1
    9 -6 1
    9 -6 2
    9 -6 2
    9 -6 2
    9 -6 2
    9 -6 2
    9 -6 3
    9 -6 3
    9 6 3
    9 -6 3
    9 -6 3
    9 -6 3
    9 -6 4
    9 -6 4
    9 -6 4
    9 6 4
    9 -6 4
    9 -6 4
    9 -6 5
    9 -6 5
    9 -6 5
    9 6 5
    9 -6 5
    9 -6 6
    9 -6 6
    9 -6 6
    9 6 6
    9 -6 6
    -9 6 -6
    9 -6 6
    9 -6 7
    9 -6 7
    9 -6 7
    9 -6 7
    -9 6 -7
    9 -6 8
    9 -6 8
    9 -6 8
    9 -6 8
    -9 6 -8
    9 -6 9
    9 -6 9
    9 -6 9
    9 -6 9
    -9 6 -9
    9 -6 10
    9 -6 10
    9 -6 10
    9 -6 10
    9 -6 11
    9 -6 11
    9 -6 11
    9 -6 12
    9 -6 12
    9 -6 12
    9 -6 13
    9 -6 13
    9 -6 13
    9 -6 14
    9 -6 14
    9 -6 14
    9 -6 15
    9 -6 15
    9 -6 15
    9 -6 16
    9 -6 16
    9 -6 16
    9 -6 16
    9 -6 17
    9 -6 17
    9 -6 17
    9 -6 17
    9 -6 18
    9 -6 18
    9 -6 18
    9 -6 18
    9 -6 19
    9 -6 19
    9 -6 19
    9 -6 20
    9 -6 20
    9 -6 20
    9 -6 20
    9 -6 21
    9 -6 21
    9 -6 21
    9 6 22
    9 -6 22
    9 -6 23
    9 7 -26
    9 7 -25
    9 7 -24
    9 -7 -24
    9 -7 -24
    9 -7 -24
    9 7 -23
    9 -7 -23
    9 -7 -23
    9 -7 -23
    9 -7 -22
    9 7 -22
    9 -7 -22
    9 -7 -21
    9 7 -21
    9 -7 -21
    9 -7 -20
    9 7 -20
    9 -7 -20
    9 -7 -19
    9 7 -19
    9 -7 -19
    9 -7 -18
    9 7 -18
    9 -7 -18
    9 -7 -17
    9 7 -17
    9 -7 -17
    9 7 -16
    9 -7 -16
    9 -7 -16
    9 -7 -15
    9 7 -15
    9 -7 -15
    9 -7 -15
    9 -7 -14
    9 7 -14
    9 -7 -14
    9 -7 -14
    9 -7 -13
    9 7 -13
    9 -7 -13
    9 -7 -13
    9 -7 -13
    9 -7 -12
    9 7 -12
    9 -7 -12
    9 -7 -11
    9 7 -11
    9 -7 -11
    9 -7 -10
    9 -7 -10
    9 -7 -10
    9 -7 -10
    9 -7 -9
    9 -7 -9
    9 -7 -9
    9 -7 -9
    9 -7 -9
    9 -7 -8
    9 -7 -8
    9 -7 -8
    9 -7 -8
    9 -7 -7
    9 -7 -7
    9 -7 -7
    9 -7 -7
    9 -7 -7
    9 -7 -6
    9 -7 -6
    9 -7 -6
    9 -7 -6
    9 -7 -5
    9 -7 -5
    9 7 -5
    9 -7 -5
    9 -7 -5
    9 -7 -4
    9 -7 -4
    9 -7 -4
    9 -7 -4
    9 -7 -4
    9 -7 -3
    9 -7 -3
    9 -7 -3
    9 -7 -3
    9 -7 -3
    9 -7 -2
    9 -7 -2
    9 -7 -2
    9 -7 -2
    9 -7 -2
    9 -7 -1
    9 -7 -1
    9 -7 -1
    9 -7 -1
    9 -7 -1
    9 -7 0
    9 -7 0
    9 -7 0
    9 -7 0
    9 -7 0
    9 -7 1
    9 -7 1
    9 -7 1
    9 -7 1
    9 -7 1
    9 -7 1
    9 -7 1
    9 -7 2
    9 -7 2
    9 -7 2
    9 -7 2
    9 -7 2
    9 -7 2
    9 -7 3
    9 -7 3
    9 -7 3
    9 -7 3
    9 -7 3
    9 -7 4
    9 -7 4
    9 -7 4
    9 -7 4
    9 -7 4
    9 -7 4
    9 -7 5
    9 -7 5
    9 -7 5
    9 -7 5
    9 -7 5
    9 -7 5
    9 -7 6
    9 -7 6
    9 -7 6
    9 -7 6
    9 -7 6
    -9 7 -6
    9 -7 6
    9 -7 7
    9 -7 7
    9 -7 7
    9 -7 7
    9 7 7
    9 -7 7
    -9 7 -7
    9 -7 7
    9 -7 8
    9 -7 8
    9 -7 8
    9 7 8
    -9 7 -8
    9 -7 8
    9 -7 9
    9 -7 9
    9 -7 9
    9 -7 10
    9 -7 10
    9 -7 10
    9 -7 11
    9 -7 11
    9 -7 11
    9 -7 11
    9 -7 12
    9 -7 12
    9 -7 12
    9 -7 13
    9 -7 13
    9 -7 13
    9 -7 13
    9 -7 14
    9 -7 14
    9 -7 14
    9 -7 15
    9 -7 15
    9 -7 15
    9 -7 16
    9 -7 16
    9 -7 16
    9 -7 17
    9 -7 17
    9 -7 17
    9 -7 17
    9 -7 18
    9 -7 18
    9 -7 19
    9 -7 19
    9 -7 19
    9 -7 20
    9 -7 20
    9 -7 20
    9 -7 21
    9 -7 21
    9 -7 21
    9 -7 22
    9 8 -25
    9 8 -24
    9 -8 -24
    9 8 -23
    9 -8 -23
    9 -8 -23
    9 8 -22
    9 -8 -22
    9 -8 -22
    9 -8 -21
    9 8 -21
    9 -8 -21
    9 -8 -20
    9 8 -20
    9 -8 -20
    9 -8 -19
    9 8 -19
    9 -8 -19
    9 -8 -18
    9 8 -18
    9 -8 -18
    9 -8 -17
    9 8 -17
    9 -8 -17
    9 -8 -16
    9 8 -16
    9 -8 -16
    9 -8 -15
    9 8 -15
    9 -8 -15
    9 -8 -14
    9 8 -14
    9 -8 -14
    9 -8 -14
    9 -8 -13
    9 8 -13
    9 -8 -13
    9 -8 -13
    9 -8 -13
    9 -8 -12
    9 -8 -12
    9 -8 -12
    9 -8 -12
    9 -8 -11
    9 -8 -11
    9 -8 -11
    9 -8 -10
    9 -8 -10
    9 -8 -9
    9 -8 -9
    9 -8 -9
    9 -8 -8
    9 -8 -8
    9 8 -8
    9 -8 -8
    9 -8 -7
    9 -8 -7
    9 8 -7
    9 -8 -7
    9 -8 -7
    9 -8 -6
    9 8 -6
    9 -8 -6
    9 -8 -6
    9 -8 -6
    9 -8 -5
    9 -8 -5
    9 -8 -5
    9 -8 -5
    9 -8 -4
    9 -8 -4
    9 8 -4
    9 -8 -4
    9 -8 -4
    9 -8 -3
    9 -8 -3
    9 -8 -3
    9 -8 -3
    9 -8 -3
    9 -8 -3
    9 -8 -2
    9 -8 -2
    9 -8 -2
    9 -8 -2
    9 -8 -2
    9 -8 -2
    9 -8 -1
    9 -8 -1
    9 -8 -1
    9 -8 -1
    9 -8 -1
    9 -8 -1
    9 -8 0
    9 -8 0
    9 -8 0
    9 -8 0
    9 -8 0
    9 -8 0
    9 -8 1
    9 -8 1
    9 -8 1
    9 -8 1
    9 -8 1
    9 -8 1
    9 -8 2
    9 -8 2
    9 -8 2
    9 -8 2
    9 -8 2
    9 -8 3
    9 -8 3
    9 -8 3
    9 -8 3
    9 -8 3
    9 -8 4
    9 -8 4
    9 -8 4
    9 -8 4
    9 -8 4
    9 -8 5
    9 -8 5
    9 -8 5
    9 -8 5
    -9 8 -5
    9 -8 5
    9 -8 6
    9 -8 6
    9 -8 6
    9 -8 6
    9 -8 6
    -9 8 -6
    9 -8 6
    9 -8 7
    9 -8 7
    9 -8 7
    9 -8 7
    9 -8 7
    9 -8 8
    9 -8 8
    9 -8 8
    9 -8 8
    9 -8 9
    9 -8 9
    9 -8 9
    9 -8 9
    9 -8 10
    9 -8 10
    9 -8 10
    9 -8 10
    9 -8 11
    9 -8 11
    9 -8 11
    9 -8 11
    9 -8 12
    9 -8 12
    9 -8 12
    9 -8 12
    9 -8 13
    9 -8 13
    9 -8 13
    9 -8 13
    9 -8 14
    9 -8 14
    9 -8 14
    9 -8 15
    9 -8 15
    9 -8 15
    9 -8 16
    9 -8 16
    9 -8 17
    9 -8 17
    9 -8 18
    9 -8 18
    9 -8 19
    9 -8 19
    9 -8 19
    9 -8 20
    9 -8 20
    9 -8 20
    9 -8 21
    9 -8 21
    9 9 -24
    9 -9 -24
    9 9 -23
    9 -9 -23
    9 -9 -23
    9 9 -22
    9 -9 -22
    9 -9 -22
    9 -9 -21
    9 9 -21
    9 -9 -21
    9 -9 -20
    9 9 -20
    9 -9 -20
    9 9 -19
    9 -9 -19
    9 -9 -19
    9 -9 -18
    9 9 -18
    9 -9 -18
    9 -9 -17
    9 9 -17
    9 -9 -17
    9 -9 -16
    9 9 -16
    9 -9 -16
    9 -9 -15
    9 9 -15
    9 -9 -15
    9 -9 -14
    9 -9 -14
    9 -9 -13
    9 -9 -13
    9 -9 -13
    9 -9 -13
    9 -9 -12
    9 -9 -12
    9 -9 -12
    9 -9 -12
    9 -9 -11
    9 -9 -11
    9 -9 -11
    9 -9 -11
    9 -9 -10
    9 -9 -10
    9 9 -10
    9 -9 -10
    9 -9 -9
    9 -9 -9
    9 -9 -8
    9 -9 -8
    9 9 -8
    9 -9 -8
    9 -9 -7
    9 -9 -7
    9 9 -7
    9 -9 -7
    9 -9 -6
    9 -9 -6
    9 -9 -6
    9 9 -6
    9 -9 -6
    9 -9 -6
    9 -9 -5
    9 -9 -5
    9 -9 -5
    9 9 -5
    9 -9 -5
    9 -9 -5
    9 -9 -4
    9 -9 -4
    9 -9 -4
    9 9 -4
    9 -9 -4
    9 -9 -4
    9 -9 -3
    9 -9 -3
    9 -9 -3
    9 -9 -3
    9 -9 -3
    9 -9 -2
    9 -9 -2
    9 -9 -2
    9 -9 -2
    9 -9 -2
    9 -9 -2
    9 -9 -1
    9 -9 -1
    9 -9 -1
    9 -9 -1
    9 -9 -1
    9 -9 -1
    9 -9 0
    9 -9 0
    9 -9 0
    9 -9 0
    9 -9 0
    9 -9 1
    9 -9 1
    9 -9 1
    9 -9 1
    9 -9 1
    9 -9 2
    9 -9 2
    9 -9 2
    9 -9 2
    9 -9 2
    9 -9 3
    9 -9 3
    9 -9 3
    9 -9 3
    9 -9 3
    9 -9 4
    9 -9 4
    9 -9 4
    9 -9 4
    9 -9 5
    9 -9 5
    9 -9 5
    9 -9 6
    9 -9 6
    9 -9 6
    9 -9 7
    9 -9 7
    9 -9 7
    9 -9 8
    9 -9 8
    9 -9 8
    9 -9 8
    9 -9 9
    9 -9 9
    9 -9 9
    9 -9 10
    9 -9 10
    9 -9 10
    9 -9 11
    9 -9 11
    9 -9 11
    9 -9 12
    9 -9 12
    9 -9 12
    9 -9 13
    9 -9 13
    9 -9 13
    9 -9 14
    9 -9 14
    9 -9 14
    9 -9 15
    9 -9 15
    9 -9 15
    9 -9 16
    9 -9 16
    9 -9 16
    9 -9 17
    9 -9 17
    9 -9 17
    9 -9 18
    9 -9 18
    9 -9 19
    9 -9 20
    9 -9 21
    9 -10 -23
    9 10 -22
    9 -10 -22
    9 -10 -22
    9 10 -21
    9 -10 -21
    9 -10 -21
    9 -10 -20
    9 -10 -20
    9 -10 -19
    9 10 -19
    9 -10 -19
    9 -10 -18
    9 10 -18
    9 -10 -18
    9 -10 -17
    9 -10 -17
    9 -10 -16
    9 -10 -16
    9 -10 -15
    9 -10 -15
    9 -10 -14
    9 -10 -14
    9 -10 -13
    9 -10 -13
    9 -10 -13
    9 -10 -12
    9 10 -12
    9 -10 -12
    9 -10 -12
    9 -10 -11
    9 -10 -11
    9 -10 -11
    9 10 -11
    9 -10 -11
    9 -10 -10
    9 -10 -10
    9 10 -10
    9 -10 -9
    9 -10 -9
    9 10 -9
    9 -10 -9
    9 -10 -8
    9 -10 -8
    9 10 -8
    9 -10 -8
    9 -10 -7
    9 -10 -7
    9 10 -7
    9 -10 -7
    9 -10 -6
    9 10 -6
    9 -10 -6
    9 -10 -5
    9 10 -5
    9 -10 -5
    9 -10 -4
    9 -10 -4
    9 -10 -4
    9 10 -4
    9 -10 -4
    9 -10 -3
    9 -10 -3
    9 -10 -3
    9 -10 -3
    9 -10 -2
    9 -10 -2
    9 -10 -2
    9 -10 -1
    9 -10 -1
    9 -10 -1
    9 -10 0
    9 -10 0
    9 -10 0
    9 -10 1
    9 -10 1
    9 -10 1
    9 -10 2
    9 -10 2
    9 -10 3
    9 -10 3
    9 -10 3
    9 -10 4
    9 -10 4
    9 -10 4
    9 -10 5
    9 -10 5
    9 -10 5
    9 -10 6
    9 -10 6
    9 -10 6
    9 -10 7
    9 -10 7
    9 -10 8
    9 -10 8
    9 -10 9
    9 -10 9
    9 -10 10
    9 -10 10
    9 -10 11
    9 -10 11
    9 -10 12
    9 -10 12
    9 -10 13
    9 -10 13
    9 -10 14
    9 -10 14
    9 -10 15
    9 -10 15
    9 -10 16
    9 -10 17
    9 -10 18
    9 -10 19
    9 -11 -23
    9 -11 -22
    9 -11 -21
    9 -11 -20
    9 -11 -20
    9 -11 -19
    9 -11 -19
    9 -11 -18
    9 -11 -18
    9 -11 -17
    9 -11 -17
    9 -11 -16
    9 -11 -16
    9 -11 -15
    9 -11 -15
    9 -11 -14
    9 -11 -14
    9 -11 -13
    9 -11 -13
    9 11 -13
    9 -11 -13
    9 -11 -12
    9 -11 -12
    9 11 -12
    9 -11 -12
    9 -11 -11
    9 -11 -11
    9 11 -11
    9 -11 -11
    9 -11 -10
    9 -11 -10
    9 -11 -10
    9 11 -10
    9 -11 -10
    9 -11 -9
    9 11 -9
    9 -11 -9
    9 -11 -8
    9 11 -8
    9 -11 -8
    9 -11 -7
    9 11 -7
    9 -11 -7
    9 -11 -6
    9 11 -6
    9 -11 -6
    9 11 -5
    9 -11 -5
    9 11 -4
    9 -11 -4
    9 -11 -3
    9 -11 -3
    9 -11 -2
    9 -11 -2
    9 -11 -2
    9 -11 -1
    9 -11 -1
    9 -11 -1
    9 -11 0
    9 -11 0
    9 -11 1
    9 -11 1
    9 -11 1
    9 -11 2
    9 -11 2
    9 -11 3
    9 -11 3
    9 -11 3
    9 -11 4
    9 -11 4
    9 -11 5
    9 -11 5
    9 -11 6
    9 -11 6
    9 -11 7
    9 -11 7
    9 -11 8
    9 -11 8
    9 -11 9
    9 -11 9
    9 -11 10
    9 -11 10
    9 -11 11
    9 -11 11
    9 -11 12
    9 -11 12
    9 -11 13
    9 -11 14
    9 -11 15
    9 -11 16
    9 -11 17
    9 -11 18
    9 -11 19
    9 -12 -21
    9 -12 -20
    9 -12 -19
    9 -12 -18
    9 -12 -17
    9 -12 -16
    9 -12 -16
    9 -12 -15
    9 -12 -15
    9 -12 -14
    9 -12 -14
    9 -12 -13
    9 -12 -13
    9 12 -13
    9 -12 -13
    9 -12 -12
    9 -12 -12
    9 12 -12
    9 -12 -12
    9 -12 -11
    9 -12 -11
    9 12 -11
    9 -12 -11
    9 -12 -10
    9 -12 -10
    9 12 -10
    9 -12 -10
    9 -12 -9
    9 -12 -9
    9 12 -9
    9 -12 -9
    9 -12 -8
    9 12 -8
    9 -12 -8
    9 -12 -7
    9 12 -7
    9 -12 -7
    9 -12 -6
    9 12 -6
    9 -12 -6
    9 -12 -5
    9 12 -5
    9 -12 -5
    9 -12 -5
    9 -12 -4
    9 -12 -4
    9 -12 -3
    9 -12 -2
    9 -12 -1
    9 -12 -1
    9 -12 0
    9 -12 0
    9 -12 0
    9 -12 1
    9 -12 1
    9 -12 2
    9 -12 2
    9 -12 3
    9 -12 4
    9 -12 5
    9 -12 6
    9 -12 7
    9 -12 7
    9 -12 8
    9 -12 8
    9 -12 9
    9 -12 10
    9 -12 11
    9 -12 12
    9 -12 12
    9 -12 13
    9 -12 14
    9 -12 15
    9 -12 16
    9 -12 17
    9 -12 18
    9 -13 -20
    9 -13 -19
    9 -13 -18
    9 -13 -17
    9 -13 -16
    9 -13 -15
    9 -13 -14
    9 -13 -13
    9 13 -13
    9 -13 -12
    9 13 -12
    9 -13 -12
    9 -13 -11
    9 13 -11
    9 -13 -11
    9 -13 -10
    9 13 -10
    9 -13 -10
    9 -13 -9
    9 13 -9
    9 -13 -9
    9 13 -8
    9 -13 -8
    9 -13 -8
    9 13 -7
    9 -13 -7
    9 -13 -6
    9 13 -6
    9 -13 -6
    9 -13 -5
    9 -13 -5
    9 -13 -5
    9 -13 -4
    9 -13 -4
    9 -13 -4
    9 -13 -3
    9 -13 -3
    9 -13 -2
    9 -13 -2
    9 -13 -1
    9 -13 0
    9 -13 1
    9 -13 1
    9 -13 2
    9 -13 2
    9 -13 3
    9 -13 3
    9 -13 4
    9 -13 4
    9 -13 5
    9 -13 5
    9 -13 6
    9 -13 6
    9 -13 7
    9 -13 8
    9 -13 9
    9 -13 10
    9 -13 10
    9 -13 11
    9 -13 11
    9 -13 12
    9 -13 12
    9 -13 13
    9 -13 14
    9 -13 15
    9 -13 16
    9 -14 -18
    9 -14 -17
    9 -14 -16
    9 -14 -15
    9 -14 -14
    9 -14 -13
    9 -14 -12
    9 -14 -12
    9 -14 -11
    9 14 -11
    9 -14 -11
    9 14 -10
    9 -14 -10
    9 -14 -10
    9 -14 -9
    9 14 -9
    -9 14 9
    9 -14 -9
    9 -14 -8
    -9 14 8
    9 -14 -8
    -9 14 7
    9 -14 -7
    -9 14 6
    9 -14 -6
    -9 14 5
    9 -14 -5
    9 -14 -4
    -9 14 4
    9 -14 -4
    9 -14 -3
    -9 14 3
    9 -14 -3
    9 -14 -2
    -9 14 2
    9 -14 -1
    -9 14 1
    9 -14 0
    -9 14 0
    9 -14 1
    9 -14 2
    9 -14 2
    9 -14 3
    9 -14 3
    9 -14 4
    9 -14 4
    9 -14 5
    9 -14 5
    9 -14 6
    9 -14 6
    9 -14 7
    9 -14 7
    9 -14 8
    9 -14 8
    9 -14 9
    9 -14 9
    9 -14 10
    9 -14 10
    9 -14 11
    9 -14 11
    9 -14 12
    9 -14 13
    9 -14 14
    9 -15 -16
    9 -15 -15
    9 -15 -14
    9 -15 -13
    9 -15 -12
    9 -15 -11
    9 -15 -11
    9 -15 -10
    9 -15 -10
    9 -15 -9
    9 -15 -9
    9 -15 -8
    -9 15 8
    9 -15 -8
    9 -15 -7
    -9 15 7
    9 -15 -7
    -9 15 6
    9 -15 -6
    -9 15 5
    9 -15 -5
    -9 15 4
    9 -15 -4
    9 -15 -3
    -9 15 3
    9 -15 -3
    9 -15 -2
    -9 15 2
    9 -15 -2
    9 -15 -1
    -9 15 1
    9 -15 -1
    9 -15 0
    -9 15 0
    9 -15 1
    -9 15 -1
    9 -15 2
    9 -15 3
    9 -15 3
    9 -15 4
    9 -15 4
    9 -15 5
    9 -15 5
    9 -15 6
    9 -15 6
    9 -15 7
    9 -15 8
    9 -15 9
    9 -15 10
    9 -16 -14
    9 -16 -13
    9 -16 -12
    9 -16 -11
    9 -16 -10
    9 -16 -9
    9 -16 -9
    9 -16 -8
    9 -16 -8
    9 -16 -7
    9 -16 -7
    -9 16 6
    9 -16 -6
    -9 16 5
    9 -16 -5
    -9 16 4
    9 -16 -4
    9 -16 -3
    9 -16 -3
    9 -16 -2
    -9 16 2
    9 -16 -2
    9 -16 -1
    -9 16 1
    9 -16 -1
    9 -16 0
    9 -16 0
    9 -16 1
    9 -16 2
    9 -16 3
    9 -16 4
    9 -16 4
    9 -16 5
    9 -16 6
    9 -16 7
    9 -16 8
    9 -17 -10
    9 -17 -9
    9 -17 -8
    9 -17 -7
    9 -17 -7
    9 -17 -6
    9 -17 -6
    9 -17 -5
    9 -17 -4
    9 -17 -3
    9 -17 -3
    9 -17 -2
    9 -17 -2
    9 -17 -1
    9 -17 -1
    9 -17 0
    9 -17 0
    9 -17 1
    9 -17 1
    9 -17 2
    9 -17 4
    9 -17 5
    10 0 -28
    10 0 -27
    10 0 -27
    10 0 -26
    10 0 -26
    10 0 -25
    10 0 -24
    10 0 -23
    10 0 -23
    10 0 -22
    10 0 -22
    10 0 -21
    10 0 -21
    10 0 -20
    10 0 -19
    10 0 -18
    10 0 -17
    10 0 -17
    10 0 -16
    10 0 -16
    10 0 -15
    10 0 -15
    10 0 -15
    10 0 -14
    10 0 -14
    10 0 -14
    10 0 -13
    10 0 -13
    10 0 -13
    10 0 -12
    10 0 -12
    10 0 -12
    10 0 -11
    10 0 -11
    10 0 -11
    10 0 -10
    10 0 -10
    10 0 -10
    10 0 -9
    10 0 -9
    10 0 -9
    10 0 -8
    10 0 -8
    10 0 -8
    10 0 -7
    10 0 -7
    10 0 -7
    10 0 -6
    10 0 -5
    10 0 -5
    10 0 -4
    10 0 -4
    10 0 -3
    10 0 -3
    10 0 -2
    10 0 -2
    10 0 -2
    10 0 -2
    10 0 -1
    10 0 -1
    10 0 -1
    10 0 -1
    10 0 0
    10 0 0
    10 0 0
    10 0 0
    10 0 1
    10 0 1
    10 0 1
    10 0 2
    10 0 2
    10 0 3
    10 0 4
    -10 0 -4
    10 0 5
    -10 0 -5
    10 0 6
    -10 0 -6
    10 0 7
    -10 0 -7
    10 0 8
    -10 0 -8
    10 0 9
    -10 0 -9
    10 0 10
    10 0 11
    10 0 11
    10 0 12
    10 0 12
    10 0 13
    10 0 13
    10 0 14
    10 0 14
    10 0 15
    10 0 15
    10 0 16
    10 0 16
    10 0 17
    10 0 18
    10 0 19
    10 0 20
    10 0 21
    10 0 21
    10 0 22
    10 0 23
    10 1 -28
    10 -1 -28
    10 1 -27
    10 -1 -27
    10 1 -27
    10 1 -26
    10 -1 -26
    10 1 -26
    10 1 -25
    10 -1 -25
    10 1 -24
    10 -1 -24
    10 1 -23
    10 -1 -23
    10 -1 -23
    10 1 -22
    10 -1 -22
    10 1 -22
    10 -1 -22
    10 1 -21
    10 -1 -21
    10 1 -21
    10 -1 -20
    10 1 -20
    10 -1 -20
    10 1 -20
    10 -1 -19
    10 1 -19
    10 1 -18
    10 -1 -18
    10 1 -17
    10 -1 -17
    10 1 -17
    10 1 -16
    10 -1 -16
    10 -1 -16
    10 1 -16
    10 -1 -16
    10 1 -15
    10 -1 -15
    10 1 -15
    10 1 -15
    10 -1 -15
    10 -1 -15
    10 1 -14
    10 -1 -14
    10 1 -14
    10 -1 -14
    10 1 -14
    10 -1 -14
    10 1 -14
    10 1 -13
    10 -1 -13
    10 1 -13
    10 1 -13
    10 -1 -13
    10 -1 -13
    10 1 -13
    10 1 -12
    10 -1 -12
    10 1 -12
    10 -1 -12
    10 1 -12
    10 -1 -12
    10 1 -11
    10 -1 -11
    10 1 -11
    10 1 -11
    10 -1 -11
    10 -1 -11
    10 1 -10
    10 -1 -10
    10 1 -10
    10 -1 -10
    10 1 -10
    10 -1 -10
    10 1 -9
    10 -1 -9
    10 1 -9
    10 1 -9
    10 -1 -9
    10 -1 -9
    10 1 -8
    10 -1 -8
    10 1 -8
    10 -1 -8
    10 1 -8
    10 -1 -8
    10 1 -7
    10 -1 -7
    10 1 -7
    10 1 -7
    10 -1 -7
    10 1 -6
    10 1 -6
    10 -1 -6
    10 -1 -6
    10 1 -5
    10 -1 -5
    10 1 -5
    10 -1 -5
    10 1 -4
    10 -1 -4
    10 1 -4
    10 -1 -4
    10 -1 -4
    10 1 -3
    10 -1 -3
    10 1 -3
    10 -1 -3
    10 -1 -2
    10 1 -2
    10 1 -2
    10 -1 -2
    10 1 -1
    10 -1 -1
    10 1 -1
    10 -1 -1
    10 1 -1
    10 -1 0
    10 1 0
    10 -1 0
    10 -1 0
    10 1 0
    10 1 0
    10 1 1
    10 -1 1
    10 1 1
    10 -1 1
    10 -1 1
    10 1 1
    10 -1 2
    10 1 2
    10 -1 2
    10 -1 2
    10 1 2
    10 -1 2
    10 1 3
    10 -1 3
    10 -1 3
    10 1 3
    -10 -1 -3
    10 1 4
    10 -1 4
    10 -1 4
    10 -1 4
    10 1 4
    -10 -1 -4
    10 1 5
    10 -1 5
    10 -1 5
    10 1 5
    -10 1 -5
    -10 -1 -5
    10 -1 5
    10 1 6
    10 -1 6
    10 -1 6
    10 -1 6
    10 1 6
    -10 1 -6
    -10 -1 -6
    10 1 6
    10 1 7
    10 1 7
    10 -1 7
    10 -1 7
    10 -1 7
    -10 1 -7
    -10 -1 -7
    10 -1 8
    10 1 8
    10 -1 8
    10 1 8
    -10 1 -8
    -10 -1 -8
    10 1 9
    10 -1 9
    10 1 9
    10 -1 9
    -10 1 -9
    -10 -1 -9
    10 -1 10
    10 1 10
    10 1 10
    10 -1 10
    10 -1 10
    10 1 11
    10 -1 11
    10 1 11
    10 -1 11
    10 -1 11
    10 1 12
    10 -1 12
    10 -1 12
    10 -1 12
    10 -1 13
    10 -1 13
    10 -1 13
    10 1 14
    10 -1 14
    10 -1 14
    10 1 15
    10 -1 15
    10 -1 15
    10 1 16
    10 -1 16
    10 -1 16
    10 1 17
    10 -1 17
    10 1 18
    10 1 19
    10 1 20
    10 -1 20
    10 -1 20
    10 -1 21
    10 1 21
    10 -1 22
    10 1 22
    10 -1 23
    10 1 23
    10 2 -28
    10 2 -27
    10 -2 -27
    10 2 -26
    10 -2 -26
    10 2 -26
    10 2 -25
    10 -2 -25
    10 2 -25
    10 2 -24
    10 -2 -24
    10 2 -24
    10 2 -23
    10 -2 -23
    10 -2 -22
    10 2 -21
    10 -2 -21
    10 2 -20
    10 -2 -20
    10 -2 -19
    10 2 -19
    10 2 -18
    10 2 -17
    10 -2 -17
    10 2 -16
    10 -2 -16
    10 2 -15
    10 -2 -15
    10 -2 -15
    10 2 -14
    10 -2 -14
    10 2 -14
    10 2 -14
    10 -2 -14
    10 2 -13
    10 -2 -13
    10 2 -13
    10 2 -13
    10 -2 -13
    10 2 -12
    10 -2 -12
    10 2 -12
    10 2 -12
    10 -2 -12
    10 2 -11
    10 -2 -11
    10 2 -11
    10 2 -11
    10 -2 -11
    10 2 -10
    10 -2 -10
    10 2 -10
    10 2 -10
    10 -2 -10
    10 2 -9
    10 -2 -9
    10 -2 -9
    10 2 -9
    10 2 -9
    10 -2 -9
    10 2 -8
    10 -2 -8
    10 -2 -8
    10 2 -8
    10 2 -8
    10 -2 -8
    10 2 -7
    10 -2 -7
    10 2 -7
    10 -2 -7
    10 2 -6
    10 -2 -6
    10 2 -6
    10 -2 -6
    10 -2 -6
    10 2 -5
    10 2 -5
    10 -2 -5
    10 -2 -5
    10 -2 -5
    10 -2 -5
    10 -2 -5
    10 2 -4
    10 -2 -4
    10 -2 -4
    10 -2 -4
    10 -2 -4
    10 -2 -3
    10 2 -3
    10 -2 -3
    10 -2 -3
    10 -2 -3
    10 -2 -2
    10 -2 -2
    10 -2 -2
    10 2 -2
    10 2 -2
    10 -2 -2
    10 -2 -1
    10 -2 -1
    10 -2 -1
    10 2 -1
    10 2 -1
    10 -2 -1
    10 -2 0
    10 2 0
    10 -2 0
    10 2 0
    10 -2 0
    10 -2 1
    10 2 1
    10 -2 1
    10 -2 1
    10 2 1
    10 2 1
    10 -2 2
    10 2 2
    10 -2 2
    10 -2 2
    10 2 2
    10 2 2
    10 -2 3
    -10 -2 -3
    10 -2 3
    10 2 3
    10 -2 3
    10 2 3
    10 2 4
    10 -2 4
    10 -2 4
    10 -2 4
    10 2 4
    -10 -2 -4
    10 -2 4
    10 2 5
    10 -2 5
    10 -2 5
    10 -2 5
    10 2 5
    -10 2 -5
    -10 -2 -5
    10 -2 6
    10 2 6
    10 -2 6
    10 -2 6
    10 2 6
    -10 2 -6
    10 2 7
    10 -2 7
    10 -2 7
    10 -2 7
    -10 2 -7
    10 2 7
    10 2 8
    10 -2 8
    10 -2 8
    10 -2 8
    -10 2 -8
    10 2 8
    10 2 9
    10 -2 9
    10 -2 9
    10 2 10
    10 -2 10
    10 -2 10
    10 -2 11
    10 2 11
    10 -2 11
    10 2 12
    10 -2 12
    10 -2 12
    10 2 13
    10 -2 13
    10 2 14
    10 -2 14
    10 -2 14
    10 -2 15
    10 2 15
    10 -2 15
    10 -2 16
    10 2 16
    10 -2 16
    10 2 17
    10 -2 17
    10 -2 17
    10 -2 18
    10 2 18
    10 -2 19
    10 -2 19
    10 -2 20
    10 -2 21
    10 -2 22
    10 -2 23
    10 -2 23
    10 3 -27
    10 -3 -27
    10 3 -26
    10 -3 -26
    10 3 -26
    10 3 -25
    10 -3 -25
    10 3 -25
    10 -3 -24
    10 3 -24
    10 -3 -23
    10 3 -23
    10 -3 -22
    10 -3 -21
    10 3 -20
    10 -3 -20
    10 3 -20
    10 3 -19
    10 -3 -19
    10 3 -19
    10 3 -18
    10 -3 -18
    10 3 -18
    10 3 -17
    10 3 -17
    10 3 -16
    10 3 -15
    10 -3 -15
    10 -3 -15
    10 3 -14
    10 3 -14
    10 -3 -14
    10 -3 -14
    10 3 -13
    10 3 -13
    10 -3 -13
    10 -3 -13
    10 3 -12
    10 3 -12
    10 -3 -12
    10 -3 -12
    10 3 -11
    10 -3 -11
    10 3 -11
    10 -3 -11
    10 -3 -11
    10 3 -10
    10 -3 -10
    10 3 -10
    10 -3 -10
    10 -3 -10
    10 -3 -9
    10 3 -9
    10 -3 -9
    10 -3 -9
    10 -3 -8
    10 3 -8
    10 -3 -8
    10 -3 -8
    10 -3 -7
    10 3 -7
    10 -3 -7
    10 -3 -7
    10 -3 -6
    10 3 -6
    10 -3 -6
    10 -3 -6
    10 -3 -6
    10 -3 -5
    10 -3 -5
    10 3 -5
    10 -3 -5
    10 -3 -5
    10 -3 -5
    10 -3 -5
    10 -3 -4
    10 3 -4
    10 -3 -4
    10 -3 -4
    10 -3 -4
    10 -3 -4
    10 -3 -4
    10 -3 -3
    10 3 -3
    10 -3 -3
    10 -3 -3
    10 -3 -3
    10 -3 -2
    10 -3 -2
    10 3 -2
    10 -3 -2
    10 -3 -2
    10 -3 -1
    10 -3 -1
    10 3 -1
    10 -3 -1
    10 -3 -1
    10 -3 0
    10 -3 0
    10 3 0
    10 -3 0
    10 -3 0
    10 -3 1
    10 -3 1
    10 3 1
    10 -3 1
    10 -3 1
    10 -3 2
    10 3 2
    10 -3 2
    10 3 2
    10 -3 3
    10 -3 3
    10 3 3
    10 -3 4
    10 -3 4
    10 3 4
    10 -3 5
    10 -3 5
    10 3 5
    -10 3 -5
    10 3 5
    10 -3 5
    10 3 6
    10 -3 6
    10 -3 6
    10 -3 6
    10 3 6
    -10 3 -6
    10 -3 7
    10 -3 7
    10 -3 7
    10 3 7
    -10 3 -7
    10 -3 8
    10 -3 8
    10 -3 8
    -10 3 -8
    10 -3 9
    10 -3 9
    10 -3 9
    10 -3 10
    10 3 10
    10 -3 10
    10 -3 10
    10 -3 11
    10 3 11
    10 -3 11
    10 -3 11
    10 -3 11
    10 -3 12
    10 3 12
    10 -3 12
    10 -3 12
    10 -3 13
    10 -3 13
    10 -3 13
    10 3 13
    10 -3 14
    10 -3 14
    10 -3 14
    10 3 14
    10 -3 15
    10 3 15
    10 -3 15
    10 -3 15
    10 -3 16
    10 -3 16
    10 -3 16
    10 -3 16
    10 3 16
    10 -3 17
    10 -3 17
    10 -3 17
    10 -3 17
    10 -3 18
    10 -3 18
    10 -3 18
    10 -3 19
    10 -3 19
    10 -3 20
    10 3 20
    10 -3 20
    10 -3 21
    10 -3 21
    10 3 21
    10 -3 22
    10 3 22
    10 -3 22
    10 -4 -26
    10 -4 -25
    10 4 -25
    10 -4 -24
    10 4 -24
    10 -4 -24
    10 -4 -23
    10 4 -23
    10 -4 -23
    10 -4 -23
    10 -4 -22
    10 4 -22
    10 4 -22
    10 -4 -22
    10 -4 -21
    10 4 -21
    10 4 -21
    10 -4 -21
    10 -4 -20
    10 4 -20
    10 -4 -20
    10 -4 -19
    10 4 -19
    10 -4 -19
    10 -4 -18
    10 4 -18
    10 -4 -18
    10 4 -18
    10 -4 -17
    10 4 -17
    10 -4 -17
    10 -4 -16
    10 4 -16
    10 -4 -16
    10 -4 -15
    10 4 -15
    10 -4 -15
    10 -4 -14
    10 4 -14
    10 -4 -14
    10 -4 -14
    10 -4 -13
    10 4 -13
    10 -4 -13
    10 -4 -13
    10 -4 -12
    10 -4 -12
    10 4 -12
    10 -4 -12
    10 -4 -12
    10 -4 -11
    10 -4 -11
    10 4 -11
    10 -4 -11
    10 -4 -11
    10 -4 -10
    10 -4 -10
    10 4 -10
    10 -4 -10
    10 -4 -10
    10 -4 -9
    10 -4 -9
    10 4 -9
    10 -4 -9
    10 -4 -8
    10 4 -8
    10 -4 -8
    10 -4 -8
    10 -4 -8
    10 -4 -7
    10 4 -7
    10 -4 -7
    10 -4 -7
    10 -4 -7
    10 -4 -6
    10 4 -6
    10 -4 -6
    10 -4 -6
    10 -4 -6
    10 -4 -6
    10 -4 -5
    10 4 -5
    10 -4 -5
    10 -4 -5
    10 -4 -5
    10 -4 -5
    10 -4 -5
    10 -4 -4
    10 -4 -4
    10 4 -4
    10 -4 -4
    10 -4 -4
    10 -4 -4
    10 -4 -4
    10 -4 -3
    10 4 -3
    10 -4 -3
    10 -4 -3
    10 -4 -3
    10 -4 -3
    10 -4 -3
    10 -4 -2
    10 4 -2
    10 -4 -2
    10 -4 -2
    10 -4 -2
    10 -4 -1
    10 -4 -1
    10 4 -1
    10 -4 -1
    10 -4 0
    10 -4 0
    10 4 0
    10 -4 0
    10 -4 1
    10 -4 1
    10 -4 1
    10 4 1
    10 -4 2
    10 -4 2
    10 -4 2
    10 4 2
    10 -4 3
    10 -4 3
    10 4 3
    10 -4 3
    10 -4 3
    10 -4 4
    10 -4 4
    10 4 4
    10 -4 4
    10 -4 4
    10 -4 5
    10 -4 5
    10 4 5
    -10 4 -5
    10 -4 5
    10 -4 6
    10 -4 6
    10 4 6
    -10 4 -6
    10 -4 7
    10 -4 7
    10 4 7
    -10 4 -7
    10 -4 8
    10 -4 8
    10 -4 8
    10 4 8
    10 -4 9
    10 -4 9
    10 -4 9
    10 -4 10
    10 -4 10
    10 -4 10
    10 -4 11
    10 -4 11
    10 -4 11
    10 -4 12
    10 -4 12
    10 -4 12
    10 -4 12
    10 -4 13
    10 -4 13
    10 -4 13
    10 -4 13
    10 -4 14
    10 -4 14
    10 -4 14
    10 -4 14
    10 -4 15
    10 -4 15
    10 -4 15
    10 -4 15
    10 -4 16
    10 -4 16
    10 -4 16
    10 -4 17
    10 -4 17
    10 -4 17
    10 -4 18
    10 -4 18
    10 -4 18
    10 -4 19
    10 -4 19
    10 -4 19
    10 -4 20
    10 -4 20
    10 4 20
    10 -4 21
    10 4 21
    10 -4 21
    10 -4 21
    10 -4 22
    10 -4 22
    10 5 -26
    10 -5 -26
    10 5 -25
    10 -5 -25
    10 5 -24
    10 -5 -24
    10 -5 -24
    10 5 -23
    10 -5 -23
    10 5 -23
    10 -5 -23
    10 -5 -23
    10 -5 -22
    10 5 -22
    10 5 -22
    10 -5 -22
    10 -5 -21
    10 5 -21
    10 5 -21
    10 -5 -21
    10 -5 -20
    10 5 -20
    10 5 -20
    10 -5 -20
    10 -5 -19
    10 5 -19
    10 5 -19
    10 -5 -19
    10 -5 -18
    10 5 -18
    10 -5 -18
    10 -5 -17
    10 5 -17
    10 -5 -17
    10 -5 -16
    10 5 -16
    10 -5 -15
    10 5 -15
    10 -5 -15
    10 -5 -14
    10 5 -14
    10 -5 -14
    10 -5 -13
    10 5 -13
    10 -5 -13
    10 -5 -13
    10 -5 -12
    10 5 -12
    10 -5 -12
    10 -5 -12
    10 -5 -11
    10 5 -11
    10 -5 -11
    10 -5 -11
    10 -5 -10
    10 -5 -10
    10 5 -10
    10 -5 -10
    10 -5 -10
    10 -5 -10
    10 -5 -9
    10 -5 -9
    10 -5 -9
    10 -5 -9
    10 -5 -9
    10 -5 -8
    10 -5 -8
    10 -5 -8
    10 -5 -8
    10 -5 -8
    10 -5 -7
    10 -5 -7
    10 -5 -7
    10 -5 -7
    10 -5 -6
    10 -5 -6
    10 -5 -6
    10 -5 -6
    10 -5 -6
    10 -5 -5
    10 -5 -5
    10 -5 -5
    10 -5 -5
    10 -5 -5
    10 -5 -4
    10 -5 -4
    10 -5 -4
    10 -5 -4
    10 -5 -4
    10 -5 -3
    10 5 -3
    10 -5 -3
    10 -5 -3
    10 -5 -3
    10 -5 -3
    10 -5 -2
    10 5 -2
    10 -5 -2
    10 -5 -2
    10 -5 -2
    10 -5 -2
    10 -5 -1
    10 5 -1
    10 -5 -1
    10 -5 -1
    10 -5 -1
    10 -5 -1
    10 -5 0
    10 -5 0
    10 5 0
    10 -5 0
    10 -5 0
    10 -5 0
    10 -5 1
    10 -5 1
    10 5 1
    10 -5 1
    10 -5 1
    10 -5 2
    10 -5 2
    10 5 2
    10 -5 2
    10 -5 2
    10 -5 3
    10 -5 3
    10 5 3
    10 -5 3
    10 -5 3
    10 -5 4
    10 -5 4
    10 5 4
    10 -5 4
    10 -5 4
    10 -5 5
    10 -5 5
    10 5 5
    -10 5 -5
    10 -5 5
    10 -5 5
    10 -5 5
    10 -5 6
    10 -5 6
    10 -5 6
    10 5 6
    -10 5 -6
    10 -5 6
    10 -5 6
    10 -5 7
    10 -5 7
    10 5 7
    10 -5 8
    10 -5 8
    10 5 8
    10 -5 9
    10 -5 9
    10 5 9
    10 -5 10
    10 -5 10
    10 -5 11
    10 -5 11
    10 -5 11
    10 -5 12
    10 -5 12
    10 -5 13
    10 -5 13
    10 -5 13
    10 -5 14
    10 -5 14
    10 -5 14
    10 -5 15
    10 -5 15
    10 -5 15
    10 -5 16
    10 -5 16
    10 -5 16
    10 -5 17
    10 -5 17
    10 -5 17
    10 -5 18
    10 -5 18
    10 -5 18
    10 5 18
    10 -5 19
    10 -5 19
    10 -5 19
    10 5 19
    10 -5 19
    10 -5 20
    10 -5 20
    10 -5 20
    10 5 20
    10 -5 20
    10 -5 21
    10 -5 21
    10 5 21
    10 -5 21
    10 6 -25
    10 -6 -25
    10 6 -24
    10 -6 -24
    10 -6 -24
    10 -6 -23
    10 6 -23
    10 -6 -23
    10 -6 -23
    10 -6 -22
    10 6 -22
    10 -6 -22
    10 -6 -21
    10 6 -21
    10 -6 -21
    10 -6 -20
    10 6 -20
    10 -6 -20
    10 -6 -19
    10 6 -19
    10 -6 -19
    10 -6 -18
    10 6 -18
    10 -6 -18
    10 -6 -17
    10 6 -17
    10 -6 -17
    10 -6 -16
    10 6 -16
    10 -6 -16
    10 -6 -15
    10 6 -15
    10 -6 -15
    10 -6 -14
    10 6 -14
    10 -6 -14
    10 -6 -13
    10 6 -13
    10 -6 -13
    10 -6 -12
    10 6 -12
    10 -6 -12
    10 -6 -12
    10 -6 -11
    10 6 -11
    10 -6 -11
    10 -6 -11
    10 -6 -11
    10 -6 -10
    10 -6 -10
    10 -6 -10
    10 -6 -10
    10 -6 -9
    10 -6 -9
    10 -6 -9
    10 -6 -9
    10 -6 -9
    10 -6 -8
    10 -6 -8
    10 -6 -8
    10 -6 -8
    10 -6 -8
    10 -6 -7
    10 -6 -7
    10 -6 -7
    10 -6 -6
    10 -6 -6
    10 -6 -6
    10 -6 -6
    10 -6 -6
    10 -6 -5
    10 -6 -5
    10 -6 -5
    10 -6 -5
    10 -6 -5
    10 -6 -4
    10 -6 -4
    10 -6 -4
    10 -6 -4
    10 -6 -4
    10 -6 -4
    10 -6 -3
    10 -6 -3
    10 -6 -3
    10 -6 -3
    10 -6 -3
    10 -6 -3
    10 -6 -2
    10 -6 -2
    10 -6 -2
    10 -6 -2
    10 -6 -2
    10 -6 -2
    10 -6 -1
    10 -6 -1
    10 -6 -1
    10 -6 -1
    10 -6 -1
    10 -6 -1
    10 -6 0
    10 -6 0
    10 -6 0
    10 -6 0
    10 -6 0
    10 -6 1
    10 -6 1
    10 -6 1
    10 -6 1
    10 -6 1
    10 -6 2
    10 -6 2
    10 -6 2
    10 -6 2
    10 -6 3
    10 -6 3
    10 6 3
    10 -6 3
    10 -6 3
    10 -6 4
    10 -6 4
    10 6 4
    10 -6 4
    10 -6 4
    10 -6 5
    10 -6 5
    10 6 5
    10 -6 5
    10 -6 5
    10 -6 6
    10 -6 6
    10 -6 6
    10 6 6
    10 -6 6
    10 -6 7
    10 -6 7
    10 6 7
    10 -6 7
    10 -6 7
    10 -6 8
    10 -6 8
    10 -6 8
    10 6 8
    10 -6 8
    10 -6 9
    10 -6 9
    10 -6 9
    10 6 9
    10 -6 9
    10 -6 10
    10 -6 10
    10 6 10
    10 -6 11
    10 -6 11
    10 6 11
    10 -6 12
    10 -6 12
    10 6 12
    10 -6 13
    10 -6 13
    10 -6 13
    10 6 13
    10 -6 14
    10 -6 14
    10 -6 14
    10 6 14
    10 -6 15
    10 -6 15
    10 -6 15
    10 6 15
    10 -6 16
    10 -6 16
    10 -6 16
    10 6 16
    10 -6 16
    10 -6 17
    10 -6 17
    10 -6 17
    10 6 17
    10 -6 17
    10 -6 18
    10 -6 18
    10 -6 18
    10 -6 18
    10 -6 19
    10 -6 19
    10 -6 19
    10 6 19
    10 -6 19
    10 -6 20
    10 -6 20
    10 -6 20
    10 -6 21
    10 7 -24
    10 -7 -24
    10 7 -23
    10 -7 -23
    10 -7 -23
    10 -7 -23
    10 7 -22
    10 -7 -22
    10 -7 -22
    10 -7 -21
    10 7 -21
    10 -7 -21
    10 -7 -20
    10 7 -20
    10 -7 -20
    10 -7 -19
    10 7 -19
    10 -7 -19
    10 -7 -18
    10 7 -18
    10 -7 -18
    10 -7 -17
    10 7 -17
    10 -7 -17
    10 -7 -16
    10 7 -16
    10 -7 -16
    10 -7 -15
    10 7 -15
    10 -7 -15
    10 -7 -14
    10 7 -14
    10 -7 -14
    10 -7 -13
    10 7 -13
    10 -7 -13
    10 -7 -12
    10 -7 -12
    10 -7 -11
    10 -7 -11
    10 -7 -11
    10 -7 -11
    10 -7 -10
    10 -7 -10
    10 -7 -10
    10 -7 -10
    10 -7 -9
    10 -7 -9
    10 -7 -9
    10 -7 -9
    10 -7 -8
    10 -7 -8
    10 -7 -8
    10 -7 -8
    10 -7 -7
    10 -7 -7
    10 -7 -7
    10 -7 -7
    10 -7 -6
    10 -7 -6
    10 -7 -6
    10 -7 -6
    10 -7 -5
    10 -7 -5
    10 -7 -5
    10 -7 -5
    10 -7 -5
    10 -7 -4
    10 -7 -4
    10 -7 -4
    10 -7 -4
    10 -7 -4
    10 -7 -3
    10 -7 -3
    10 -7 -3
    10 -7 -3
    10 -7 -3
    10 -7 -3
    10 -7 -2
    10 -7 -2
    10 -7 -2
    10 -7 -2
    10 -7 -2
    10 -7 -2
    10 -7 -1
    10 -7 -1
    10 -7 -1
    10 -7 -1
    10 -7 -1
    10 -7 -1
    10 -7 0
    10 -7 0
    10 -7 0
    10 -7 0
    10 -7 0
    10 -7 0
    10 -7 1
    10 -7 1
    10 -7 1
    10 -7 1
    10 -7 1
    10 -7 2
    10 -7 2
    10 -7 2
    10 -7 3
    10 -7 3
    10 -7 3
    10 -7 3
    10 -7 4
    10 -7 4
    10 -7 4
    10 -7 4
    10 -7 5
    10 -7 5
    10 -7 5
    10 -7 6
    10 -7 6
    10 -7 6
    10 -7 7
    10 -7 7
    10 -7 7
    10 -7 7
    10 -7 8
    10 -7 8
    10 7 8
    10 -7 8
    10 -7 8
    10 -7 9
    10 -7 9
    10 -7 9
    10 7 9
    10 -7 9
    10 -7 10
    10 -7 10
    10 -7 10
    10 7 10
    10 -7 10
    10 -7 11
    10 -7 11
    10 -7 11
    10 7 11
    10 -7 11
    10 -7 12
    10 -7 12
    10 -7 12
    10 7 12
    10 -7 12
    10 -7 13
    10 -7 13
    10 7 13
    10 -7 13
    10 -7 14
    10 -7 14
    10 7 14
    10 -7 14
    10 -7 15
    10 -7 15
    10 7 15
    10 -7 15
    10 -7 16
    10 -7 16
    10 -7 16
    10 7 16
    10 -7 16
    10 -7 17
    10 -7 17
    10 -7 17
    10 7 17
    10 -7 17
    10 -7 18
    10 -7 18
    10 -7 18
    10 -7 19
    10 -7 19
    10 -7 20
    10 -7 20
    10 -8 -23
    10 8 -23
    10 -8 -23
    10 -8 -23
    10 8 -22
    10 -8 -22
    10 -8 -22
    10 -8 -22
    10 -8 -21
    10 8 -21
    10 -8 -21
    10 -8 -20
    10 8 -20
    10 -8 -20
    10 -8 -19
    10 8 -19
    10 -8 -19
    10 -8 -18
    10 8 -18
    10 -8 -18
    10 8 -17
    10 -8 -17
    10 -8 -16
    10 8 -16
    10 -8 -16
    10 -8 -15
    10 8 -15
    10 -8 -15
    10 -8 -14
    10 -8 -14
    10 -8 -13
    10 -8 -13
    10 -8 -12
    10 -8 -12
    10 -8 -11
    10 -8 -11
    10 -8 -11
    10 -8 -10
    10 -8 -10
    10 -8 -10
    10 -8 -10
    10 -8 -9
    10 -8 -9
    10 -8 -9
    10 -8 -9
    10 -8 -8
    10 -8 -8
    10 -8 -8
    10 -8 -8
    10 -8 -7
    10 -8 -7
    10 -8 -7
    10 -8 -7
    10 -8 -6
    10 -8 -6
    10 -8 -6
    10 -8 -5
    10 -8 -5
    10 -8 -5
    10 -8 -5
    10 -8 -4
    10 -8 -4
    10 -8 -4
    10 -8 -4
    10 -8 -3
    10 -8 -3
    10 -8 -3
    10 -8 -3
    10 -8 -2
    10 -8 -2
    10 -8 -2
    10 -8 -2
    10 -8 -2
    10 -8 -1
    10 -8 -1
    10 -8 -1
    10 -8 -1
    10 -8 -1
    10 -8 0
    10 -8 0
    10 -8 0
    10 -8 0
    10 -8 0
    10 -8 1
    10 -8 1
    10 -8 1
    10 -8 1
    10 -8 1
    10 -8 2
    10 -8 2
    10 -8 2
    10 -8 2
    10 -8 3
    10 -8 3
    10 -8 3
    10 -8 4
    10 -8 4
    10 -8 4
    10 -8 4
    10 -8 5
    10 -8 5
    10 -8 5
    10 -8 5
    10 -8 6
    10 -8 6
    10 -8 6
    10 -8 6
    10 -8 7
    10 -8 7
    10 -8 7
    10 -8 8
    10 -8 8
    10 -8 8
    10 -8 9
    10 -8 9
    10 -8 9
    10 -8 10
    10 -8 10
    10 -8 10
    10 -8 10
    10 -8 11
    10 -8 11
    10 -8 11
    10 -8 11
    10 -8 12
    10 -8 12
    10 -8 12
    10 -8 12
    10 -8 13
    10 -8 13
    10 -8 13
    10 -8 13
    10 -8 14
    10 -8 14
    10 -8 14
    10 -8 15
    10 -8 15
    10 -8 16
    10 -8 16
    10 -8 17
    10 -8 17
    10 -8 18
    10 -8 18
    10 -8 19
    10 -8 19
    10 -9 -23
    10 -9 -22
    10 -9 -22
    10 -9 -21
    10 -9 -21
    10 -9 -20
    10 -9 -20
    10 -9 -19
    10 -9 -19
    10 -9 -18
    10 -9 -18
    10 -9 -17
    10 -9 -17
    10 -9 -16
    10 -9 -16
    10 -9 -15
    10 -9 -15
    10 -9 -14
    10 -9 -14
    10 -9 -13
    10 -9 -12
    10 -9 -12
    10 -9 -11
    10 -9 -11
    10 -9 -10
    10 -9 -10
    10 -9 -10
    10 -9 -9
    10 -9 -9
    10 -9 -9
    10 -9 -9
    10 -9 -8
    10 -9 -8
    10 -9 -8
    10 -9 -8
    10 -9 -7
    10 -9 -7
    10 -9 -7
    10 -9 -7
    10 -9 -6
    10 -9 -6
    10 -9 -6
    10 -9 -5
    10 -9 -5
    10 -9 -5
    10 -9 -5
    10 -9 -4
    10 -9 -4
    10 -9 -4
    10 -9 -4
    10 -9 -3
    10 -9 -3
    10 -9 -3
    10 -9 -3
    10 -9 -2
    10 -9 -2
    10 -9 -2
    10 -9 -2
    10 -9 -1
    10 -9 -1
    10 -9 -1
    10 -9 -1
    10 -9 0
    10 -9 0
    10 -9 0
    10 -9 0
    10 -9 0
    10 -9 1
    10 -9 1
    10 -9 1
    10 -9 1
    10 -9 1
    10 -9 2
    10 -9 2
    10 -9 2
    10 -9 2
    10 -9 3
    10 -9 3
    10 -9 3
    10 -9 3
    10 -9 4
    10 -9 4
    10 -9 4
    10 -9 5
    10 -9 5
    10 -9 5
    10 -9 5
    10 -9 6
    10 -9 6
    10 -9 6
    10 -9 7
    10 -9 7
    10 -9 7
    10 -9 7
    10 -9 8
    10 -9 8
    10 -9 9
    10 -9 9
    10 -9 10
    10 -9 10
    10 -9 11
    10 -9 11
    10 -9 12
    10 -9 12
    10 -9 13
    10 -9 13
    10 -9 14
    10 -9 14
    10 -9 15
    10 -9 15
    10 -9 16
    10 -9 16
    10 -9 17
    10 -9 19
    10 -10 -22
    10 -10 -21
    10 -10 -21
    10 -10 -20
    10 -10 -20
    10 -10 -19
    10 -10 -19
    10 -10 -18
    10 -10 -18
    10 -10 -17
    10 -10 -17
    10 -10 -16
    10 -10 -16
    10 -10 -15
    10 -10 -15
    10 -10 -14
    10 -10 -14
    10 -10 -13
    10 -10 -13
    10 -10 -12
    10 -10 -12
    10 -10 -11
    10 -10 -11
    10 -10 -11
    10 -10 -10
    10 -10 -10
    10 -10 -9
    10 -10 -9
    10 -10 -9
    10 -10 -8
    10 -10 -8
    10 -10 -8
    10 -10 -7
    10 -10 -7
    10 -10 -7
    10 -10 -7
    10 -10 -6
    10 -10 -6
    10 -10 -6
    10 -10 -6
    10 -10 -5
    10 -10 -5
    10 -10 -5
    10 -10 -4
    10 -10 -4
    10 -10 -4
    10 -10 -4
    10 -10 -3
    10 -10 -3
    10 -10 -3
    10 -10 -3
    10 -10 -2
    10 -10 -2
    10 -10 -2
    10 -10 -2
    10 -10 -1
    10 -10 -1
    10 -10 -1
    10 -10 -1
    10 -10 0
    10 -10 0
    10 -10 0
    10 -10 0
    10 -10 1
    10 -10 1
    10 -10 1
    10 -10 2
    10 -10 2
    10 -10 2
    10 -10 2
    10 -10 3
    10 -10 3
    10 -10 3
    10 -10 3
    10 -10 4
    10 -10 4
    10 -10 4
    10 -10 5
    10 -10 5
    10 -10 6
    10 -10 6
    10 -10 6
    10 -10 7
    10 -10 7
    10 -10 7
    10 -10 8
    10 -10 8
    10 -10 9
    10 -10 9
    10 -10 10
    10 -10 10
    10 -10 11
    10 -10 11
    10 -10 12
    10 -10 12
    10 -10 13
    10 -10 13
    10 -10 14
    10 -10 14
    10 -10 15
    10 -10 15
    10 -10 16
    10 -10 17
    10 -11 -21
    10 -11 -20
    10 -11 -20
    10 -11 -19
    10 -11 -19
    10 -11 -18
    10 -11 -18
    10 -11 -17
    10 -11 -17
    10 -11 -16
    10 -11 -16
    10 -11 -15
    10 -11 -15
    10 -11 -14
    10 -11 -14
    10 -11 -13
    10 -11 -13
    10 -11 -12
    10 -11 -12
    10 -11 -12
    10 -11 -11
    10 -11 -11
    10 -11 -10
    10 -11 -10
    10 -11 -9
    10 -11 -9
    10 -11 -9
    10 -11 -8
    10 -11 -8
    10 -11 -8
    10 -11 -7
    10 -11 -7
    10 -11 -7
    10 -11 -6
    10 -11 -6
    10 -11 -6
    10 -11 -5
    10 -11 -5
    10 -11 -5
    10 -11 -4
    10 -11 -4
    10 -11 -3
    10 -11 -3
    10 -11 -3
    10 -11 -2
    10 -11 -2
    10 -11 -2
    10 -11 -1
    10 -11 -1
    10 -11 -1
    10 -11 0
    10 -11 0
    10 -11 0
    10 -11 1
    10 -11 1
    10 -11 2
    10 -11 2
    10 -11 3
    10 -11 3
    10 -11 3
    10 -11 4
    10 -11 4
    10 -11 5
    10 -11 5
    10 -11 6
    10 -11 6
    10 -11 7
    10 -11 7
    10 -11 7
    10 -11 8
    10 -11 8
    10 -11 9
    10 -11 9
    10 -11 10
    10 -11 10
    10 -11 11
    10 -11 11
    10 -11 12
    10 -11 12
    10 -11 13
    10 -11 14
    10 -11 15
    10 -11 16
    10 -11 17
    10 -12 -20
    10 -12 -19
    10 -12 -18
    10 -12 -17
    10 -12 -16
    10 -12 -16
    10 -12 -15
    10 -12 -15
    10 -12 -14
    10 -12 -14
    10 -12 -13
    10 -12 -13
    10 -12 -12
    10 -12 -12
    10 -12 -11
    10 -12 -11
    10 -12 -10
    10 -12 -10
    10 -12 -9
    10 -12 -9
    10 -12 -8
    10 -12 -8
    10 -12 -7
    10 -12 -7
    10 -12 -6
    10 -12 -6
    10 -12 -5
    10 -12 -5
    10 -12 -4
    10 -12 -4
    10 -12 -4
    10 -12 -3
    10 -12 -3
    10 -12 -3
    10 -12 -2
    10 -12 -2
    10 -12 -1
    10 -12 -1
    10 -12 -1
    10 -12 0
    10 -12 0
    10 -12 0
    10 -12 1
    10 -12 1
    10 -12 2
    10 -12 2
    10 -12 2
    10 -12 3
    10 -12 3
    10 -12 4
    10 -12 4
    10 -12 5
    10 -12 5
    10 -12 6
    10 -12 6
    10 -12 7
    10 -12 7
    10 -12 8
    10 -12 8
    10 -12 9
    10 -12 9
    10 -12 10
    10 -12 11
    10 -12 12
    10 -12 13
    10 -12 14
    10 -12 15
    10 -13 -18
    10 -13 -17
    10 -13 -16
    10 -13 -15
    10 -13 -14
    10 -13 -13
    10 -13 -12
    10 -13 -11
    10 -13 -11
    10 -13 -10
    10 -13 -10
    10 -13 -9
    10 -13 -9
    10 -13 -8
    10 -13 -8
    10 -13 -7
    10 -13 -7
    10 -13 -7
    10 -13 -6
    10 -13 -6
    10 -13 -5
    10 -13 -5
    10 -13 -4
    10 -13 -4
    10 -13 -3
    10 -13 -3
    10 -13 -3
    10 -13 -2
    10 -13 -2
    10 -13 -2
    10 -13 -1
    10 -13 -1
    10 -13 -1
    10 -13 0
    10 -13 0
    10 -13 1
    10 -13 1
    10 -13 2
    10 -13 2
    10 -13 2
    10 -13 3
    10 -13 3
    10 -13 4
    10 -13 4
    10 -13 5
    10 -13 5
    10 -13 6
    10 -13 6
    10 -13 7
    10 -13 7
    10 -13 8
    10 -13 8
    10 -13 9
    10 -13 9
    10 -13 10
    10 -13 11
    10 -13 12
    10 -13 13
    10 -14 -16
    10 -14 -15
    10 -14 -14
    10 -14 -13
    10 -14 -12
    10 -14 -11
    10 -14 -10
    10 -14 -10
    10 -14 -9
    10 -14 -8
    10 -14 -7
    10 -14 -7
    10 -14 -6
    10 -14 -6
    10 -14 -5
    10 -14 -4
    10 -14 -3
    10 -14 -2
    10 -14 -2
    10 -14 -1
    10 -14 -1
    10 -14 0
    10 -14 0
    10 -14 1
    10 -14 1
    10 -14 2
    10 -14 2
    10 -14 3
    10 -14 3
    10 -14 4
    10 -14 5
    10 -14 6
    10 -14 7
    10 -14 7
    10 -14 8
    10 -14 8
    10 -14 9
    10 -14 10
    10 -15 -14
    10 -15 -13
    10 -15 -12
    10 -15 -11
    10 -15 -10
    10 -15 -8
    10 -15 -7
    10 -15 -7
    10 -15 -6
    10 -15 -6
    10 -15 -5
    10 -15 -5
    10 -15 -4
    10 -15 -3
    10 -15 -2
    10 -15 -1
    10 -15 -1
    10 -15 0
    10 -15 0
    10 -15 1
    10 -15 1
    10 -15 2
    10 -15 2
    10 -15 3
    10 -15 4
    10 -15 5
    10 -15 6
    10 -16 -10
    10 -16 -7
    10 -16 -6
    10 -16 -6
    10 -16 -5
    10 -16 -5
    10 -16 -4
    10 -16 -4
    10 -16 -3
    10 -16 -2
    10 -16 -1
    10 -16 0
    10 -16 1
    10 -16 2
    10 -16 3
    11 0 -26
    11 0 -25
    11 0 -25
    11 0 -24
    11 0 -23
    11 0 -22
    11 0 -22
    11 0 -21
    11 0 -21
    11 0 -20
    11 0 -19
    11 0 -18
    11 0 -17
    11 0 -17
    11 0 -16
    11 0 -16
    11 0 -15
    11 0 -15
    11 0 -15
    11 0 -14
    11 0 -14
    11 0 -14
    11 0 -13
    11 0 -13
    11 0 -13
    11 0 -12
    11 0 -12
    11 0 -12
    11 0 -11
    11 0 -11
    11 0 -11
    11 0 -10
    11 0 -10
    11 0 -10
    11 0 -9
    11 0 -9
    11 0 -9
    11 0 -8
    11 0 -8
    11 0 -8
    11 0 -7
    11 0 -7
    11 0 -6
    11 0 -6
    11 0 -5
    11 0 -5
    11 0 -4
    11 0 -4
    11 0 -3
    11 0 -3
    11 0 -2
    11 0 -2
    11 0 -1
    11 0 -1
    11 0 -1
    11 0 0
    11 0 0
    11 0 0
    11 0 1
    11 0 1
    11 0 1
    11 0 2
    11 0 2
    11 0 3
    -11 0 -3
    11 0 3
    11 0 4
    -11 0 -4
    11 0 4
    11 0 5
    11 0 6
    11 0 7
    11 0 8
    11 0 9
    11 0 9
    11 0 10
    11 0 10
    11 0 11
    11 0 11
    11 0 12
    11 0 12
    11 0 13
    11 0 14
    11 0 14
    11 0 15
    11 0 15
    11 0 16
    11 0 17
    11 0 18
    11 0 19
    11 0 20
    11 0 21
    11 0 21
    11 1 -26
    11 -1 -26
    11 -1 -26
    11 -1 -25
    11 1 -25
    11 1 -24
    11 -1 -24
    11 1 -24
    11 1 -23
    11 -1 -23
    11 -1 -22
    11 -1 -22
    11 -1 -21
    11 1 -21
    11 -1 -21
    11 -1 -20
    11 1 -20
    11 1 -19
    11 -1 -19
    11 -1 -19
    11 1 -18
    11 -1 -18
    11 -1 -18
    11 1 -17
    11 -1 -17
    11 -1 -17
    11 1 -16
    11 -1 -16
    11 -1 -16
    11 1 -15
    11 -1 -15
    11 1 -15
    11 -1 -15
    11 -1 -15
    11 1 -14
    11 -1 -14
    11 1 -14
    11 -1 -14
    11 1 -14
    11 -1 -14
    11 1 -13
    11 -1 -13
    11 1 -13
    11 1 -13
    11 -1 -13
    11 -1 -13
    11 1 -12
    11 -1 -12
    11 1 -12
    11 1 -12
    11 -1 -12
    11 -1 -12
    11 1 -11
    11 -1 -11
    11 1 -11
    11 1 -11
    11 -1 -11
    11 -1 -11
    11 1 -10
    11 -1 -10
    11 1 -10
    11 1 -10
    11 -1 -10
    11 -1 -10
    11 1 -9
    11 -1 -9
    11 1 -9
    11 -1 -9
    11 1 -9
    11 -1 -9
    11 1 -8
    11 -1 -8
    11 -1 -8
    11 1 -8
    11 -1 -8
    11 1 -7
    11 -1 -7
    11 -1 -7
    11 1 -7
    11 -1 -7
    11 1 -6
    11 -1 -6
    11 1 -6
    11 1 -5
    11 1 -5
    11 1 -4
    11 1 -4
    11 -1 -4
    11 1 -3
    11 1 -3
    11 -1 -3
    11 1 -2
    11 1 -2
    11 -1 -2
    11 1 -1
    11 1 -1
    11 -1 -1
    11 -1 0
    11 1 0
    11 1 0
    11 -1 0
    11 -1 1
    11 1 1
    11 1 1
    11 -1 1
    11 1 2
    11 -1 2
    11 1 2
    11 -1 2
    11 1 2
    11 -1 3
    11 -1 3
    11 1 3
    -11 1 -3
    11 -1 3
    11 1 3
    11 1 3
    11 -1 4
    11 -1 4
    11 1 4
    -11 1 -4
    11 -1 4
    11 1 4
    11 1 4
    11 1 5
    11 -1 5
    11 -1 5
    11 1 5
    11 -1 5
    11 1 6
    11 -1 6
    11 -1 6
    11 1 6
    11 1 7
    11 -1 7
    11 -1 7
    11 1 7
    11 1 8
    11 -1 8
    11 -1 8
    11 1 9
    11 -1 9
    11 -1 9
    11 1 10
    11 -1 10
    11 -1 10
    11 -1 10
    11 -1 11
    11 -1 11
    11 -1 12
    11 -1 12
    11 -1 12
    11 -1 13
    11 -1 13
    11 -1 14
    11 -1 14
    11 -1 15
    11 -1 16
    11 -1 17
    11 -1 18
    11 1 18
    11 -1 19
    11 1 19
    11 -1 20
    11 1 20
    11 -1 21
    11 -2 -26
    11 -2 -26
    11 -2 -25
    11 -2 -24
    11 2 -24
    11 -2 -23
    11 2 -23
    11 -2 -23
    11 -2 -22
    11 -2 -22
    11 -2 -21
    11 -2 -21
    11 -2 -20
    11 2 -20
    11 2 -20
    11 2 -19
    11 -2 -19
    11 2 -19
    11 2 -18
    11 -2 -18
    11 2 -18
    11 -2 -18
    11 2 -17
    11 -2 -17
    11 2 -17
    11 -2 -17
    11 -2 -16
    11 -2 -16
    11 2 -16
    11 2 -15
    11 -2 -15
    11 -2 -15
    11 -2 -15
    11 2 -14
    11 -2 -14
    11 2 -14
    11 -2 -14
    11 2 -13
    11 -2 -13
    11 2 -13
    11 -2 -13
    11 2 -12
    11 -2 -12
    11 2 -12
    11 -2 -12
    11 2 -11
    11 -2 -11
    11 2 -11
    11 -2 -11
    11 2 -10
    11 -2 -10
    11 2 -10
    11 -2 -10
    11 2 -9
    11 -2 -9
    11 2 -9
    11 -2 -9
    11 2 -8
    11 -2 -8
    11 2 -8
    11 -2 -8
    11 2 -7
    11 -2 -7
    11 2 -7
    11 -2 -7
    11 2 -6
    11 2 -6
    11 -2 -6
    11 2 -5
    11 2 -5
    11 -2 -5
    11 2 -4
    11 2 -4
    11 -2 -4
    11 -2 -4
    11 -2 -3
    11 2 -3
    11 2 -3
    11 -2 -3
    11 -2 -3
    11 2 -2
    11 -2 -2
    11 -2 -2
    11 -2 -2
    11 -2 -2
    11 2 -1
    11 -2 -1
    11 -2 -1
    11 2 -1
    11 -2 -1
    11 -2 0
    11 -2 0
    11 2 0
    11 2 0
    11 -2 0
    11 -2 1
    11 -2 1
    11 2 1
    11 2 1
    11 -2 1
    11 -2 2
    11 -2 2
    11 2 2
    11 2 2
    11 -2 2
    11 -2 3
    11 -2 3
    11 2 3
    11 -2 3
    11 2 3
    11 -2 4
    11 -2 4
    11 2 4
    11 -2 4
    11 2 4
    11 -2 5
    11 -2 5
    11 2 5
    11 -2 5
    11 2 5
    11 -2 6
    11 -2 6
    11 2 6
    11 -2 6
    11 2 7
    11 -2 7
    11 -2 7
    11 2 7
    11 -2 8
    11 -2 8
    11 2 8
    11 -2 9
    11 -2 9
    11 -2 9
    11 2 9
    11 -2 10
    11 -2 10
    11 2 10
    11 -2 10
    11 -2 11
    11 -2 11
    11 -2 11
    11 2 11
    11 -2 12
    11 -2 12
    11 2 12
    11 -2 12
    11 -2 13
    11 -2 13
    11 -2 13
    11 2 13
    11 -2 14
    11 -2 14
    11 -2 14
    11 2 14
    11 -2 15
    11 -2 15
    11 2 15
    11 -2 15
    11 -2 16
    11 -2 16
    11 -2 17
    11 -2 18
    11 -2 19
    11 -2 19
    11 -2 20
    11 2 20
    11 -2 20
    11 -2 21
    11 -2 21
    11 -3 -26
    11 -3 -26
    11 -3 -25
    11 3 -24
    11 -3 -24
    11 3 -23
    11 -3 -23
    11 3 -22
    11 -3 -22
    11 3 -22
    11 3 -21
    11 3 -21
    11 -3 -21
    11 3 -20
    11 3 -19
    11 3 -18
    11 3 -18
    11 3 -17
    11 -3 -17
    11 3 -17
    11 3 -16
    11 3 -16
    11 -3 -16
    11 3 -15
    11 3 -15
    11 -3 -15
    11 3 -14
    11 -3 -14
    11 3 -13
    11 3 -13
    11 -3 -13
    11 -3 -13
    11 -3 -12
    11 3 -12
    11 -3 -12
    11 -3 -12
    11 -3 -11
    11 3 -11
    11 -3 -11
    11 -3 -11
    11 -3 -10
    11 3 -10
    11 -3 -10
    11 -3 -10
    11 -3 -9
    11 3 -9
    11 -3 -9
    11 -3 -9
    11 -3 -8
    11 3 -8
    11 -3 -8
    11 -3 -8
    11 -3 -7
    11 -3 -7
    11 3 -7
    11 -3 -7
    11 3 -6
    11 -3 -6
    11 -3 -6
    11 3 -5
    11 -3 -5
    11 -3 -5
    11 -3 -4
    11 -3 -4
    11 3 -4
    11 -3 -4
    11 -3 -4
    11 3 -3
    11 -3 -3
    11 -3 -3
    11 -3 -3
    11 -3 -3
    11 -3 -2
    11 3 -2
    11 -3 -2
    11 -3 -2
    11 -3 -2
    11 -3 -1
    11 3 -1
    11 -3 -1
    11 -3 -1
    11 -3 -1
    11 -3 0
    11 -3 0
    11 -3 0
    11 3 0
    11 -3 0
    11 -3 1
    11 3 1
    11 -3 1
    11 -3 1
    11 -3 2
    11 3 2
    11 -3 2
    11 -3 2
    11 -3 3
    11 3 3
    11 -3 3
    11 3 3
    11 -3 4
    11 3 4
    11 3 4
    11 -3 5
    11 -3 5
    11 3 5
    11 3 5
    11 -3 6
    11 -3 6
    11 3 6
    11 -3 7
    11 -3 7
    11 3 7
    11 -3 8
    11 3 8
    11 -3 8
    11 -3 9
    11 -3 9
    11 -3 9
    11 3 9
    11 -3 10
    11 -3 10
    11 -3 10
    11 3 10
    11 -3 11
    11 -3 11
    11 -3 11
    11 3 11
    11 -3 12
    11 -3 12
    11 -3 12
    11 3 12
    11 -3 13
    11 -3 13
    11 -3 13
    11 3 13
    11 -3 14
    11 -3 14
    11 -3 14
    11 3 14
    11 -3 15
    11 -3 15
    11 3 15
    11 -3 16
    11 -3 16
    11 3 16
    11 -3 16
    11 -3 17
    11 -3 17
    11 3 17
    11 -3 18
    11 3 18
    11 -3 18
    11 -3 19
    11 3 19
    11 -3 19
    11 -3 20
    11 3 20
    11 -3 20
    11 4 -25
    11 -4 -25
    11 4 -24
    11 -4 -24
    11 4 -23
    11 -4 -23
    11 -4 -23
    11 4 -22
    11 -4 -22
    11 -4 -22
    11 -4 -21
    11 4 -21
    11 -4 -21
    11 -4 -20
    11 4 -20
    11 -4 -20
    11 -4 -19
    11 4 -19
    11 -4 -18
    11 4 -18
    11 4 -17
    11 4 -16
    11 -4 -16
    11 4 -15
    11 -4 -15
    11 -4 -15
    11 4 -14
    11 -4 -14
    11 -4 -14
    11 4 -13
    11 -4 -13
    11 -4 -13
    11 4 -12
    11 4 -12
    11 -4 -12
    11 -4 -12
    11 4 -11
    11 -4 -11
    11 -4 -11
    11 4 -10
    11 -4 -10
    11 -4 -10
    11 4 -9
    11 -4 -9
    11 -4 -9
    11 4 -8
    11 -4 -8
    11 -4 -8
    11 4 -7
    11 -4 -7
    11 -4 -7
    11 -4 -6
    11 -4 -6
    11 4 -6
    11 -4 -6
    11 4 -5
    11 -4 -5
    11 -4 -5
    11 -4 -5
    11 4 -4
    11 -4 -4
    11 -4 -4
    11 -4 -4
    11 -4 -4
    11 -4 -4
    11 4 -3
    11 -4 -3
    11 -4 -3
    11 -4 -3
    11 -4 -3
    11 -4 -2
    11 4 -2
    11 -4 -2
    11 -4 -2
    11 -4 -2
    11 -4 -1
    11 -4 -1
    11 4 -1
    11 -4 -1
    11 -4 -1
    11 -4 0
    11 4 0
    11 -4 0
    11 -4 0
    11 -4 1
    11 -4 1
    11 4 1
    11 -4 1
    11 -4 2
    11 -4 2
    11 4 2
    11 -4 3
    11 -4 3
    11 4 3
    11 -4 4
    11 4 4
    11 -4 5
    11 4 5
    11 -4 6
    11 4 6
    11 -4 6
    11 4 6
    11 -4 7
    11 -4 7
    11 4 7
    11 -4 7
    11 -4 8
    11 -4 8
    11 4 8
    11 -4 8
    11 -4 9
    11 -4 9
    11 4 9
    11 -4 9
    11 -4 9
    11 -4 10
    11 -4 10
    11 -4 10
    11 4 10
    11 -4 10
    11 -4 11
    11 -4 11
    11 -4 11
    11 4 11
    11 -4 12
    11 -4 12
    11 4 12
    11 -4 12
    11 -4 13
    11 -4 13
    11 4 13
    11 -4 13
    11 -4 14
    11 -4 14
    11 4 14
    11 -4 14
    11 -4 15
    11 -4 15
    11 -4 15
    11 4 15
    11 -4 15
    11 -4 16
    11 -4 16
    11 4 16
    11 -4 16
    11 -4 16
    11 -4 17
    11 -4 17
    11 4 17
    11 -4 17
    11 -4 18
    11 4 18
    11 -4 18
    11 -4 19
    11 4 19
    11 -4 19
    11 -4 20
    11 -4 20
    11 -5 -25
    11 5 -24
    11 -5 -24
    11 5 -23
    11 -5 -23
    11 -5 -23
    11 5 -22
    11 -5 -22
    11 -5 -22
    11 -5 -22
    11 -5 -21
    11 5 -21
    11 -5 -21
    11 -5 -20
    11 5 -20
    11 -5 -20
    11 -5 -19
    11 5 -19
    11 -5 -19
    11 -5 -18
    11 5 -18
    11 -5 -17
    11 5 -17
    11 -5 -16
    11 5 -16
    11 -5 -16
    11 -5 -15
    11 5 -15
    11 -5 -15
    11 -5 -15
    11 -5 -14
    11 5 -14
    11 -5 -14
    11 -5 -14
    11 -5 -13
    11 5 -13
    11 -5 -13
    11 -5 -12
    11 5 -12
    11 -5 -12
    11 -5 -12
    11 -5 -11
    11 5 -11
    11 -5 -11
    11 -5 -11
    11 -5 -10
    11 -5 -10
    11 -5 -10
    11 -5 -9
    11 -5 -9
    11 -5 -9
    11 -5 -8
    11 -5 -8
    11 -5 -8
    11 -5 -7
    11 -5 -7
    11 -5 -7
    11 -5 -6
    11 -5 -6
    11 -5 -6
    11 -5 -5
    11 -5 -5
    11 -5 -5
    11 5 -4
    11 -5 -4
    11 -5 -4
    11 -5 -4
    11 -5 -4
    11 -5 -3
    11 5 -3
    11 -5 -3
    11 -5 -3
    11 -5 -2
    11 5 -2
    11 -5 -2
    11 -5 -2
    11 -5 -1
    11 5 -1
    11 -5 -1
    11 -5 0
    11 5 0
    11 -5 0
    11 -5 1
    11 5 1
    11 -5 1
    11 -5 1
    11 -5 2
    11 -5 2
    11 5 2
    11 -5 2
    11 -5 3
    11 -5 3
    11 5 3
    11 -5 3
    11 -5 4
    11 -5 4
    11 5 4
    11 -5 4
    11 -5 5
    11 -5 5
    11 5 5
    11 -5 5
    11 -5 6
    11 -5 6
    11 5 6
    11 -5 6
    11 -5 7
    11 5 7
    11 -5 7
    11 -5 8
    11 5 8
    11 -5 8
    11 -5 9
    11 5 9
    11 -5 9
    11 -5 10
    11 -5 10
    11 5 10
    11 -5 10
    11 -5 11
    11 -5 11
    11 5 11
    11 -5 11
    11 -5 11
    11 -5 12
    11 -5 12
    11 5 12
    11 -5 12
    11 -5 12
    11 -5 13
    11 -5 13
    11 5 13
    11 -5 13
    11 -5 13
    11 -5 14
    11 -5 14
    11 5 14
    11 -5 14
    11 -5 14
    11 -5 15
    11 -5 15
    11 5 15
    11 -5 15
    11 -5 16
    11 -5 16
    11 5 16
    11 -5 16
    11 -5 17
    11 -5 17
    11 5 17
    11 -5 17
    11 -5 18
    11 -5 18
    11 -5 18
    11 -5 19
    11 -5 19
    11 -5 20
    11 -6 -24
    11 -6 -23
    11 -6 -23
    11 6 -22
    11 -6 -22
    11 -6 -22
    11 -6 -22
    11 -6 -21
    11 6 -21
    11 -6 -21
    11 -6 -20
    11 6 -20
    11 -6 -20
    11 -6 -19
    11 6 -19
    11 -6 -19
    11 -6 -18
    11 6 -18
    11 -6 -17
    11 6 -17
    11 -6 -16
    11 6 -16
    11 -6 -15
    11 6 -15
    11 -6 -15
    11 -6 -14
    11 6 -14
    11 -6 -14
    11 -6 -14
    11 -6 -13
    11 6 -13
    11 -6 -13
    11 -6 -13
    11 -6 -12
    11 -6 -12
    11 -6 -12
    11 -6 -11
    11 -6 -11
    11 -6 -10
    11 -6 -10
    11 -6 -10
    11 -6 -9
    11 -6 -9
    11 -6 -9
    11 -6 -8
    11 -6 -8
    11 -6 -8
    11 -6 -8
    11 -6 -7
    11 -6 -7
    11 -6 -7
    11 -6 -7
    11 -6 -6
    11 -6 -6
    11 -6 -6
    11 -6 -5
    11 -6 -5
    11 -6 -5
    11 -6 -4
    11 -6 -4
    11 -6 -4
    11 -6 -4
    11 -6 -3
    11 -6 -3
    11 -6 -3
    11 -6 -3
    11 -6 -3
    11 -6 -2
    11 -6 -2
    11 -6 -2
    11 -6 -2
    11 -6 -1
    11 -6 -1
    11 -6 -1
    11 -6 -1
    11 -6 0
    11 -6 0
    11 -6 0
    11 -6 1
    11 -6 1
    11 -6 1
    11 -6 2
    11 -6 2
    11 -6 2
    11 -6 3
    11 6 3
    11 -6 3
    11 -6 3
    11 -6 4
    11 -6 4
    11 6 4
    11 -6 4
    11 -6 5
    11 -6 5
    11 6 5
    11 -6 5
    11 -6 6
    11 -6 6
    11 6 6
    11 -6 6
    11 -6 7
    11 -6 7
    11 6 7
    11 -6 7
    11 -6 8
    11 -6 8
    11 6 8
    11 -6 8
    11 -6 9
    11 6 9
    11 -6 9
    11 -6 10
    11 6 10
    11 -6 10
    11 -6 11
    11 6 11
    11 -6 11
    11 -6 12
    11 -6 12
    11 6 12
    11 -6 12
    11 -6 13
    11 -6 13
    11 6 13
    11 -6 13
    11 -6 14
    11 -6 14
    11 6 14
    11 -6 14
    11 -6 15
    11 -6 15
    11 -6 15
    11 -6 16
    11 -6 16
    11 -6 16
    11 -6 17
    11 -6 17
    11 -6 17
    11 -6 18
    11 -6 18
    11 -6 18
    11 -6 19
    11 -7 -23
    11 -7 -23
    11 -7 -22
    11 -7 -22
    11 -7 -22
    11 -7 -21
    11 7 -21
    11 -7 -21
    11 7 -20
    11 -7 -20
    11 -7 -19
    11 7 -19
    11 -7 -19
    11 -7 -18
    11 7 -18
    11 -7 -18
    11 -7 -17
    11 7 -17
    11 -7 -16
    11 7 -16
    11 -7 -15
    11 -7 -14
    11 -7 -14
    11 -7 -13
    11 -7 -13
    11 -7 -13
    11 -7 -12
    11 -7 -12
    11 -7 -12
    11 -7 -11
    11 -7 -11
    11 -7 -11
    11 -7 -10
    11 -7 -10
    11 -7 -10
    11 -7 -9
    11 -7 -9
    11 -7 -9
    11 -7 -9
    11 -7 -8
    11 -7 -8
    11 -7 -8
    11 -7 -8
    11 -7 -7
    11 -7 -7
    11 -7 -7
    11 -7 -7
    11 -7 -6
    11 -7 -6
    11 -7 -5
    11 -7 -5
    11 -7 -5
    11 -7 -4
    11 -7 -4
    11 -7 -4
    11 -7 -4
    11 -7 -3
    11 -7 -3
    11 -7 -3
    11 -7 -3
    11 -7 -2
    11 -7 -2
    11 -7 -2
    11 -7 -2
    11 -7 -2
    11 -7 -1
    11 -7 -1
    11 -7 -1
    11 -7 -1
    11 -7 0
    11 -7 0
    11 -7 0
    11 -7 0
    11 -7 1
    11 -7 1
    11 -7 1
    11 -7 1
    11 -7 2
    11 -7 2
    11 -7 2
    11 -7 3
    11 -7 3
    11 -7 3
    11 -7 4
    11 -7 4
    11 -7 4
    11 -7 5
    11 -7 5
    11 -7 5
    11 -7 6
    11 -7 6
    11 -7 6
    11 -7 7
    11 -7 7
    11 -7 7
    11 -7 8
    11 -7 8
    11 -7 9
    11 -7 9
    11 -7 9
    11 -7 10
    11 -7 10
    11 -7 10
    11 -7 11
    11 -7 11
    11 -7 12
    11 -7 12
    11 -7 13
    11 -7 13
    11 -7 14
    11 -7 14
    11 -7 15
    11 -7 15
    11 -7 15
    11 -7 16
    11 -7 16
    11 -7 16
    11 -7 17
    11 -7 17
    11 -7 18
    11 -8 -22
    11 -8 -22
    11 -8 -22
    11 -8 -21
    11 -8 -21
    11 -8 -20
    11 -8 -20
    11 -8 -19
    11 -8 -19
    11 -8 -18
    11 -8 -18
    11 -8 -17
    11 -8 -17
    11 -8 -16
    11 -8 -15
    11 -8 -14
    11 -8 -13
    11 -8 -13
    11 -8 -13
    11 -8 -12
    11 -8 -12
    11 -8 -12
    11 -8 -11
    11 -8 -11
    11 -8 -11
    11 -8 -10
    11 -8 -10
    11 -8 -10
    11 -8 -9
    11 -8 -9
    11 -8 -9
    11 -8 -9
    11 -8 -8
    11 -8 -8
    11 -8 -8
    11 -8 -8
    11 -8 -7
    11 -8 -7
    11 -8 -7
    11 -8 -7
    11 -8 -6
    11 -8 -6
    11 -8 -6
    11 -8 -6
    11 -8 -5
    11 -8 -5
    11 -8 -4
    11 -8 -4
    11 -8 -4
    11 -8 -4
    11 -8 -3
    11 -8 -3
    11 -8 -3
    11 -8 -3
    11 -8 -2
    11 -8 -2
    11 -8 -2
    11 -8 -2
    11 -8 -1
    11 -8 -1
    11 -8 -1
    11 -8 -1
    11 -8 0
    11 -8 0
    11 -8 0
    11 -8 1
    11 -8 1
    11 -8 1
    11 -8 1
    11 -8 2
    11 -8 2
    11 -8 2
    11 -8 2
    11 -8 3
    11 -8 3
    11 -8 3
    11 -8 4
    11 -8 4
    11 -8 4
    11 -8 5
    11 -8 5
    11 -8 5
    11 -8 6
    11 -8 6
    11 -8 6
    11 -8 7
    11 -8 7
    11 -8 7
    11 -8 8
    11 -8 8
    11 -8 8
    11 -8 9
    11 -8 9
    11 -8 9
    11 -8 10
    11 -8 10
    11 -8 10
    11 -8 11
    11 -8 11
    11 -8 11
    11 -8 12
    11 -8 12
    11 -8 12
    11 -8 13
    11 -8 13
    11 -8 14
    11 -8 15
    11 -8 16
    11 -8 16
    11 -8 17
    11 -8 17
    11 -9 -22
    11 -9 -21
    11 -9 -21
    11 -9 -21
    11 -9 -20
    11 -9 -20
    11 -9 -19
    11 -9 -19
    11 -9 -18
    11 -9 -18
    11 -9 -17
    11 -9 -17
    11 -9 -16
    11 -9 -16
    11 -9 -15
    11 -9 -14
    11 -9 -13
    11 -9 -13
    11 -9 -12
    11 -9 -12
    11 -9 -12
    11 -9 -11
    11 -9 -11
    11 -9 -11
    11 -9 -10
    11 -9 -10
    11 -9 -10
    11 -9 -10
    11 -9 -9
    11 -9 -9
    11 -9 -9
    11 -9 -9
    11 -9 -8
    11 -9 -8
    11 -9 -8
    11 -9 -8
    11 -9 -7
    11 -9 -7
    11 -9 -7
    11 -9 -7
    11 -9 -6
    11 -9 -6
    11 -9 -6
    11 -9 -6
    11 -9 -5
    11 -9 -5
    11 -9 -5
    11 -9 -5
    11 -9 -4
    11 -9 -4
    11 -9 -4
    11 -9 -3
    11 -9 -3
    11 -9 -3
    11 -9 -3
    11 -9 -2
    11 -9 -2
    11 -9 -2
    11 -9 -2
    11 -9 -1
    11 -9 -1
    11 -9 -1
    11 -9 -1
    11 -9 0
    11 -9 0
    11 -9 0
    11 -9 1
    11 -9 1
    11 -9 1
    11 -9 2
    11 -9 2
    11 -9 2
    11 -9 3
    11 -9 3
    11 -9 3
    11 -9 3
    11 -9 4
    11 -9 4
    11 -9 4
    11 -9 5
    11 -9 5
    11 -9 5
    11 -9 6
    11 -9 6
    11 -9 6
    11 -9 7
    11 -9 7
    11 -9 7
    11 -9 8
    11 -9 8
    11 -9 8
    11 -9 9
    11 -9 9
    11 -9 10
    11 -9 10
    11 -9 11
    11 -9 11
    11 -9 12
    11 -9 12
    11 -9 13
    11 -9 13
    11 -9 14
    11 -9 14
    11 -9 15
    11 -9 16
    11 -10 -21
    11 -10 -20
    11 -10 -20
    11 -10 -19
    11 -10 -19
    11 -10 -18
    11 -10 -18
    11 -10 -17
    11 -10 -17
    11 -10 -16
    11 -10 -16
    11 -10 -15
    11 -10 -14
    11 -10 -13
    11 -10 -12
    11 -10 -12
    11 -10 -11
    11 -10 -11
    11 -10 -10
    11 -10 -10
    11 -10 -10
    11 -10 -10
    11 -10 -9
    11 -10 -9
    11 -10 -9
    11 -10 -9
    11 -10 -8
    11 -10 -8
    11 -10 -8
    11 -10 -8
    11 -10 -7
    11 -10 -7
    11 -10 -7
    11 -10 -7
    11 -10 -6
    11 -10 -6
    11 -10 -6
    11 -10 -6
    11 -10 -5
    11 -10 -5
    11 -10 -5
    11 -10 -5
    11 -10 -4
    11 -10 -4
    11 -10 -4
    11 -10 -4
    11 -10 -3
    11 -10 -3
    11 -10 -3
    11 -10 -3
    11 -10 -2
    11 -10 -2
    11 -10 -2
    11 -10 -2
    11 -10 -1
    11 -10 -1
    11 -10 -1
    11 -10 0
    11 -10 0
    11 -10 0
    11 -10 0
    11 -10 1
    11 -10 1
    11 -10 1
    11 -10 2
    11 -10 2
    11 -10 2
    11 -10 3
    11 -10 3
    11 -10 4
    11 -10 4
    11 -10 4
    11 -10 5
    11 -10 5
    11 -10 6
    11 -10 6
    11 -10 7
    11 -10 7
    11 -10 8
    11 -10 8
    11 -10 9
    11 -10 9
    11 -10 10
    11 -10 10
    11 -10 11
    11 -10 11
    11 -10 12
    11 -10 12
    11 -10 13
    11 -10 13
    11 -10 14
    11 -10 15
    11 -11 -19
    11 -11 -18
    11 -11 -18
    11 -11 -17
    11 -11 -17
    11 -11 -16
    11 -11 -16
    11 -11 -15
    11 -11 -15
    11 -11 -14
    11 -11 -13
    11 -11 -12
    11 -11 -11
    11 -11 -11
    11 -11 -10
    11 -11 -10
    11 -11 -9
    11 -11 -9
    11 -11 -9
    11 -11 -8
    11 -11 -8
    11 -11 -8
    11 -11 -8
    11 -11 -7
    11 -11 -7
    11 -11 -7
    11 -11 -7
    11 -11 -6
    11 -11 -6
    11 -11 -6
    11 -11 -6
    11 -11 -5
    11 -11 -5
    11 -11 -5
    11 -11 -4
    11 -11 -4
    11 -11 -4
    11 -11 -3
    11 -11 -3
    11 -11 -3
    11 -11 -2
    11 -11 -2
    11 -11 -1
    11 -11 -1
    11 -11 0
    11 -11 0
    11 -11 1
    11 -11 1
    11 -11 2
    11 -11 2
    11 -11 3
    11 -11 3
    11 -11 4
    11 -11 4
    11 -11 5
    11 -11 5
    11 -11 6
    11 -11 7
    11 -11 8
    11 -11 9
    11 -11 10
    11 -11 11
    11 -11 12
    11 -11 13
    11 -11 14
    11 -12 -18
    11 -12 -17
    11 -12 -16
    11 -12 -15
    11 -12 -15
    11 -12 -14
    11 -12 -13
    11 -12 -12
    11 -12 -11
    11 -12 -11
    11 -12 -10
    11 -12 -10
    11 -12 -9
    11 -12 -9
    11 -12 -8
    11 -12 -8
    11 -12 -8
    11 -12 -7
    11 -12 -7
    11 -12 -7
    11 -12 -6
    11 -12 -6
    11 -12 -6
    11 -12 -5
    11 -12 -5
    11 -12 -5
    11 -12 -4
    11 -12 -4
    11 -12 -4
    11 -12 -3
    11 -12 -3
    11 -12 -3
    11 -12 -2
    11 -12 -2
    11 -12 -1
    11 -12 -1
    11 -12 0
    11 -12 0
    11 -12 1
    11 -12 1
    11 -12 2
    11 -12 2
    11 -12 3
    11 -12 3
    11 -12 4
    11 -12 4
    11 -12 5
    11 -12 5
    11 -12 6
    11 -12 7
    11 -12 8
    11 -12 9
    11 -12 10
    11 -12 11
    11 -12 12
    11 -13 -16
    11 -13 -15
    11 -13 -14
    11 -13 -11
    11 -13 -10
    11 -13 -10
    11 -13 -9
    11 -13 -9
    11 -13 -8
    11 -13 -8
    11 -13 -7
    11 -13 -7
    11 -13 -7
    11 -13 -6
    11 -13 -6
    11 -13 -6
    11 -13 -5
    11 -13 -5
    11 -13 -5
    11 -13 -4
    11 -13 -4
    11 -13 -4
    11 -13 -3
    11 -13 -3
    11 -13 -3
    11 -13 -2
    11 -13 -2
    11 -13 -2
    11 -13 -1
    11 -13 -1
    11 -13 0
    11 -13 0
    11 -13 0
    11 -13 1
    11 -13 1
    11 -13 2
    11 -13 2
    11 -13 3
    11 -13 3
    11 -13 3
    11 -13 4
    11 -13 4
    11 -13 5
    11 -13 5
    11 -13 6
    11 -13 7
    11 -13 8
    11 -13 9
    11 -13 10
    11 -14 -11
    11 -14 -10
    11 -14 -9
    11 -14 -8
    11 -14 -7
    11 -14 -6
    11 -14 -6
    11 -14 -5
    11 -14 -5
    11 -14 -4
    11 -14 -4
    11 -14 -3
    11 -14 -3
    11 -14 -2
    11 -14 -2
    11 -14 -1
    11 -14 -1
    11 -14 0
    11 -14 1
    11 -14 2
    11 -14 3
    11 -15 -8
    11 -15 -7
    11 -15 -6
    11 -15 -5
    11 -15 -4
    11 -15 -3
    11 -15 -2
    11 -15 -1
    11 -15 0
    12 0 -20
    12 0 -19
    12 0 -19
    12 0 -18
    12 0 -17
    12 0 -16
    12 0 -15
    12 0 -14
    12 0 -14
    12 0 -13
    12 0 -13
    12 0 -12
    12 0 -12
    12 0 -12
    12 0 -11
    12 0 -11
    12 0 -11
    12 0 -10
    12 0 -10
    12 0 -9
    12 0 -9
    12 0 -8
    12 0 -8
    12 0 -7
    12 0 -7
    12 0 -6
    12 0 -6
    12 0 -5
    12 0 -5
    12 0 -4
    12 0 -4
    12 0 -3
    12 0 -3
    12 0 -2
    12 0 -2
    12 0 -1
    12 0 -1
    12 0 0
    12 0 0
    12 0 1
    12 0 1
    12 0 2
    12 0 2
    12 0 3
    12 0 4
    12 0 4
    12 0 5
    12 0 5
    12 0 6
    12 0 6
    12 0 7
    12 0 7
    12 0 8
    12 0 8
    12 0 9
    12 0 9
    12 0 10
    12 0 10
    12 0 11
    12 0 12
    12 0 12
    12 0 13
    12 0 13
    12 0 14
    12 0 14
    12 0 15
    12 0 15
    12 0 16
    12 0 16
    12 0 17
    12 0 17
    12 0 18
    12 0 18
    12 0 19
    12 -1 -24
    12 -1 -23
    12 1 -22
    12 -1 -22
    12 1 -22
    12 -1 -21
    12 1 -21
    12 1 -20
    12 1 -20
    12 -1 -20
    12 -1 -19
    12 1 -19
    12 1 -19
    12 -1 -18
    12 1 -18
    12 1 -18
    12 1 -17
    12 -1 -17
    12 1 -17
    12 1 -16
    12 -1 -16
    12 1 -15
    12 -1 -15
    12 -1 -15
    12 -1 -15
    12 1 -14
    12 -1 -14
    12 -1 -14
    12 1 -14
    12 -1 -14
    12 1 -13
    12 -1 -13
    12 -1 -13
    12 1 -13
    12 -1 -13
    12 1 -12
    12 -1 -12
    12 1 -12
    12 -1 -12
    12 -1 -12
    12 1 -11
    12 -1 -11
    12 -1 -11
    12 1 -11
    12 -1 -11
    12 1 -10
    12 -1 -10
    12 -1 -10
    12 1 -10
    12 -1 -10
    12 1 -9
    12 -1 -9
    12 -1 -9
    12 1 -9
    12 -1 -9
    12 1 -8
    12 -1 -8
    12 1 -8
    12 -1 -8
    12 1 -7
    12 -1 -7
    12 1 -7
    12 -1 -7
    12 1 -6
    12 -1 -6
    12 1 -6
    12 -1 -6
    12 1 -5
    12 -1 -5
    12 1 -5
    12 -1 -5
    12 1 -4
    12 -1 -4
    12 1 -4
    12 1 -3
    12 1 -3
    12 1 -2
    12 1 -2
    12 1 -2
    12 -1 -2
    12 1 -1
    12 1 -1
    12 -1 -1
    12 1 0
    12 1 0
    12 -1 0
    12 1 1
    12 1 1
    12 -1 1
    12 -1 1
    12 1 2
    12 1 2
    12 -1 2
    12 -1 2
    12 1 3
    12 1 3
    12 -1 3
    12 -1 3
    12 -1 4
    12 -1 4
    12 1 4
    12 1 4
    12 -1 4
    12 -1 5
    12 -1 5
    12 1 5
    12 1 5
    12 -1 5
    12 -1 6
    12 -1 6
    12 1 6
    12 -1 6
    12 1 6
    12 -1 7
    12 -1 7
    12 1 7
    12 -1 7
    12 1 7
    12 -1 8
    12 -1 8
    12 1 8
    12 -1 8
    12 1 8
    12 -1 9
    12 -1 9
    12 1 9
    12 -1 9
    12 1 9
    12 -1 10
    12 -1 10
    12 -1 10
    12 1 10
    12 -1 11
    12 -1 11
    12 1 11
    12 -1 11
    12 -1 12
    12 -1 12
    12 1 12
    12 -1 12
    12 -1 13
    12 -1 13
    12 -1 14
    12 -1 14
    12 1 14
    12 -1 15
    12 -1 15
    12 1 15
    12 -1 16
    12 -1 16
    12 1 16
    12 -1 17
    12 -1 17
    12 1 17
    12 -1 18
    12 1 18
    12 -1 19
    12 2 -24
    12 -2 -24
    12 2 -23
    12 -2 -23
    12 2 -22
    12 -2 -22
    12 -2 -22
    12 -2 -21
    12 2 -21
    12 -2 -21
    12 -2 -20
    12 2 -20
    12 -2 -20
    12 -2 -19
    12 2 -19
    12 -2 -18
    12 2 -18
    12 2 -18
    12 -2 -17
    12 2 -17
    12 -2 -17
    12 2 -17
    12 2 -16
    12 -2 -16
    12 2 -16
    12 -2 -16
    12 2 -15
    12 -2 -15
    12 -2 -15
    12 -2 -15
    12 2 -14
    12 -2 -14
    12 -2 -14
    12 -2 -14
    12 2 -13
    12 -2 -13
    12 2 -13
    12 -2 -13
    12 -2 -13
    12 2 -12
    12 -2 -12
    12 2 -12
    12 -2 -12
    12 2 -11
    12 -2 -11
    12 2 -11
    12 -2 -11
    12 2 -10
    12 -2 -10
    12 2 -10
    12 -2 -10
    12 2 -9
    12 -2 -9
    12 -2 -9
    12 2 -9
    12 2 -8
    12 -2 -8
    12 2 -8
    12 2 -7
    12 -2 -7
    12 2 -7
    12 -2 -6
    12 2 -6
    12 -2 -5
    12 2 -5
    12 2 -4
    12 2 -3
    12 -2 -3
    12 -2 -3
    12 2 -2
    12 -2 -2
    12 -2 -2
    12 2 -1
    12 -2 -1
    12 -2 -1
    12 2 0
    12 -2 0
    12 -2 0
    12 2 1
    12 -2 1
    12 2 1
    12 -2 1
    12 -2 1
    12 -2 2
    12 -2 2
    12 2 2
    12 2 2
    12 -2 2
    12 -2 3
    12 2 3
    12 -2 3
    12 2 3
    12 -2 3
    12 -2 4
    12 -2 4
    12 2 4
    12 2 4
    12 -2 4
    12 -2 5
    12 -2 5
    12 2 5
    12 2 5
    12 -2 5
    12 -2 6
    12 -2 6
    12 2 6
    12 -2 6
    12 -2 7
    12 -2 7
    12 2 7
    12 -2 7
    12 2 7
    12 -2 8
    12 -2 8
    12 2 8
    12 -2 8
    12 2 8
    12 -2 9
    12 -2 9
    12 2 9
    12 -2 9
    12 2 9
    12 -2 10
    12 -2 10
    12 2 10
    12 -2 10
    12 2 10
    12 -2 11
    12 -2 11
    12 2 11
    12 2 11
    12 -2 12
    12 -2 12
    12 2 12
    12 2 12
    12 -2 13
    12 2 13
    12 2 13
    12 -2 13
    12 -2 14
    12 2 14
    12 2 14
    12 -2 15
    12 2 15
    12 2 15
    12 -2 16
    12 2 16
    12 2 16
    12 -2 17
    12 2 17
    12 -2 18
    12 2 18
    12 -3 -24
    12 3 -23
    12 -3 -23
    12 3 -22
    12 -3 -22
    12 -3 -22
    12 3 -21
    12 -3 -21
    12 -3 -21
    12 -3 -20
    12 3 -20
    12 -3 -19
    12 3 -19
    12 3 -18
    12 -3 -18
    12 -3 -17
    12 3 -17
    12 -3 -17
    12 -3 -16
    12 3 -16
    12 -3 -16
    12 -3 -15
    12 3 -15
    12 -3 -15
    12 3 -14
    12 -3 -14
    12 -3 -13
    12 3 -13
    12 -3 -13
    12 -3 -12
    12 3 -12
    12 -3 -12
    12 -3 -11
    12 3 -11
    12 -3 -11
    12 -3 -11
    12 -3 -10
    12 3 -10
    12 -3 -10
    12 -3 -10
    12 -3 -9
    12 3 -9
    12 -3 -9
    12 -3 -9
    12 -3 -8
    12 3 -8
    12 -3 -8
    12 -3 -7
    12 3 -7
    12 -3 -7
    12 -3 -6
    12 3 -6
    12 -3 -6
    12 -3 -5
    12 3 -5
    12 -3 -5
    12 3 -4
    12 -3 -4
    12 3 -3
    12 -3 -3
    12 3 -2
    12 -3 -2
    12 -3 -2
    12 -3 -1
    12 3 -1
    12 -3 -1
    12 -3 -1
    12 3 0
    12 -3 0
    12 -3 0
    12 3 1
    12 -3 1
    12 -3 1
    12 3 2
    12 -3 2
    12 -3 2
    12 -3 3
    12 3 3
    12 -3 3
    12 -3 4
    12 -3 4
    12 3 4
    12 -3 4
    12 -3 5
    12 -3 5
    12 3 5
    12 3 5
    12 -3 5
    12 -3 6
    12 -3 6
    12 3 6
    12 3 6
    12 -3 6
    12 -3 7
    12 -3 7
    12 3 7
    12 3 7
    12 -3 8
    12 -3 8
    12 3 8
    12 3 8
    12 -3 9
    12 -3 9
    12 3 9
    12 3 9
    12 -3 10
    12 -3 10
    12 3 10
    12 3 10
    12 -3 11
    12 -3 11
    12 3 11
    12 3 11
    12 -3 12
    12 -3 12
    12 3 12
    12 3 12
    12 -3 13
    12 -3 13
    12 3 13
    12 -3 13
    12 3 13
    12 -3 14
    12 -3 14
    12 3 14
    12 -3 14
    12 3 14
    12 -3 15
    12 -3 15
    12 3 15
    12 -3 15
    12 3 15
    12 -3 16
    12 3 16
[truncated: 306,005 more chars]
