# Supplementary material for: Bis(μ4-adamantane-1,3-di­carboxyl­ato-1κO 1:2κO 1′:3κO 3:4κO 3′)octa­carbonyl-1κ2 C,2κ2 C,3κ2 C,4κ2 C-tetra­kis­[tris­(4-methyl­phen­yl)phosphane]-1κP,2κP,3κP,4κP-tetra­osmium(I)(2 Os–Os)
Source: IUCrdata. 2020 Sep 8;5(Pt 9):x201204. doi: 10.1107/S2414314620012043 (PMC9462288; doi:10.1107/S2414314620012043)
Supplement: Supplementary file 2 [file x-05-x201204-Isup2.hkl]

#
# h,k,l, Fc-squared, Fo-squared, sigma(Fo-squared), status flag
#
data_I
_shelx_title ' ac_4_a.res in P2(1)/c'
_shelx_refln_list_code          4
_shelx_F_calc_maximum      756.88
_exptl_crystal_F_000      2600.00
_reflns_d_resolution_high  0.8370

loop_
 _space_group_symop_operation_xyz
 'x, y, z'
 '-x, y+1/2, -z+1/2'
 '-x, -y, -z'
 'x, -y-1/2, z-1/2'

_cell_length_a    12.7142
_cell_length_b    17.0415
_cell_length_c    26.1784
_cell_angle_alpha  90.000
_cell_angle_beta   96.705
_cell_angle_gamma  90.000

_shelx_F_squared_multiplier     1.000

loop_
 _refln_index_h
 _refln_index_k
 _refln_index_l
 _refln_F_squared_calc
 _refln_F_squared_meas
 _refln_F_squared_sigma
 _refln_observed_status
   2   0   0     476365.84     476804.59     10187.88 o
   3   0   0      12278.59      13586.54       444.29 o
   4   0   0     529961.44     575259.06     11549.71 o
   5   0   0         94.88        317.62        27.69 o
   6   0   0     454413.47     506091.94     15333.77 o
   7   0   0      26202.45      30999.21      1026.16 o
   8   0   0     173085.84     178210.92      4973.13 o
   9   0   0       6835.86       7065.48       214.68 o
  10   0   0      72637.41      71646.78      1183.49 o
  11   0   0       9075.99       9712.66       286.92 o
  12   0   0      58179.16      57294.20      1407.63 o
  13   0   0      13892.83      14029.98       354.71 o
  14   0   0      31403.75      34790.10      1276.15 o
  15   0   0       1389.10       2058.89       169.64 o
   2   1   0       4309.42       4385.66       116.55 o
   3   1   0      18679.87      21311.86       394.95 o
   4   1   0       8705.67       8823.95       189.97 o
   5   1   0      11149.66      12798.78       256.77 o
   6   1   0      21950.41      24687.75       475.15 o
   7   1   0      10961.08      11698.78       309.42 o
   8   1   0       9005.76       9405.54       169.19 o
   9   1   0       4196.66       4251.52        95.90 o
  10   1   0       2257.48       2460.00        82.19 o
  11   1   0       2732.66       2591.58       127.92 o
  12   1   0       2288.91       2316.22       146.98 o
  13   1   0         30.14         73.31        64.20 o
  14   1   0       1350.13       1475.68       120.32 o
  15   1   0        560.16        567.36        69.04 o
   1   2   0       7620.32       9226.38       218.32 o
   2   2   0      30029.81      31784.50       567.37 o
   3   2   0        261.01        438.64        25.44 o
   4   2   0      70994.65      72931.81      1607.03 o
   5   2   0       3274.87       3246.93        88.91 o
   6   2   0      34859.21      36847.70       690.04 o
   7   2   0        343.40        311.01        59.41 o
   8   2   0      22816.10      22459.71       312.86 o
   9   2   0        191.99        153.06        25.49 o
  10   2   0      20689.71      19799.69       356.61 o
  11   2   0        103.28         79.71        27.54 o
  12   2   0      16578.70      17100.71       435.85 o
  13   2   0        106.90        187.15        51.42 o
  14   2   0      12591.75      13383.66       397.11 o
  15   2   0        168.57        246.74        59.15 o
   1   3   0       7239.31       7019.43       141.26 o
   2   3   0       1934.41       2084.99        71.96 o
   3   3   0       1392.47       1585.50       172.05 o
   4   3   0       5741.27       5563.18       239.57 o
   5   3   0       3859.82       4363.73       122.98 o
   6   3   0        666.39        676.80        55.49 o
   7   3   0       4895.82       4869.72       244.26 o
   8   3   0       1172.14       1132.41        50.11 o
   9   3   0        824.92        806.32        51.73 o
  10   3   0       5525.21       5534.47       150.28 o
  11   3   0        231.05        288.87        40.59 o
  12   3   0       5344.20       5491.50       200.36 o
  13   3   0        481.84        448.00        66.97 o
  14   3   0       7663.67       7890.53       225.90 o
   0   4   0      35242.06      30948.91       992.87 o
   1   4   0      73907.01      71427.30      1556.78 o
   2   4   0      60106.43      57948.32      2606.26 o
   3   4   0      20840.51      20704.80       757.25 o
   4   4   0      18511.70      18194.89       551.53 o
   5   4   0       5450.21       5813.83       187.37 o
   6   4   0       9916.80      10119.31       243.29 o
   7   4   0       1457.91       1306.83       130.68 o
   8   4   0      25706.18      24628.58       325.31 o
   9   4   0       1675.15       1753.91        74.47 o
  10   4   0      14294.54      13786.73       308.35 o
  11   4   0       7288.16       6926.90       224.09 o
  12   4   0       7713.32       7651.16       214.86 o
  13   4   0       4523.22       4364.77       269.87 o
  14   4   0       3528.95       3471.92       217.33 o
   1   5   0     110292.16     110269.75      1913.02 o
   2   5   0       5296.54       5869.16       373.60 o
   3   5   0      80971.41      74834.60      2103.24 o
   4   5   0         10.82        115.00        21.61 o
   5   5   0     110109.09     111060.22      2451.32 o
   6   5   0        427.63        395.96        43.62 o
   7   5   0      57008.99      53763.48       805.98 o
   8   5   0          7.72        103.72        30.43 o
   9   5   0      43173.54      40486.86       700.04 o
  10   5   0       1078.90        944.21        54.93 o
  11   5   0      28071.38      27935.05       874.51 o
  12   5   0         53.09        148.63        49.63 o
  13   5   0      31986.85      32789.88      1215.95 o
  14   5   0        913.56        938.19        97.31 o
   0   6   0      43127.44      42316.28      1296.50 o
   1   6   0        168.61        236.19        18.63 o
   2   6   0      20840.89      24032.75       589.39 o
   3   6   0        253.64        197.53        40.41 o
   4   6   0      13927.26      14215.82       397.13 o
   5   6   0        126.66        322.33        45.25 o
   6   6   0      15402.23      14618.24       410.67 o
   7   6   0        384.78        416.31        37.90 o
   8   6   0       9647.63       9704.61       213.35 o
   9   6   0         48.77        120.99        34.95 o
  10   6   0       8908.50       8557.02       207.01 o
  11   6   0         79.28        220.59        58.61 o
  12   6   0       2880.53       3036.14       158.31 o
  13   6   0        393.19        444.64       123.41 o
  14   6   0       2901.98       3078.82       156.84 o
   1   7   0     382142.22     360788.84      4495.33 o
   2   7   0       5402.32       5019.06       183.12 o
   3   7   0     162056.03     149624.25      3294.81 o
   4   7   0        291.13        198.11        45.19 o
   5   7   0     183291.52     173250.12      4397.90 o
   6   7   0      11160.42      11140.60       291.25 o
   7   7   0     123596.38     114376.98      1596.81 o
   8   7   0      16438.91      15289.67       298.53 o
   9   7   0      41430.97      40213.94       656.13 o
  10   7   0       2798.32       2783.29        99.20 o
  11   7   0      42531.34      40876.76       952.82 o
  12   7   0      10055.75      10179.56       366.21 o
  13   7   0      35588.50      35847.60      1269.64 o
  14   7   0       3742.23       3946.44       228.59 o
   0   8   0       4192.33       3968.49       213.16 o
   1   8   0        753.54        693.57        49.85 o
   2   8   0         53.52         74.83        25.22 o
   3   8   0        779.74        762.95        83.21 o
   4   8   0        547.00        428.69        47.31 o
   5   8   0       3928.93       3454.48       134.18 o
   6   8   0        183.22        225.33        30.99 o
   7   8   0       6797.39       6578.90       185.44 o
   8   8   0        614.49        719.86        51.86 o
   9   8   0       8871.17       8419.13       195.95 o
  10   8   0        188.49        242.63        45.16 o
  11   8   0       2322.58       2726.25       138.71 o
  12   8   0        412.58        519.84        86.39 o
  13   8   0       3342.79       3397.20       223.51 o
   1   9   0        225.95        418.07        71.03 o
   2   9   0       3493.14       3817.64       167.96 o
   3   9   0       2042.79       2057.16        93.62 o
   4   9   0      13630.34      14628.92       306.62 o
   5   9   0       2683.21       2625.99       186.38 o
   6   9   0       2289.13       2425.38        92.27 o
   7   9   0       4607.95       4480.69       131.75 o
   8   9   0       4503.32       4408.89       139.76 o
   9   9   0        584.76        604.85        54.22 o
  10   9   0       8545.75       8290.36       255.63 o
  11   9   0       2304.68       2389.27       162.98 o
  12   9   0       1443.74       1467.42       104.57 o
  13   9   0       3583.43       3925.74       222.47 o
   0  10   0       2658.84       2971.26       197.12 o
   1  10   0       2030.58       2024.84       132.98 o
   2  10   0       6305.29       5957.15       178.21 o
   3  10   0          5.58         92.56        35.10 o
   4  10   0       7344.78       7662.40       228.59 o
   5  10   0        239.00        300.76        48.56 o
   6  10   0        514.55        650.18        63.02 o
   7  10   0        129.98        147.00        32.57 o
   8  10   0       2150.12       2072.40       105.03 o
   9  10   0       1925.05       2161.50       127.82 o
  10  10   0        529.12        601.09        61.14 o
  11  10   0       1002.90        976.59       111.94 o
  12  10   0         53.56         25.48        33.90 o
  13  10   0       3563.95       3811.60       148.44 o
   1  11   0      12194.88      12265.79       385.34 o
   2  11   0        807.29        963.01       181.49 o
   3  11   0      25372.26      26804.67       703.80 o
   4  11   0       1919.02       2049.01       109.78 o
   5  11   0      29578.70      29571.98       650.41 o
   6  11   0       1558.62       1427.78        96.11 o
   7  11   0      14801.46      14163.71       330.30 o
   8  11   0        101.19        182.10        45.33 o
   9  11   0      30361.88      29785.84       825.50 o
  10  11   0        193.22        204.97        59.24 o
  11  11   0       5778.15       5811.34       313.06 o
  12  11   0       2404.50       2461.83       209.75 o
   0  12   0      75800.28      73315.30      1711.07 o
   1  12   0          4.63         18.84        54.22 o
   2  12   0      41388.57      39241.30       801.08 o
   3  12   0        486.38        722.61       133.65 o
   4  12   0      40848.07      40003.61      1086.86 o
   5  12   0         51.56        119.36        61.06 o
   6  12   0      47336.40      48011.99       853.67 o
   7  12   0        553.99        557.70        79.38 o
   8  12   0      41258.21      40671.36      1454.05 o
   9  12   0         61.33        107.95        53.84 o
  10  12   0      28184.72      26834.63       603.98 o
  11  12   0        675.12        620.70        77.57 o
  12  12   0      26474.87      23624.95      2380.56 o
   1  13   0       8949.33       8402.57       215.70 o
   2  13   0        404.39        543.02        65.33 o
   3  13   0       4761.90       4642.14       185.57 o
   4  13   0        683.07        674.74        82.90 o
   5  13   0       6289.62       6542.62       236.51 o
   6  13   0       1027.38        901.55        97.02 o
   7  13   0       4334.62       4471.79       230.72 o
   8  13   0        329.02        229.97       108.77 o
   9  13   0        807.13        950.56       164.11 o
  10  13   0        613.85        564.19        88.89 o
  11  13   0       1977.64       1981.87       112.56 o
   0  14   0      51052.03      49974.16      1410.79 o
   1  14   0        161.45        116.54        52.06 o
   2  14   0      53951.05      50854.07      1019.14 o
   3  14   0       1718.63       1698.06       115.55 o
   4  14   0      46757.71      47788.55       991.85 o
   5  14   0         59.87         87.94        59.78 o
   6  14   0      23927.08      24456.14       579.53 o
   7  14   0        843.47        845.52        99.20 o
   8  14   0      14503.46      14536.41       502.02 o
   9  14   0       2041.71       1887.15       124.45 o
  10  14   0      15020.51      13932.76       850.26 o
   1  15   0         63.65         56.78        42.46 o
   2  15   0         82.39        128.03        44.94 o
   3  15   0          8.59         23.95        41.97 o
   4  15   0        137.89        151.08        47.74 o
   5  15   0       1656.62       1487.76       107.02 o
   6  15   0        110.37         28.27        58.36 o
   7  15   0         19.82         27.41        69.01 o
   8  15   0       1222.42       1251.03       104.76 o
   9  15   0        430.91        457.45       106.56 o
  10  15   0        629.02        628.69        63.85 o
   0  16   0       2830.77       2848.19       160.56 o
   1  16   0         91.91        132.09        46.08 o
   2  16   0       8029.74       7641.69       540.14 o
   3  16   0       1484.16       1517.77       127.52 o
   4  16   0       4193.76       4156.40       163.82 o
   5  16   0       1981.75       2021.38       144.92 o
   6  16   0        199.49        155.47        62.36 o
   7  16   0       2070.96       1871.34       126.23 o
   8  16   0       2156.39       2046.94       100.89 o
   9  16   0       2034.62       1734.77       103.47 o
   1  17   0       9525.55       9257.92       259.89 o
   2  17   0        289.54        229.55        45.73 o
   3  17   0       6683.43       6383.37       871.82 o
   4  17   0        410.02        492.27        82.86 o
   5  17   0       3314.39       3088.37       392.21 o
   6  17   0         56.45        128.36        55.00 o
   7  17   0       3077.81       3062.00       149.82 o
   8  17   0         97.66        135.62        37.72 o
   0  18   0      11684.70      10971.28       477.60 o
   1  18   0         25.39         22.27        40.84 o
   2  18   0      10824.47      10183.88       339.16 o
   3  18   0          7.76         40.61        76.91 o
   4  18   0      14410.12      14202.49       428.74 o
   5  18   0         44.23         88.80        49.38 o
   6  18   0      10671.54      10957.19       548.54 o
   7  18   0        360.39        284.99        49.14 o
   1  19   0      18110.98      16737.53       942.20 o
   2  19   0        330.04        287.23        73.22 o
   3  19   0      15781.55      14646.12       578.34 o
   4  19   0        353.42        369.89        60.18 o
   5  19   0      23768.42      23743.90       598.70 o
   0  20   0       4617.80       3915.86       188.17 o
   1  20   0         19.79         19.17        49.44 o
   2  20   0       2548.68       2271.51       153.90 o
 -15   1   1       2695.70       3217.16       149.98 o
 -14   1   1      25892.10      28819.87      1012.13 o
 -13   1   1       4788.51       5117.14       336.34 o
 -12   1   1      45571.65      47425.82       996.59 o
 -11   1   1       5061.61       4938.60       185.54 o
 -10   1   1      39319.77      39961.03       714.84 o
  -9   1   1      13212.70      12221.80       209.93 o
  -8   1   1      98617.22     101030.25      1570.66 o
  -7   1   1       7149.75       6341.41       190.64 o
  -6   1   1     155467.59     173508.64      3760.01 o
  -5   1   1      70815.98      78698.27      1939.11 o
  -4   1   1     149205.84     164220.92      2894.96 o
  -3   1   1      11532.41      13528.89       259.66 o
  -2   1   1     274107.84     268815.78      4699.93 o
   2   1   1     179742.39     191033.56      3329.75 o
   3   1   1     139513.53     144070.55      4206.01 o
   4   1   1     131976.53     145297.41      4285.99 o
   5   1   1      68503.96      74610.80      1332.60 o
   6   1   1      70607.72      78045.50      1406.05 o
   7   1   1     104331.88     114142.06      2499.14 o
   8   1   1      41087.78      41388.22       587.21 o
   9   1   1      46423.47      50349.06       695.27 o
  10   1   1      22878.83      23000.78       366.27 o
  11   1   1      35336.31      35927.45       695.47 o
  12   1   1      14969.61      14631.10       331.47 o
  13   1   1      30050.73      31900.41       818.89 o
  14   1   1       8661.45       9143.56       298.48 o
  15   1   1      11884.74      15516.49       434.95 o
 -15   2   1       6243.94       6841.29       297.41 o
 -14   2   1       1647.41       1708.83       111.47 o
 -13   2   1       7094.41       7168.47       288.30 o
 -12   2   1        928.42        927.41        84.86 o
 -11   2   1      10111.45       9143.65       217.72 o
 -10   2   1        131.68        214.43        50.86 o
  -9   2   1       9425.60       9352.50       167.04 o
  -8   2   1        604.92        785.83        36.03 o
  -7   2   1      13557.70      13764.92       354.01 o
  -6   2   1        280.75        447.53        27.40 o
  -5   2   1      11060.95      11919.02       372.58 o
  -4   2   1       3910.30       4347.36       159.64 o
  -3   2   1       7488.41       7948.60       191.07 o
  -2   2   1        337.13        384.00        15.98 o
  -1   2   1       1651.93       2048.02        47.20 o
   1   2   1       1967.98       1927.84        47.55 o
   2   2   1       7803.85       8400.21       165.59 o
   3   2   1        511.19        652.30        27.86 o
   4   2   1       8971.61       9618.30       216.29 o
   5   2   1       3461.07       3375.68       144.07 o
   6   2   1       2246.40       1983.88        83.47 o
   7   2   1         63.41         72.52        19.05 o
   8   2   1      10360.74      10297.55       204.67 o
   9   2   1        398.62        354.81        40.42 o
  10   2   1       5968.77       6069.78       141.55 o
  11   2   1          3.33         46.58        26.65 o
  12   2   1       8948.52       8836.52       225.68 o
  13   2   1        184.67        224.54        59.41 o
  14   2   1       4394.03       4829.54       312.20 o
 -14   3   1       2059.04       1999.79       106.33 o
 -13   3   1       3692.21       3577.51       189.67 o
 -12   3   1       1464.58       1228.10        82.70 o
 -11   3   1       7773.08       7466.77       184.47 o
 -10   3   1       2401.20       2284.54        90.53 o
  -9   3   1       3941.75       3891.40       115.08 o
  -8   3   1       1823.99       1792.14        95.25 o
  -7   3   1        205.19        197.58        39.03 o
  -6   3   1        521.01        748.28        39.01 o
  -5   3   1       1110.11       1059.35        39.51 o
  -4   3   1       5894.02       6652.85       261.78 o
  -3   3   1       1488.29       1721.06        52.05 o
  -2   3   1       5093.52       5097.59       281.40 o
  -1   3   1        765.21        773.25        25.86 o
   0   3   1      63054.61      64379.61      1632.31 o
   1   3   1       2559.44       2180.81        49.27 o
   2   3   1      28369.31      28624.71       626.67 o
   3   3   1        920.16        932.01        43.07 o
   4   3   1       4599.95       4164.14       134.86 o
   5   3   1       2114.47       2357.55        82.39 o
   6   3   1      13692.98      14894.90       393.48 o
   7   3   1       2568.44       2554.85       173.85 o
   8   3   1       9807.45      10510.34       211.35 o
   9   3   1       1309.60       1523.57        68.37 o
  10   3   1       1316.64       1452.01        73.33 o
  11   3   1       1738.40       1843.72        92.42 o
  12   3   1       4001.83       3811.01       203.15 o
  13   3   1        282.20        315.92        56.07 o
  14   3   1       3539.54       3895.82       144.28 o
 -14   4   1      11658.48      12771.45       456.80 o
 -13   4   1       1469.58       1462.31       110.35 o
 -12   4   1       8403.87       8666.31       232.03 o
 -11   4   1        814.68        666.66        53.34 o
 -10   4   1      15340.83      14290.39       316.10 o
  -9   4   1       1538.74       1462.35        78.73 o
  -8   4   1      20297.46      18913.40       370.55 o
  -7   4   1       3816.96       3764.49       236.87 o
  -6   4   1      22603.03      23339.88       479.53 o
  -5   4   1        255.92        203.05        47.30 o
  -4   4   1      12299.39      13158.15       496.09 o
  -3   4   1      21728.59      22814.59       679.17 o
  -2   4   1      48423.00      42049.09      7833.90 o
  -1   4   1       4982.50       5662.79       140.89 o
   0   4   1       1776.74       1668.94        58.50 o
   1   4   1      80319.27      80868.83      2507.06 o
   2   4   1      31958.02      31749.46       741.09 o
   3   4   1       4243.25       4121.65        92.18 o
   4   4   1      15430.84      15524.71       392.57 o
   5   4   1       5945.46       5789.24       170.84 o
   6   4   1        401.90        669.89        52.05 o
   7   4   1      13929.12      13813.31       448.78 o
   8   4   1       1252.17       1260.92        56.24 o
   9   4   1       3951.80       3693.35       150.03 o
  10   4   1        296.20        351.94        46.58 o
  11   4   1       2981.08       2907.99       119.49 o
  12   4   1        788.41        800.59        71.53 o
  13   4   1       6602.92       6594.22       213.42 o
  14   4   1        521.25        542.86        53.72 o
 -14   5   1       8713.59       9871.22       332.31 o
 -13   5   1         46.48         61.99        85.50 o
 -12   5   1      13259.98      12477.86       332.55 o
 -11   5   1       1560.22       1460.33        95.89 o
 -10   5   1      14342.41      14076.73       255.42 o
  -9   5   1       2659.73       2437.62        97.41 o
  -8   5   1      48669.99      46776.91       697.95 o
  -7   5   1       2108.05       2249.92        71.40 o
  -6   5   1      24231.14      24388.49       507.11 o
  -5   5   1       6254.81       6987.74       322.82 o
  -4   5   1      35701.44      37509.79       886.78 o
  -3   5   1       3578.34       3806.00       199.88 o
  -2   5   1       1795.99       2248.07        75.42 o
  -1   5   1       1790.92       1631.91        39.62 o
   0   5   1      49398.70      50202.20       898.72 o
   1   5   1      12797.35      13141.77       266.47 o
   2   5   1      32165.78      32181.96       512.78 o
   3   5   1       6016.34       6401.57       149.04 o
   4   5   1      11110.76      11618.62       434.17 o
   5   5   1      11949.46      12212.94       265.88 o
   6   5   1      14697.67      14975.29       341.63 o
   7   5   1       2856.48       3150.89        97.17 o
   8   5   1      14750.29      14178.75       290.37 o
   9   5   1        894.31       1085.85        56.76 o
  10   5   1       8766.84       8572.40       201.72 o
  11   5   1       6479.50       6862.29       200.64 o
  12   5   1       3977.07       3618.84       153.41 o
  13   5   1       6592.03       6494.40       379.08 o
  14   5   1       1287.77       1279.48       105.95 o
 -14   6   1       3918.74       4132.29       256.65 o
 -13   6   1      52875.99      53522.60      1830.58 o
 -12   6   1       3089.74       3195.81       208.05 o
 -11   6   1      35392.25      35309.78       660.63 o
 -10   6   1      17385.57      17207.10       302.80 o
  -9   6   1      56158.65      53735.51       832.56 o
  -8   6   1      19481.79      18537.30       339.87 o
  -7   6   1      93178.43      87283.36      2186.41 o
  -6   6   1      36649.75      34991.12       852.20 o
  -5   6   1      96248.42      92974.95      2096.84 o
  -4   6   1      63354.94      63729.12      1459.86 o
  -3   6   1     105626.16     103955.78      2308.93 o
  -2   6   1     119411.60     114197.02      2514.90 o
  -1   6   1     183298.09     172548.95      3138.35 o
   0   6   1     243801.25     233005.34      4768.89 o
   1   6   1     191505.75     191174.14      3375.66 o
   2   6   1      56905.27      55723.78      1014.88 o
   3   6   1      80837.14      78072.84      1423.00 o
   4   6   1      68158.24      65801.82      1221.89 o
   5   6   1     122800.62     120871.06      4630.54 o
   6   6   1      83998.46      78414.72      1798.46 o
   7   6   1      39290.52      37541.48       500.37 o
   8   6   1      79691.80      75452.20      1021.05 o
   9   6   1      32056.28      30931.23       528.62 o
  10   6   1      24772.83      24414.93       664.65 o
  11   6   1      16431.79      16720.82       436.16 o
  12   6   1      34061.68      34496.32       750.51 o
  13   6   1      11813.78      12779.48       570.32 o
  14   6   1      20123.20      20670.95       557.96 o
 -14   7   1        418.91        613.79        99.67 o
 -13   7   1       1670.19       1960.29       183.22 o
 -12   7   1        468.17        734.98       103.77 o
 -11   7   1         54.01        133.10        48.06 o
 -10   7   1       1126.64       1094.86        63.19 o
  -9   7   1        675.92        742.92        61.06 o
  -8   7   1       1628.36       1826.31        76.40 o
  -7   7   1        261.57        334.19        33.34 o
  -6   7   1        571.15        539.58        91.64 o
  -5   7   1        183.52        376.55        46.47 o
  -4   7   1       1709.68       1992.31       114.75 o
  -3   7   1        211.23        204.40        47.95 o
  -2   7   1       4110.11       4281.48       164.39 o
  -1   7   1        605.98        723.43        86.72 o
   0   7   1        311.93        472.89        37.88 o
   1   7   1       1984.71       2136.56        54.94 o
   2   7   1       4822.44       4898.22       264.61 o
   3   7   1       1545.53       1687.65       105.60 o
   4   7   1       1838.66       1922.90        88.75 o
   5   7   1          2.40        109.95        33.60 o
   6   7   1       2135.39       2188.44       109.49 o
   7   7   1        148.28        185.02        31.78 o
   8   7   1         83.52        167.16        39.11 o
   9   7   1       1856.23       1809.11        73.56 o
  10   7   1       2939.52       3317.73       120.03 o
  11   7   1          0.15        145.49        46.25 o
  12   7   1        460.62        334.50        67.40 o
  13   7   1        239.82        256.44        95.53 o
  14   7   1        223.06        240.63        73.53 o
 -13   8   1       9628.48       9960.90       449.60 o
 -12   8   1       4588.75       4571.69       209.64 o
 -11   8   1      16335.28      16051.66       721.83 o
 -10   8   1      10248.56       9743.29       330.63 o
  -9   8   1      14425.70      14103.33       330.57 o
  -8   8   1       2405.67       2278.88        85.53 o
  -7   8   1      17642.48      17098.63       315.31 o
  -6   8   1      26996.14      25101.26       388.40 o
  -5   8   1      31782.84      29440.39       592.50 o
  -4   8   1      12084.36      12548.36       382.46 o
  -3   8   1      48315.84      46845.44      1253.87 o
  -2   8   1      37884.21      36260.89       876.19 o
  -1   8   1      18164.11      15946.24       430.62 o
   0   8   1      18706.46      17293.09       447.36 o
   1   8   1      57769.84      54219.44      1013.85 o
   2   8   1      57415.02      56807.03      1061.37 o
   3   8   1      20559.97      18350.32       656.52 o
   4   8   1      29871.44      30055.13       616.01 o
   5   8   1      29245.25      28510.75       735.24 o
   6   8   1      28451.51      26781.48       500.73 o
   7   8   1      33662.89      32826.00       546.02 o
   8   8   1      34843.70      34138.22       565.54 o
   9   8   1       6955.27       6670.87       175.46 o
  10   8   1      14541.15      14590.04       505.41 o
  11   8   1      10518.31      10103.38       345.81 o
  12   8   1      15034.08      15670.58       480.82 o
  13   8   1       8370.58       8453.03       394.16 o
 -13   9   1       1566.83       1426.82        98.13 o
 -12   9   1       1191.56       1040.58        95.73 o
 -11   9   1       2764.19       2703.53       237.38 o
 -10   9   1        557.59        745.04        74.75 o
  -9   9   1       1426.65       1416.24        71.14 o
  -8   9   1         36.13         36.51        27.10 o
  -7   9   1       1988.90       2227.58        88.32 o
  -6   9   1        109.99        156.65        30.53 o
  -5   9   1         15.74         76.48        25.49 o
  -4   9   1         37.75         56.41        25.63 o
  -3   9   1       1525.57       1696.25       165.43 o
  -2   9   1        728.27        653.03        79.26 o
  -1   9   1         27.26         66.93        30.66 o
   0   9   1        879.20        812.36        54.98 o
   1   9   1        820.17        950.95        58.44 o
   2   9   1       1366.17       1265.13        80.91 o
   3   9   1         51.72        191.25        38.77 o
   4   9   1        155.74        211.55        39.96 o
   5   9   1         45.67         74.25        30.92 o
   6   9   1        316.71        262.42        37.88 o
   7   9   1       1379.92       1275.48        77.53 o
   8   9   1        989.82       1046.07        74.51 o
   9   9   1       1521.24       1520.53        79.34 o
  10   9   1       1022.69       1000.09        69.08 o
  11   9   1        437.29        385.62        61.39 o
  12   9   1        771.69        792.20        85.13 o
  13   9   1       2215.37       2022.23       150.83 o
 -13  10   1       3067.94       2948.00       128.76 o
 -12  10   1       1038.29        829.37       226.37 o
 -11  10   1       3153.22       3208.43       172.87 o
 -10  10   1         13.97         14.83        36.83 o
  -9  10   1       8757.35       8138.50       276.85 o
  -8  10   1       2946.62       2637.13       115.43 o
  -7  10   1       7356.36       7136.07       164.71 o
  -6  10   1        444.29        489.82        48.75 o
  -5  10   1      14460.69      13792.56       295.59 o
  -4  10   1        177.30        312.80        39.27 o
  -3  10   1      12692.67      13063.59       333.82 o
  -2  10   1      10979.76      10542.86       279.33 o
  -1  10   1       2729.39       2316.12       121.96 o
   0  10   1       4225.64       4293.77       173.23 o
   1  10   1       1628.83       1498.57       144.12 o
   2  10   1       4053.96       3628.24       131.20 o
   3  10   1       2844.78       2679.76       115.30 o
   4  10   1      16683.14      16549.36       397.04 o
   5  10   1        136.38        153.25        41.47 o
   6  10   1      12284.17      11841.00       273.02 o
   7  10   1         34.97         33.92        31.52 o
   8  10   1       9590.64       9762.40       419.39 o
   9  10   1       1050.17       1177.12        96.93 o
  10  10   1       7408.89       6725.25       327.59 o
  11  10   1       1697.11       1704.19       110.16 o
  12  10   1       5972.88       5809.17       217.94 o
  13  10   1         26.64         74.45        60.05 o
 -12  11   1       3662.35       2923.47       207.96 o
 -11  11   1       5370.51       5367.26       226.98 o
 -10  11   1       2877.67       2412.18       216.67 o
  -9  11   1      12064.16      11846.20       349.17 o
  -8  11   1       8259.23       7224.90       233.84 o
  -7  11   1      19864.06      19017.56       796.61 o
  -6  11   1       2565.80       2137.79       117.49 o
  -5  11   1      17127.05      16822.04       360.82 o
  -4  11   1      13208.72      12854.94       591.10 o
  -3  11   1      12506.27      12391.27       317.86 o
  -2  11   1       5465.20       5287.25       295.24 o
  -1  11   1      37101.74      37291.21      1236.15 o
   0  11   1      11241.56      10721.77       240.87 o
   1  11   1      10030.77      10617.48       278.86 o
   2  11   1      21104.74      21019.51       594.43 o
   3  11   1      19831.23      18239.19       426.69 o
   4  11   1      17569.12      17834.20       430.15 o
   5  11   1       3286.97       3175.78       144.97 o
   6  11   1      10563.01      10780.32       265.73 o
   7  11   1       2292.84       2406.71        96.84 o
   8  11   1       7986.34       8129.73       225.62 o
   9  11   1       2488.65       2259.28       147.49 o
  10  11   1      13073.25      12549.24       414.08 o
  11  11   1       1182.55        849.67        94.52 o
  12  11   1       3981.18       2806.98       189.33 o
 -12  12   1       1025.38       1015.96        79.45 o
 -11  12   1       8592.65       8409.93       344.81 o
 -10  12   1        567.19        724.94        77.37 o
  -9  12   1      10050.28       9808.41       392.56 o
  -8  12   1        325.57        388.98        88.24 o
  -7  12   1       4362.76       4289.92       177.48 o
  -6  12   1       2209.60       2437.25       116.43 o
  -5  12   1      10554.74      10960.15       270.03 o
  -4  12   1       2973.49       3129.43       121.95 o
  -3  12   1       8579.70       8731.00       498.15 o
  -2  12   1       1836.73       1771.41        98.78 o
  -1  12   1      15771.55      14994.72       369.84 o
   0  12   1      11384.50      11631.90       263.69 o
   1  12   1      12666.15      12249.34       365.94 o
   2  12   1       2102.12       2027.20       106.97 o
   3  12   1      10972.79      10845.41       690.34 o
   4  12   1       4365.00       4558.15       311.56 o
   5  12   1      13474.93      13551.66       365.70 o
   6  12   1       7708.27       7725.55       278.16 o
   7  12   1       4879.00       5120.16       194.69 o
   8  12   1       7621.13       7079.34       304.32 o
   9  12   1       7042.60       7429.27       351.44 o
  10  12   1       5467.26       5067.34       250.15 o
  11  12   1       2389.30       2372.53       135.94 o
  12  12   1       6975.76       7026.04       316.85 o
 -11  13   1       2921.11       3050.55       141.56 o
 -10  13   1      18401.32      18104.16       487.64 o
  -9  13   1       9644.62       9111.10       512.46 o
  -8  13   1      32824.49      31784.26       946.15 o
  -7  13   1      13135.25      13242.02       799.93 o
  -6  13   1      47748.30      48012.51      1001.31 o
  -5  13   1      13212.78      13538.82       374.87 o
  -4  13   1      38145.11      38648.10       824.57 o
  -3  13   1      20788.73      21109.96       503.87 o
  -2  13   1      36017.95      34229.85       720.69 o
  -1  13   1      40850.53      39637.91       703.49 o
   0  13   1      48408.85      49559.18      1171.08 o
   1  13   1      35969.79      34254.03       720.28 o
   2  13   1      27242.86      26730.08       681.53 o
   3  13   1      30924.57      31512.94       860.72 o
   4  13   1      31576.65      32589.07       896.46 o
   5  13   1      53465.36      53900.85      1104.48 o
   6  13   1      24943.55      26085.33       776.92 o
   7  13   1      37136.22      35717.53       783.57 o
   8  13   1      25031.32      24822.68       956.16 o
   9  13   1      17956.52      16840.74       537.38 o
  10  13   1      11092.88      10571.93       368.11 o
  11  13   1      22433.20      21052.59       685.47 o
 -10  14   1        767.74        733.27       120.54 o
  -9  14   1          0.61         -6.51        56.57 o
  -8  14   1       2225.41       2191.64       149.10 o
  -7  14   1        786.16        750.31        83.87 o
  -6  14   1         51.41         42.40        56.13 o
  -5  14   1        374.57        313.08        69.28 o
  -4  14   1         89.53         93.16        56.75 o
  -3  14   1       3350.60       2892.03       146.53 o
  -2  14   1       4186.97       3764.46       157.06 o
  -1  14   1       3259.98       3220.85       145.69 o
   0  14   1       3920.33       3632.22       134.55 o
   1  14   1         82.10        145.64        45.41 o
   2  14   1        406.06        379.83        59.83 o
   3  14   1       1945.34       2175.52       132.05 o
   4  14   1       1970.22       1723.31       132.14 o
   5  14   1       2602.59       2607.73       145.67 o
   6  14   1       3526.35       3252.10       197.29 o
   7  14   1        627.95        707.82       116.86 o
   8  14   1        952.55        693.72       121.24 o
   9  14   1       1772.52       1371.40       167.22 o
  10  14   1         61.94         93.57        47.27 o
 -10  15   1       1623.22       1519.27        95.92 o
  -9  15   1        143.01        199.37        41.09 o
  -8  15   1       1474.13       1784.60       123.85 o
  -7  15   1       1219.44       1202.58        93.36 o
  -6  15   1        654.27        725.20        96.65 o
  -5  15   1       3097.00       3300.31       158.10 o
  -4  15   1        542.28        607.92        72.62 o
  -3  15   1       3669.71       3774.58       167.38 o
  -2  15   1       2708.13       2572.35       161.09 o
  -1  15   1       2542.32       2504.44       138.58 o
   0  15   1       2217.55       2032.99        97.98 o
   1  15   1       8616.32       8206.79       249.15 o
   2  15   1       5718.43       5355.67       190.77 o
   3  15   1       2752.18       2492.51       134.74 o
   4  15   1       2319.28       2494.90       135.32 o
   5  15   1       3296.50       3013.43       155.17 o
   6  15   1       2328.78       2640.47       284.88 o
   7  15   1       3640.58       3467.71       249.42 o
   8  15   1       1653.42       1579.23       116.35 o
   9  15   1       1322.64       1145.40        85.66 o
  10  15   1       2534.27       2282.89       110.18 o
  -9  16   1         64.75        117.50        29.89 o
  -8  16   1        676.72        708.50        75.93 o
  -7  16   1        325.24        416.54        88.39 o
  -6  16   1       1930.25       1809.16       193.18 o
  -5  16   1          6.96         16.84        57.52 o
  -4  16   1        993.93        996.36       109.34 o
  -3  16   1        653.37        621.34        90.14 o
  -2  16   1        999.96       1108.16        97.75 o
  -1  16   1        211.95        267.31        64.97 o
   0  16   1       1094.27       1138.18        73.65 o
   1  16   1         75.50        114.84        41.16 o
   2  16   1       1783.73       1546.03       113.61 o
   3  16   1       1040.81       1181.95       114.69 o
   4  16   1       1549.97       1617.92       101.04 o
   5  16   1       1624.10       1687.17       132.48 o
   6  16   1         74.32         -9.02        65.54 o
   7  16   1        696.49        602.16        75.97 o
   8  16   1         24.43         35.65        33.16 o
   9  16   1        536.15        545.02        82.62 o
  -8  17   1      12046.48      10966.07      1023.59 o
  -7  17   1       1206.72       1234.41        96.61 o
  -6  17   1       8330.09       8631.38       300.85 o
  -5  17   1        813.59       1091.43       106.58 o
  -4  17   1      17010.40      17032.06       511.52 o
  -3  17   1       1202.37       1191.02       168.65 o
  -2  17   1       5905.21       5803.01       250.37 o
  -1  17   1       7600.21       7549.93       344.40 o
   0  17   1      11382.49      11186.19       295.79 o
   1  17   1       1751.72       1701.72        98.04 o
   2  17   1       8965.05       8589.39       301.24 o
   3  17   1       9125.04       9195.04       968.56 o
   4  17   1       1906.36       1753.80       159.13 o
   5  17   1      11257.90      10762.88       496.00 o
   6  17   1       3463.48       3657.80       240.20 o
   7  17   1       7915.47       8213.48       276.18 o
   8  17   1       4309.77       3982.31       130.13 o
  -7  18   1       7067.36       6783.56       186.52 o
  -6  18   1       3069.83       3243.63       151.97 o
  -5  18   1       3630.88       3725.07       171.51 o
  -4  18   1       1529.63       1612.16        96.57 o
  -3  18   1       7745.99       7698.55       280.89 o
  -2  18   1       7248.59       7501.49       277.20 o
  -1  18   1      12100.17      12003.66       366.65 o
   0  18   1       7239.33       6596.28       237.70 o
   1  18   1       9345.11       8541.05       284.17 o
   2  18   1       1730.75       1721.17       122.51 o
   3  18   1      13573.53      12760.30       879.93 o
   4  18   1       4778.47       4992.10       290.09 o
   5  18   1       7916.43       8561.37       289.31 o
   6  18   1       4577.21       5025.53       290.73 o
  -5  19   1       1892.28       1874.98       106.07 o
  -4  19   1       2388.11       2252.61       120.51 o
  -3  19   1       2037.31       1971.28       175.38 o
  -2  19   1       3383.51       3371.72       123.59 o
  -1  19   1       2032.24       1748.41        83.61 o
   0  19   1       3693.91       3320.01       142.68 o
   1  19   1       2044.08       1774.66       211.15 o
   2  19   1       5624.31       5128.80       220.00 o
   3  19   1       4234.77       4001.95       239.36 o
   4  19   1       2181.17       2295.46       122.83 o
   5  19   1       3017.60       2867.37       156.87 o
  -2  20   1       5799.44       5423.42       259.05 o
  -1  20   1      11225.05      10781.78       297.29 o
   0  20   1       7852.67       7030.31       356.14 o
   1  20   1      13980.46      13291.41       355.07 o
   2  20   1       8002.86       7732.91       846.36 o
 -15   0   2      20224.04      24980.90       915.83 o
 -14   0   2      13496.17      15306.38       666.16 o
 -13   0   2      38930.61      39057.65      1298.40 o
 -12   0   2      19848.64      20882.14       898.42 o
 -11   0   2      37799.75      37025.21       955.37 o
 -10   0   2      15262.66      15480.04       318.34 o
  -9   0   2      66110.48      63951.43      1430.16 o
  -8   0   2      49236.76      51326.69      1374.74 o
  -7   0   2      45685.64      43989.05      1415.16 o
  -6   0   2      94479.70     103151.70      3185.58 o
  -5   0   2     247423.34     261162.33      5621.71 o
  -4   0   2      30385.51      33479.67      1081.47 o
  -3   0   2     314983.59     315645.28      9567.35 o
  -2   0   2      23577.07      25325.48       800.20 o
   2   0   2     128979.94     143767.14      3631.23 o
   3   0   2     315661.88     312411.25      9231.94 o
   4   0   2       1217.48       1235.39        72.82 o
   5   0   2     441598.72     484097.69     10376.56 o
   6   0   2       9070.76      12134.39       443.78 o
   7   0   2     190597.05     202786.08      6212.46 o
   8   0   2        130.63        247.41        52.36 o
   9   0   2     104676.53     107963.91      1993.68 o
  10   0   2        851.37       1134.23       298.01 o
  11   0   2      36111.98      39979.16      1023.69 o
  12   0   2       2151.10       2679.76       175.32 o
  13   0   2      50143.80      50897.54      3768.88 o
  14   0   2       1798.68       2042.47       200.73 o
 -15   1   2        725.87        914.41        80.11 o
 -14   1   2          4.92         65.49        36.29 o
 -13   1   2       3391.99       3243.55       130.38 o
 -12   1   2        402.69        357.35        45.73 o
 -11   1   2       1411.38       1538.46       132.07 o
 -10   1   2        235.44        190.53        34.07 o
  -9   1   2       3195.58       3242.82        84.99 o
  -8   1   2       2297.33       2249.13        81.66 o
  -7   1   2       2565.05       2448.08       247.16 o
  -6   1   2        989.80       1123.52        92.27 o
  -5   1   2      17343.67      18177.47       361.14 o
  -4   1   2       6854.51       7572.46       142.30 o
  -3   1   2      25683.44      27483.89       622.75 o
  -2   1   2       9559.17      10298.93       301.40 o
   1   1   2       4741.20       4591.35        92.22 o
   2   1   2       4146.07       4351.46       116.72 o
   3   1   2        159.43        262.14        29.51 o
   4   1   2       8367.40       9777.99       375.35 o
   5   1   2         90.22        182.85        26.24 o
   6   1   2       2399.83       2849.48        87.14 o
   7   1   2       1814.41       2107.06        94.05 o
   8   1   2       6467.55       6507.51       131.95 o
   9   1   2        205.88        377.42        36.60 o
  10   1   2       1745.89       1957.86        75.39 o
  11   1   2         14.92        102.74        35.09 o
  12   1   2       2389.24       2127.82       105.94 o
  13   1   2        378.96        414.72        75.58 o
  14   1   2        281.29        286.21        60.91 o
 -15   2   2       9446.05      10023.18       451.00 o
 -14   2   2        353.19        345.19        61.04 o
 -13   2   2      17056.24      16743.92       498.83 o
 -12   2   2       1696.99       1982.21       116.83 o
 -11   2   2      19704.99      18622.79       345.26 o
 -10   2   2        129.79        107.28        25.26 o
  -9   2   2      20093.22      18727.27       333.07 o
  -8   2   2        661.36        783.57        35.36 o
  -7   2   2      21899.65      21245.81      1373.53 o
  -6   2   2       2042.47       2350.82        75.23 o
  -5   2   2      21841.36      22095.53       515.96 o
  -4   2   2      10589.89      11382.83       277.53 o
  -3   2   2        561.75        764.44        40.34 o
  -2   2   2        577.02        606.45        59.62 o
  -1   2   2      10281.90      10883.83       348.21 o
   0   2   2       4534.17       3594.70        94.05 o
   1   2   2      13752.65      12962.33       294.13 o
   2   2   2       2320.74       2741.16        78.63 o
   3   2   2      76855.96      81781.48      1783.06 o
   4   2   2      12221.43      14832.47       443.18 o
   5   2   2      22153.44      19503.14       503.22 o
   6   2   2      18436.77      19779.65      1205.05 o
   7   2   2      54727.57      58254.16      1847.48 o
   8   2   2        564.84        410.61        36.07 o
   9   2   2      25000.09      26116.82       493.51 o
  10   2   2       5010.50       5033.04       127.65 o
  11   2   2      27293.56      26340.36       468.15 o
  12   2   2        225.92        281.63        43.09 o
  13   2   2      17523.04      19121.59       467.29 o
  14   2   2        207.05        238.79        48.87 o
 -15   3   2       5764.24       6771.53       597.94 o
 -14   3   2        474.09        530.71        57.28 o
 -13   3   2       9210.01       9257.49       384.58 o
 -12   3   2        271.97        416.08        61.86 o
 -11   3   2       9318.93       8493.35       199.47 o
 -10   3   2        213.52        177.05        32.28 o
  -9   3   2       4669.48       4271.33       108.69 o
  -8   3   2        436.86        452.12        36.77 o
  -7   3   2       7694.85       7214.67       205.82 o
  -6   3   2       2509.50       2736.57        86.13 o
  -5   3   2         43.63        153.70        21.26 o
  -4   3   2       7300.35       7325.73       196.75 o
  -3   3   2       9958.08      10959.57       225.43 o
  -2   3   2        249.12        419.93        28.01 o
  -1   3   2        250.61        405.96        16.80 o
   0   3   2       8169.39       8027.12       121.92 o
   1   3   2        124.41         74.53        15.34 o
   2   3   2       6813.84       6684.92       120.04 o
   3   3   2       3021.88       3526.37       115.43 o
   4   3   2        541.50        512.12        35.51 o
   5   3   2        429.43        549.47        50.57 o
   6   3   2       3287.24       3537.46       141.57 o
   7   3   2        181.52        337.99        66.37 o
   8   3   2         25.24         64.59        20.29 o
   9   3   2         53.18        107.90        24.74 o
  10   3   2       1727.44       1701.50        84.80 o
  11   3   2       1596.90       1396.07        86.20 o
  12   3   2        218.62        220.61        54.57 o
  13   3   2       4012.81       3962.59       163.62 o
  14   3   2       1227.45       1267.29        79.86 o
 -14   4   2      13372.15      14490.82       441.81 o
 -13   4   2       1124.44       1180.23       100.05 o
 -12   4   2      17423.38      17016.65       456.07 o
 -11   4   2       5795.08       5542.48       202.61 o
 -10   4   2      15336.50      14500.86       280.69 o
  -9   4   2       5621.86       5380.20       125.69 o
  -8   4   2      17546.43      16483.84       288.26 o
  -7   4   2      32224.39      31596.29      1129.66 o
  -6   4   2       8026.23       8307.06       211.04 o
  -5   4   2      21198.23      23112.80       951.11 o
  -4   4   2       8628.10       9119.75       251.89 o
  -3   4   2       8597.24       8948.13       309.86 o
  -2   4   2       7112.32       6150.12      1628.03 o
  -1   4   2      29933.61      32068.59       550.76 o
   0   4   2      10315.52      10038.97       198.28 o
   1   4   2       4206.50       4273.46        62.94 o
   2   4   2       2537.94       2370.74        42.55 o
   3   4   2       2528.03       2468.92        65.37 o
   4   4   2         92.77        132.68        21.24 o
   5   4   2        712.18        705.84        60.33 o
   6   4   2         44.53        222.54        66.57 o
   7   4   2       7357.16       7207.81       158.86 o
   8   4   2       3314.38       3539.15       109.22 o
   9   4   2       3601.05       3584.41       105.32 o
  10   4   2         36.22         53.25        31.46 o
  11   4   2       6171.11       5789.27       264.34 o
  12   4   2       5891.50       5450.81       218.74 o
  13   4   2       8855.78       8813.84       256.69 o
  14   4   2       1360.23       1432.01        90.92 o
 -14   5   2      27253.05      31221.97       802.91 o
 -13   5   2       2618.48       2687.60       234.84 o
 -12   5   2      32310.88      31858.02       757.90 o
 -11   5   2       2209.29       2252.95       140.59 o
 -10   5   2      51703.94      48468.95       684.46 o
  -9   5   2       1849.00       1654.73        62.37 o
  -8   5   2      75322.62      69756.93      1033.26 o
  -7   5   2       1240.18       1386.70        55.32 o
  -6   5   2      97463.18      92852.88      2168.47 o
  -5   5   2        932.86       1034.71        77.44 o
  -4   5   2      93265.42      94152.80      2196.30 o
  -3   5   2        739.04        832.20       170.96 o
  -2   5   2      67436.61      68192.67      2577.71 o
  -1   5   2        551.74        739.41        22.07 o
   0   5   2     255857.50     239204.20      5255.74 o
   1   5   2       1676.23       1478.43       125.34 o
   2   5   2      87757.09      86206.66      1182.06 o
   3   5   2       3206.35       3435.07       124.52 o
   4   5   2      93493.64      94157.36      1606.22 o
   5   5   2      10610.41      11694.05       307.94 o
   6   5   2      83562.34      79551.56      2046.77 o
   7   5   2       2692.78       2713.43        83.25 o
   8   5   2      72954.81      69030.84      1162.11 o
   9   5   2       4882.14       4544.96       120.86 o
  10   5   2      33104.47      31193.41       526.96 o
  11   5   2         67.03        262.39        45.44 o
  12   5   2      36374.91      35398.77       747.99 o
  13   5   2        226.47        282.12        50.32 o
  14   5   2      21868.93      23606.10       885.93 o
 -14   6   2       1741.97       2102.78       180.94 o
 -13   6   2       2434.72       2264.97       206.13 o
 -12   6   2       3243.25       3784.72       208.73 o
 -11   6   2         58.53        119.73        42.31 o
 -10   6   2        578.77        696.09        52.12 o
  -9   6   2        386.56        404.78        40.29 o
  -8   6   2       3008.07       3266.15       137.36 o
  -7   6   2        989.53       1011.96        47.26 o
  -6   6   2       6985.07       6661.46       281.39 o
  -5   6   2       8545.81       9203.66       293.13 o
  -4   6   2       3712.21       3658.18       112.29 o
  -3   6   2       6138.50       6163.25       262.28 o
  -2   6   2      10385.96      10311.53       309.09 o
  -1   6   2      26333.20      25756.22       575.57 o
   0   6   2      30571.74      29137.08       596.85 o
   1   6   2       2478.67       2608.21        77.27 o
   2   6   2         16.70         61.32        18.45 o
   3   6   2       1999.62       1776.52        76.20 o
   4   6   2       9977.34      10628.19       254.43 o
   5   6   2       5615.07       6594.82       309.89 o
   6   6   2       2351.05       2605.98       138.72 o
   7   6   2       2489.51       2598.73        83.73 o
   8   6   2       2055.98       2075.11        80.85 o
   9   6   2       2212.85       2748.36       108.00 o
  10   6   2        297.79        246.08        46.04 o
  11   6   2       1552.07       1694.91       116.79 o
  12   6   2         13.70         60.71        56.12 o
  13   6   2       2254.71       2372.25       155.94 o
  14   6   2        657.37        786.93       112.52 o
 -14   7   2      17987.67      18626.95       704.54 o
 -13   7   2      13382.99      13679.44       423.27 o
 -12   7   2      30290.37      30846.70       803.43 o
 -11   7   2      15819.11      16404.82       409.54 o
 -10   7   2      41352.17      39392.10       922.99 o
  -9   7   2      21982.37      21116.72       390.70 o
  -8   7   2      62947.15      57563.18       924.72 o
  -7   7   2      40117.51      37535.83       540.45 o
  -6   7   2     104787.39      94602.34      1520.56 o
  -5   7   2      39997.57      36657.66      2229.93 o
  -4   7   2     115395.92     112379.29      2957.82 o
  -3   7   2      33592.60      34870.04       843.51 o
  -2   7   2     148583.84     134958.86      2365.54 o
  -1   7   2      20487.13      20404.65       387.89 o
   0   7   2     249598.72     208216.45      4758.84 o
   1   7   2       5603.12       4877.79       125.61 o
   2   7   2     221741.73     214870.22      4035.26 o
   3   7   2        356.88        411.35        49.55 o
   4   7   2     206945.20     203744.16      4438.39 o
   5   7   2        123.75        328.71       147.54 o
   6   7   2     147742.72     138133.64      2183.58 o
   7   7   2       2774.35       2482.38        85.60 o
   8   7   2     118932.98     116539.15      1534.33 o
   9   7   2        666.60        728.53        85.29 o
  10   7   2      45712.27      46645.73      1015.54 o
  11   7   2       1905.78       2039.99       123.57 o
  12   7   2      39158.63      38667.61       892.51 o
  13   7   2       3286.60       3411.10       176.03 o
  14   7   2      22797.83      22281.37       797.38 o
 -13   8   2          9.05         46.56        87.03 o
 -12   8   2       1666.06       1625.40       101.58 o
 -11   8   2        298.68        361.70        52.87 o
 -10   8   2       1623.96       1799.87        89.63 o
  -9   8   2        176.27        139.46        33.58 o
  -8   8   2       1791.89       1844.20        76.77 o
  -7   8   2        786.97        835.04        49.28 o
  -6   8   2       1206.70        996.16        51.72 o
  -5   8   2          3.40         27.05        32.27 o
  -4   8   2       3638.53       3498.29       162.21 o
  -3   8   2       9630.87       9462.14       331.02 o
  -2   8   2       4362.58       4540.41       176.99 o
  -1   8   2       1738.63       1755.97       134.50 o
   0   8   2       8711.64       8834.99       287.92 o
   1   8   2        191.04        125.44        27.39 o
   2   8   2         59.54         95.56        35.08 o
   3   8   2       1815.26       2002.64       106.03 o
   4   8   2       3022.44       3190.21       148.76 o
   5   8   2       4024.46       3881.19       176.13 o
   6   8   2         81.85        101.23        33.69 o
   7   8   2       2084.03       2136.47        91.04 o
   8   8   2       1267.75       1267.47        72.21 o
   9   8   2       2437.59       2270.84        97.25 o
  10   8   2       2439.10       2351.92       115.53 o
  11   8   2       1450.41       1513.65        90.81 o
  12   8   2        786.68        831.00        78.01 o
  13   8   2        221.37        145.79        66.35 o
 -13   9   2         12.08         13.90        43.64 o
 -12   9   2       3280.37       3196.94       188.78 o
 -11   9   2       2189.14       2143.07       105.58 o
 -10   9   2       4509.74       4399.52       159.97 o
  -9   9   2       2247.15       2101.53        85.34 o
  -8   9   2      11742.71      11314.09       224.78 o
  -7   9   2        610.51        680.64        43.26 o
  -6   9   2       2201.13       2189.14        78.87 o
  -5   9   2       3316.87       3338.59       114.71 o
  -4   9   2         59.55        110.25        48.52 o
  -3   9   2       3525.62       3524.25       164.43 o
  -2   9   2       1198.01       1386.99        93.91 o
  -1   9   2       6700.11       7289.34       340.83 o
   0   9   2      10922.75      11842.12       279.06 o
   1   9   2        594.84        582.72        39.36 o
   2   9   2       2883.74       3232.19       139.55 o
   3   9   2       1151.06       1002.18        77.33 o
   4   9   2        163.00        316.71        62.79 o
   5   9   2      17201.69      17037.07       314.06 o
   6   9   2       3419.40       3706.74       129.02 o
   7   9   2       9231.54       9256.53       216.10 o
   8   9   2       1270.16       1349.51        84.05 o
   9   9   2       4425.22       4317.99       149.44 o
  10   9   2       5608.27       5708.09       181.55 o
  11   9   2       8331.30       8297.07       273.24 o
  12   9   2       2640.60       2753.42       154.33 o
  13   9   2       1771.84       1615.99       128.98 o
 -13  10   2       2572.65       2538.97       118.80 o
 -12  10   2       2626.03       2690.47       118.22 o
 -11  10   2        294.45        333.00        48.61 o
 -10  10   2       3069.36       3047.08       128.83 o
  -9  10   2       2071.16       2232.66       134.90 o
  -8  10   2       3523.60       3317.53       167.18 o
  -7  10   2        243.12        303.33        43.62 o
  -6  10   2       3492.90       3308.15       113.01 o
  -5  10   2       2682.53       2535.81       103.14 o
  -4  10   2        942.25       1005.70        77.01 o
  -3  10   2       6848.52       6858.12       213.76 o
  -2  10   2        527.04        544.80        82.84 o
  -1  10   2      13503.91      13846.19       395.73 o
   0  10   2         56.71        107.99        29.48 o
   1  10   2       9964.03       9627.92       443.96 o
   2  10   2        716.57        684.83        54.80 o
   3  10   2        846.62        776.99        62.05 o
   4  10   2        754.91        930.84        72.38 o
   5  10   2      11007.82      10757.74       300.36 o
   6  10   2        684.51        765.52        59.80 o
   7  10   2       1053.11        914.69        75.43 o
   8  10   2        620.49        690.71        64.63 o
   9  10   2         99.56        135.49        60.18 o
  10  10   2        765.04        694.69        82.49 o
  11  10   2        250.77        201.44        46.99 o
  12  10   2       1109.56       1281.36        93.61 o
 -12  11   2       4465.76       4056.72       280.11 o
 -11  11   2       3644.73       3360.01       362.01 o
 -10  11   2      16239.53      15468.96       410.98 o
  -9  11   2       4246.56       4208.67       184.79 o
  -8  11   2      33818.24      32182.96       732.23 o
  -7  11   2      10668.63      10420.64       267.78 o
  -6  11   2      13396.76      13096.55       347.99 o
  -5  11   2       3858.10       3958.67       126.28 o
  -4  11   2      20754.05      20793.73       372.58 o
  -3  11   2       4517.21       4477.94       151.65 o
  -2  11   2      21344.94      21433.73       482.24 o
  -1  11   2       9078.79       9708.05       201.86 o
   0  11   2      30708.79      29912.29       481.41 o
   1  11   2       6375.89       6505.42       172.86 o
   2  11   2       9899.38       9895.80       345.19 o
   3  11   2        701.61        760.48       109.56 o
   4  11   2      20412.97      20881.51       487.05 o
   5  11   2       5094.08       4730.81       211.92 o
   6  11   2      15793.33      15813.92       412.67 o
   7  11   2       1791.45       1736.91       103.35 o
   8  11   2      12000.83      11552.06       285.07 o
   9  11   2         40.57        135.40        68.18 o
  10  11   2      14636.38      14423.76       521.57 o
  11  11   2        816.19        593.76        82.56 o
  12  11   2      10601.26      10763.00       460.62 o
 -12  12   2       3885.68       3336.69       313.82 o
 -11  12   2      21360.96      20817.90       831.17 o
 -10  12   2       1868.06       1567.37       230.13 o
  -9  12   2      41319.84      39094.40      1506.72 o
  -8  12   2       3718.79       3699.71       173.37 o
  -7  12   2      39286.66      37955.51       964.83 o
  -6  12   2        117.89        204.01        52.94 o
  -5  12   2      58990.78      57687.14       996.10 o
  -4  12   2        312.18        411.89        73.44 o
  -3  12   2      45431.15      43033.27       887.43 o
  -2  12   2         70.70        162.15        60.45 o
  -1  12   2      83921.77      83268.21      1573.44 o
   0  12   2       1005.43       1125.78        71.34 o
   1  12   2      70643.23      69193.62      1149.53 o
   2  12   2        569.58        776.89        87.04 o
   3  12   2      49311.84      48654.96      1225.90 o
   4  12   2       2224.00       2481.51       171.69 o
   5  12   2      57661.98      56706.00      1154.84 o
   6  12   2         94.83        136.13        71.45 o
   7  12   2      49061.11      47516.73      1104.01 o
   8  12   2       2402.88       2587.48       134.59 o
   9  12   2      39266.57      37598.68       983.34 o
  10  12   2        616.48        791.52        77.94 o
  11  12   2      28277.64      26573.95      1318.62 o
  12  12   2         83.49        266.98        68.57 o
 -11  13   2        104.22        147.88        43.86 o
 -10  13   2       2047.89       1995.16       110.79 o
  -9  13   2         33.26        161.44       130.34 o
  -8  13   2        737.09        642.08        81.09 o
  -7  13   2        571.23        560.06        98.18 o
  -6  13   2       5058.12       5017.70       170.66 o
  -5  13   2        171.49        248.01        66.19 o
  -4  13   2       7790.81       7251.89       246.57 o
  -3  13   2       4224.96       4220.20       176.05 o
  -2  13   2       9118.71       8538.46       253.64 o
  -1  13   2       2070.96       2273.45       218.94 o
   0  13   2      14614.58      14765.07       513.33 o
   1  13   2       2577.40       2457.97       108.47 o
   2  13   2      10909.59      10509.50       295.60 o
   3  13   2        316.64        376.22        88.51 o
   4  13   2       6121.07       6193.76       380.72 o
   5  13   2         89.50        184.38        62.55 o
   6  13   2      11532.24      11793.71       347.71 o
   7  13   2       1495.86       1385.34       232.85 o
   8  13   2      10756.07      10712.24       509.13 o
   9  13   2        241.15        235.49        75.38 o
  10  13   2       5663.79       5441.72       249.79 o
  11  13   2        242.62        425.35        62.20 o
 -11  14   2       7450.09       6428.05       618.30 o
 -10  14   2       3951.28       3891.80       184.63 o
  -9  14   2      14328.50      13860.79       427.43 o
  -8  14   2       4814.18       4475.41       217.33 o
  -7  14   2      23935.78      24234.35       948.05 o
  -6  14   2      11250.46      11314.37       333.14 o
  -5  14   2      35670.69      37019.87       802.98 o
  -4  14   2       4545.47       4597.59       205.54 o
  -3  14   2      52285.43      51009.70      1039.99 o
  -2  14   2       5459.54       5310.41       189.87 o
  -1  14   2      59067.94      58017.57      1142.57 o
   0  14   2       2718.53       2756.32       116.23 o
   1  14   2      72556.51      67943.89      1144.17 o
   2  14   2        347.37        310.47        57.16 o
   3  14   2      61272.70      60103.28      1489.35 o
   4  14   2       1348.19       1915.28       161.88 o
   5  14   2      57350.59      55790.75      1170.36 o
   6  14   2        132.77        103.33        52.80 o
   7  14   2      31684.38      30968.64      1148.88 o
   8  14   2       1278.97        970.09       134.53 o
   9  14   2      19900.67      18098.88       536.62 o
  10  14   2         28.68          9.86        41.09 o
 -10  15   2        971.23        898.19       107.66 o
  -9  15   2       1109.40       1003.31        71.82 o
  -8  15   2        869.08        875.20        92.35 o
  -7  15   2       1235.99       1439.93       102.97 o
  -6  15   2        810.48        764.68        97.00 o
  -5  15   2        809.76        840.94        83.74 o
  -4  15   2        568.00        518.65        68.66 o
  -3  15   2        496.22        439.29        65.44 o
  -2  15   2        677.61        647.58        79.18 o
  -1  15   2         22.59         59.99        38.74 o
   0  15   2        830.41        799.42        74.45 o
   1  15   2        258.79        281.04        51.07 o
   2  15   2         18.52         59.70        37.83 o
   3  15   2        464.28        392.90        61.98 o
   4  15   2        101.34        171.43        41.39 o
   5  15   2        812.24        860.34        85.61 o
   6  15   2         20.91         19.82        69.01 o
   7  15   2        986.04       1228.59       145.04 o
   8  15   2         26.90         49.94        47.07 o
   9  15   2        270.07        238.14        75.43 o
  10  15   2         22.14         41.58        29.26 o
  -9  16   2        756.05        517.77        46.38 o
  -8  16   2       1184.07       1106.95        91.60 o
  -7  16   2         88.05        135.02        44.73 o
  -6  16   2       2884.78       3161.69       144.47 o
  -5  16   2       2055.40       2302.62       206.24 o
  -4  16   2       7682.34       7751.49       307.93 o
  -3  16   2       2690.91       2357.47       156.44 o
  -2  16   2        219.85        266.03        55.92 o
  -1  16   2       3717.47       3640.15       149.70 o
   0  16   2       1380.29       1376.40        91.62 o
   1  16   2       2731.80       2737.40       127.85 o
   2  16   2       1928.37       2067.07       175.92 o
   3  16   2       7560.77       7258.16       240.53 o
   4  16   2       1368.38       1210.03       106.87 o
   5  16   2       1284.11       1370.46       121.89 o
   6  16   2        697.74        776.75       123.33 o
   7  16   2       2544.58       2459.70       191.41 o
   8  16   2        885.62        749.21        73.35 o
   9  16   2       2115.40       1774.50       135.99 o
  -8  17   2        690.10        616.18        91.38 o
  -7  17   2        397.07        488.11        60.59 o
  -6  17   2       1944.27       2021.08       108.21 o
  -5  17   2        176.26        103.11        49.62 o
  -4  17   2       2217.93       2271.38       150.15 o
  -3  17   2         13.04        -22.76       100.81 o
  -2  17   2       6739.07       6674.49       231.90 o
  -1  17   2        204.36        196.29        47.22 o
   0  17   2       9365.90       8994.46       254.52 o
   1  17   2       1607.23       1706.60        96.61 o
   2  17   2       5782.63       5355.79       212.13 o
   3  17   2        143.82        172.47        52.40 o
   4  17   2       4810.52       5324.14       230.21 o
   5  17   2        579.56        706.20       117.79 o
   6  17   2       9488.68       9600.17       441.70 o
   7  17   2         47.82        117.26        47.09 o
   8  17   2       5401.41       4654.25       151.76 o
  -7  18   2      11712.49      11487.09       272.29 o
  -6  18   2        377.18        404.60        63.80 o
  -5  18   2       8425.93       9014.60       258.81 o
  -4  18   2        157.97        199.95        50.59 o
  -3  18   2      13568.97      13675.52       419.31 o
  -2  18   2        236.23        204.09        64.62 o
  -1  18   2      14438.63      13762.68       330.66 o
   0  18   2       1165.45       1067.19        78.81 o
   1  18   2      11062.01      10346.56       600.25 o
   2  18   2        479.71        525.74        79.16 o
   3  18   2      12113.71      11595.66       487.29 o
   4  18   2        102.48        145.14        80.16 o
   5  18   2      10019.39      10092.24       450.03 o
   6  18   2       1188.04       1367.77        97.19 o
  -5  19   2       1430.24       1625.37        97.17 o
  -4  19   2      14803.26      14236.99       395.98 o
  -3  19   2        379.50        374.55        99.69 o
  -2  19   2      12411.90      11222.05       394.56 o
  -1  19   2        360.92        266.20        41.83 o
   0  19   2      18348.27      16886.58       584.33 o
   1  19   2        658.00        644.14        75.48 o
   2  19   2      17136.52      16211.42       441.53 o
   3  19   2       1679.90       1545.21       119.74 o
   4  19   2      22124.11      21705.31       562.65 o
   5  19   2       1012.31       1106.06        88.50 o
  -2  20   2         30.13          4.56        59.35 o
  -1  20   2       3059.49       2806.62       114.83 o
   0  20   2        315.68        379.51        37.53 o
   1  20   2       3114.99       2899.24       122.02 o
   2  20   2        243.95        227.95        44.39 o
 -15   1   3      22954.97      26892.60      1026.10 o
 -14   1   3       2183.93       2257.71       107.84 o
 -13   1   3      43454.63      42532.18       828.23 o
 -12   1   3       1106.70       1044.32        93.36 o
 -11   1   3      38577.41      36879.39       768.94 o
 -10   1   3       6848.83       6417.11       171.13 o
  -9   1   3      66868.48      63160.24       783.10 o
  -8   1   3       6356.15       6384.49       136.20 o
  -7   1   3      67274.86      69640.04      1546.77 o
  -6   1   3       9195.59      10202.36       224.93 o
  -5   1   3      95059.83      96637.69      1730.64 o
  -4   1   3       3024.66       3350.85       114.43 o
  -3   1   3      33801.77      34912.70       784.39 o
  -2   1   3      80438.02      81537.70      2597.90 o
  -1   1   3     155751.41     142256.55      2145.49 o
   0   1   3      71734.05      68039.19       927.55 o
   1   1   3     139889.53     142619.20      3058.60 o
   2   1   3      29159.98      31853.45       998.68 o
   3   1   3      60717.17      67931.86      2028.31 o
   4   1   3      70533.95      75980.55      1325.37 o
   5   1   3     190748.86     207070.86      6158.76 o
   6   1   3      52578.25      56662.12      1036.11 o
   7   1   3      67184.98      70202.90      1279.86 o
   8   1   3      40593.79      42357.80       920.39 o
   9   1   3      59855.64      60630.61       873.92 o
  10   1   3      20274.95      22272.47       489.54 o
  11   1   3      23660.37      24187.22       367.79 o
  12   1   3      27492.93      28818.98       628.41 o
  13   1   3      18462.12      19802.92       714.16 o
  14   1   3      16096.27      17481.35      1492.35 o
 -15   2   3       2665.35       2655.17       106.19 o
 -14   2   3       1750.39       1864.44       113.43 o
 -13   2   3       3669.72       3500.69       178.89 o
 -12   2   3       2775.95       2575.06       131.89 o
 -11   2   3        840.00        861.56        57.40 o
 -10   2   3       5444.17       5068.89       138.04 o
  -9   2   3        105.01        138.60        27.18 o
  -8   2   3      10584.65      10592.20       272.53 o
  -7   2   3       1678.69       2247.30        91.29 o
  -6   2   3      12521.81      12760.04       433.83 o
  -5   2   3        210.78        252.86        25.77 o
  -4   2   3       1042.04       1204.36        48.89 o
  -3   2   3      18550.06      19706.14       513.84 o
  -2   2   3      31276.69      34026.59      1067.65 o
  -1   2   3       1289.31       1236.99        28.31 o
   0   2   3       8781.29       9426.68       313.43 o
   1   2   3       5771.29       6526.67       232.25 o
   2   2   3        477.21        578.64        34.05 o
   3   2   3       3310.26       3718.13       161.41 o
   4   2   3       1295.69       1397.30       102.44 o
   5   2   3         97.11        134.35        29.02 o
   6   2   3       4171.75       4525.18       227.57 o
   7   2   3       1470.58       1730.82        92.16 o
   8   2   3        467.30        338.60        31.60 o
   9   2   3        932.65        995.29        52.66 o
  10   2   3       1888.60       2033.20        76.35 o
  11   2   3       2414.69       2547.06       105.44 o
  12   2   3        666.72        796.85        61.92 o
  13   2   3       2882.52       2902.79       144.08 o
  14   2   3        424.01        451.33        56.96 o
 -15   3   3         52.13        201.16        46.72 o
 -14   3   3       5671.77       6216.18       207.40 o
 -13   3   3       1513.29       1512.01        96.95 o
 -12   3   3      12151.10      12150.02       403.59 o
 -11   3   3       1692.29       1558.58        75.49 o
 -10   3   3       6964.62       6718.67       166.74 o
  -9   3   3        104.79        156.11        22.46 o
  -8   3   3       7052.85       6895.99       201.98 o
  -7   3   3       9226.42       9242.94       250.62 o
  -6   3   3        501.96        501.62        31.01 o
  -5   3   3       3915.89       4307.16       106.87 o
  -4   3   3         39.83        114.32        23.29 o
  -3   3   3       1504.25       1678.95        85.08 o
  -2   3   3       2539.65       2607.35        73.91 o
  -1   3   3       7045.15       7524.64       180.10 o
   0   3   3       4201.16       4050.66        73.81 o
   1   3   3       7035.04       7687.13       185.59 o
   2   3   3       2156.23       2194.03        86.85 o
   3   3   3      14295.94      15725.20       375.75 o
   4   3   3        443.88        486.11        34.49 o
   5   3   3      19415.70      20756.01      1257.59 o
   6   3   3        109.27        127.92        32.38 o
   7   3   3       4125.94       4281.83       150.43 o
   8   3   3       3629.33       3855.04        84.78 o
   9   3   3       5729.72       6060.87       151.84 o
  10   3   3         27.85         55.43        33.11 o
  11   3   3       3432.54       3521.13       136.47 o
  12   3   3        106.45        123.89        45.97 o
  13   3   3       2151.59       2184.88       176.12 o
  14   3   3        527.82        476.22        67.20 o
 -14   4   3       5374.72       5979.36       241.94 o
 -13   4   3       7942.11       7759.21       328.90 o
 -12   4   3       1361.47       1235.60       206.02 o
 -11   4   3      15910.68      14462.61       289.11 o
 -10   4   3       1906.95       1894.35        67.33 o
  -9   4   3      11473.81      10543.20       233.93 o
  -8   4   3       6412.49       6215.77       147.67 o
  -7   4   3       6824.85       6654.92       320.09 o
  -6   4   3        348.42        355.89        51.32 o
  -5   4   3       4864.69       5208.65       233.90 o
  -4   4   3       1407.62       1590.10        61.79 o
  -3   4   3       9701.95      10299.78       217.22 o
  -2   4   3       1394.09       1277.02        64.38 o
  -1   4   3      33834.59      34236.00       609.43 o
   0   4   3       1390.16       1567.63        42.13 o
   1   4   3       9533.45      10187.21       198.16 o
   2   4   3       2712.84       2886.50        72.84 o
   3   4   3      21599.65      23195.38       537.25 o
   4   4   3      17024.63      17593.23       428.05 o
   5   4   3       6539.90       7034.70       177.29 o
   6   4   3      15212.55      14114.68       314.14 o
   7   4   3       4804.40       4831.85       112.65 o
   8   4   3      10479.52      10066.06       243.12 o
   9   4   3        104.43        158.86        31.70 o
  10   4   3      10731.11      10042.93       227.83 o
  11   4   3       3412.24       3044.72       148.66 o
  12   4   3       3529.16       3750.25       264.22 o
  13   4   3        479.95        401.77        57.25 o
  14   4   3       6764.20       6874.66       430.41 o
 -14   5   3       3188.37       3253.97       169.59 o
 -13   5   3       5031.64       5878.90       360.20 o
 -12   5   3        717.69        615.36       131.13 o
 -11   5   3       3762.20       3742.10       132.99 o
 -10   5   3       2884.03       2551.92        85.90 o
  -9   5   3      14186.51      14935.57       264.19 o
  -8   5   3        213.05        262.96        35.47 o
  -7   5   3      15071.66      14971.30       384.96 o
  -6   5   3        769.96        759.78       100.24 o
  -5   5   3      20896.22      22441.35      1135.20 o
  -4   5   3        438.22        585.39        47.53 o
  -3   5   3      26267.67      29507.90       841.87 o
  -2   5   3      10580.93      11180.64       518.95 o
  -1   5   3      22493.23      23068.26       537.26 o
   0   5   3       9468.25       9059.63       215.96 o
   1   5   3       5589.62       5830.28       156.74 o
   2   5   3       3629.37       4266.90        96.08 o
   3   5   3       4289.84       4318.92       129.03 o
   4   5   3       3507.63       3475.69       242.18 o
   5   5   3      27801.42      28870.78       569.35 o
   6   5   3       3084.32       3493.31       158.22 o
   7   5   3       7015.11       6956.05       149.55 o
   8   5   3       7882.96       7411.21       203.26 o
   9   5   3       2716.42       2612.98        84.58 o
  10   5   3       5490.68       5329.07       152.81 o
  11   5   3       3184.10       3222.03       131.02 o
  12   5   3       6157.43       6523.41       287.51 o
  13   5   3       2649.90       2994.52       126.48 o
  14   5   3       3333.95       3620.39       236.99 o
 -14   6   3      43842.29      47539.13      1610.97 o
 -13   6   3        784.46       1004.20       149.40 o
 -12   6   3      63161.53      61786.04      2117.18 o
 -11   6   3        521.38        709.91        68.68 o
 -10   6   3      52832.25      50443.48       723.39 o
  -9   6   3       3074.20       3311.23       108.19 o
  -8   6   3     116184.09     106601.72      1494.94 o
  -7   6   3       8947.29       8919.64       173.45 o
  -6   6   3     128848.55     123736.47      3906.47 o
  -5   6   3      30295.18      31273.65       822.04 o
  -4   6   3      94805.59      92286.12      1684.52 o
  -3   6   3      21131.19      22388.74       537.91 o
  -2   6   3     143911.25     143069.31      8273.88 o
  -1   6   3      79253.34      78577.30      2091.92 o
   0   6   3     295435.75     281698.97      5683.25 o
   1   6   3      59995.79      56228.29      1015.28 o
   2   6   3     142350.50     137813.36      2443.16 o
   3   6   3      49402.11      47820.88      1526.27 o
   4   6   3     140856.41     141228.17      3105.09 o
   5   6   3      61157.97      64469.88      2075.15 o
   6   6   3      76617.20      74517.58      1413.19 o
   7   6   3      47949.17      46417.46       656.44 o
   8   6   3      76339.68      75494.67      1027.32 o
   9   6   3      25212.99      24894.20       497.47 o
  10   6   3      39888.90      40180.51       648.86 o
  11   6   3      16640.26      16498.94       407.82 o
  12   6   3      29496.24      29744.37       665.50 o
  13   6   3      16251.56      16433.19       406.79 o
  14   6   3       8855.10       9426.21       416.66 o
 -14   7   3         82.22        138.68        70.66 o
 -13   7   3          4.68         11.59        86.54 o
 -12   7   3         25.86        123.94        56.66 o
 -11   7   3         50.59         45.00        38.57 o
 -10   7   3        141.32        180.59        36.42 o
  -9   7   3       2603.14       2251.15        96.44 o
  -8   7   3        748.23        817.68        52.30 o
  -7   7   3         20.11         58.48        23.37 o
  -6   7   3       1953.00       2357.93       110.24 o
  -5   7   3         43.90        120.84        86.21 o
  -4   7   3         14.36        129.61        26.61 o
  -3   7   3        476.97        565.10        44.16 o
  -2   7   3       3509.12       3650.51       153.26 o
  -1   7   3       8946.40       9199.85       233.98 o
   0   7   3        257.82        422.80        28.40 o
   1   7   3       1163.83       1367.60        56.15 o
   2   7   3         48.71         69.62        26.16 o
   3   7   3       1830.96       2310.60       113.54 o
   4   7   3        580.23        685.36        68.37 o
   5   7   3        354.46        536.34        90.30 o
   6   7   3       2238.54       2499.57        91.88 o
   7   7   3       3932.54       3824.40       119.01 o
   8   7   3        800.43       1047.78        61.34 o
   9   7   3        853.97        884.79        64.87 o
  10   7   3        270.11        329.19        56.34 o
  11   7   3        192.65        174.48        57.82 o
  12   7   3        148.75        233.10        61.30 o
  13   7   3        494.42        509.02        80.13 o
 -13   8   3        466.39        479.08        71.37 o
 -12   8   3      13295.79      12856.62      1292.11 o
 -11   8   3       1507.23       1410.54        87.29 o
 -10   8   3      11560.31      12246.96       301.35 o
  -9   8   3        845.52       1012.24        60.56 o
  -8   8   3      31103.78      29109.59       452.28 o
  -7   8   3        713.16        669.72        49.79 o
  -6   8   3      33178.46      31732.89       470.88 o
  -5   8   3       6002.17       6459.42       206.34 o
  -4   8   3      24467.82      21875.95       603.19 o
  -3   8   3       1405.13       1292.52        95.39 o
  -2   8   3      55720.21      53997.38      1038.67 o
  -1   8   3      14533.25      11747.29      2731.02 o
   0   8   3      57983.24      51455.11      1003.81 o
   1   8   3      10881.84       8872.79       171.94 o
   2   8   3      63504.30      61585.67      1142.88 o
   3   8   3      22378.26      21602.59       561.16 o
   4   8   3      60866.43      60562.19      1413.20 o
   5   8   3      15486.54      14443.56       307.66 o
   6   8   3      54109.70      52002.32      1020.55 o
   7   8   3      17737.02      17058.89       366.12 o
   8   8   3      26003.39      25014.07       630.39 o
   9   8   3       2209.97       2478.43       112.17 o
  10   8   3      20439.22      20311.94       484.98 o
  11   8   3      14531.59      14587.88       383.79 o
  12   8   3      12370.29      12259.51       327.39 o
  13   8   3       7449.63       7641.37       267.04 o
 -13   9   3        737.26        685.90        73.49 o
 -12   9   3       3639.68       3405.25       142.58 o
 -11   9   3       1121.85        989.72        76.56 o
 -10   9   3       5073.47       5085.86       238.20 o
  -9   9   3         61.14         75.76        32.01 o
  -8   9   3       3443.10       3505.31       118.13 o
  -7   9   3        973.79        999.11        56.18 o
  -6   9   3       3422.42       3402.75       134.91 o
  -5   9   3       1979.38       1887.34        89.60 o
  -4   9   3       1234.54       1174.93        76.49 o
  -3   9   3         72.37        145.33        41.37 o
  -2   9   3       1690.65       1437.24        96.17 o
  -1   9   3        269.39        340.79        64.18 o
   0   9   3        137.62        168.89        37.73 o
   1   9   3       7959.57       7625.91       215.08 o
   2   9   3        999.45       1184.38        86.59 o
   3   9   3       1771.72       2150.22       115.72 o
   4   9   3        585.42        781.58        88.00 o
   5   9   3       2940.92       3035.66       137.96 o
   6   9   3        312.59        240.55        43.91 o
   7   9   3       3784.96       3914.93       141.68 o
   8   9   3        520.46        514.23        65.02 o
   9   9   3        882.89        882.28        62.74 o
  10   9   3        100.80        107.77        41.11 o
  11   9   3        608.45        733.77        63.95 o
  12   9   3         35.86         58.15        48.40 o
  13   9   3        383.91        302.01        63.41 o
 -13  10   3       2272.91       2115.09       107.88 o
 -12  10   3       2545.40       2472.78       113.86 o
 -11  10   3       1801.28       1737.55       134.43 o
 -10  10   3       6384.51       5754.67       196.94 o
  -9  10   3         30.16        131.48        40.56 o
  -8  10   3       7716.22       7298.13       238.44 o
  -7  10   3        213.13        216.41        37.35 o
  -6  10   3       9814.25       9144.53       211.37 o
  -5  10   3        211.84        292.20        47.16 o
  -4  10   3      22601.19      21169.35       420.67 o
  -3  10   3       1380.77       1509.40        76.25 o
  -2  10   3       4049.14       3830.97       123.70 o
  -1  10   3       4049.10       3775.62       443.93 o
   0  10   3      25026.37      24623.62       517.18 o
   1  10   3        599.47        684.07        69.59 o
   2  10   3       5254.34       5146.77       163.67 o
   3  10   3       7662.48       7645.61       222.28 o
   4  10   3       1626.76       1582.56        92.81 o
   5  10   3       2007.35       2090.49       150.68 o
   6  10   3         66.78        124.60        31.33 o
   7  10   3       8185.73       8477.88       255.60 o
   8  10   3       1311.47       1405.82        85.20 o
   9  10   3       6518.20       6622.83       238.89 o
  10  10   3        598.22        515.48        60.50 o
  11  10   3       6987.93       6340.74       397.67 o
  12  10   3         21.17         24.72        67.46 o
 -12  11   3       5989.71       5832.43       581.60 o
 -11  11   3       4397.69       4009.32       165.39 o
 -10  11   3       9725.33      10007.93       304.01 o
  -9  11   3       8285.23       7622.58       343.77 o
  -8  11   3      10779.72      10442.75       306.55 o
  -7  11   3      17330.53      16147.92       367.89 o
  -6  11   3      13032.28      12760.39       298.68 o
  -5  11   3      10463.92      10167.82       226.09 o
  -4  11   3       4670.68       4516.99       150.97 o
  -3  11   3      11112.78      11119.67       261.32 o
  -2  11   3      15374.10      16215.35       388.23 o
  -1  11   3      20258.56      19325.60       339.41 o
   0  11   3      19251.27      19737.38       385.52 o
   1  11   3      20337.37      20386.81       460.96 o
   2  11   3       6871.44       6318.38       201.12 o
   3  11   3      18555.33      19183.12       719.84 o
   4  11   3       5738.68       5433.16       191.38 o
   5  11   3      12973.59      12801.78       300.84 o
   6  11   3       9505.88       9293.14       245.84 o
   7  11   3      17904.84      17993.83       433.60 o
   8  11   3       4818.61       4704.16       162.74 o
   9  11   3      18383.58      18504.86       707.75 o
  10  11   3        222.49        222.56        56.56 o
  11  11   3       7387.20       6940.61       580.61 o
  12  11   3        430.19        392.42        87.64 o
 -12  12   3       8197.82       7901.29       253.10 o
 -11  12   3        184.41        208.42        54.09 o
 -10  12   3       4643.42       4380.70       178.30 o
  -9  12   3          3.37        121.27       107.16 o
  -8  12   3       6841.00       7396.71       257.27 o
  -7  12   3        469.78        648.25        75.08 o
  -6  12   3      13295.54      12978.20       350.15 o
  -5  12   3        288.00        375.62        53.72 o
  -4  12   3      18153.88      18082.54       340.23 o
  -3  12   3        606.86        583.95        57.01 o
  -2  12   3       8792.01       8782.67       320.09 o
  -1  12   3         71.83        191.40        47.25 o
   0  12   3      28023.02      27542.88       593.81 o
   1  12   3       1357.95       1234.13       104.33 o
   2  12   3      16082.44      16138.33       394.79 o
   3  12   3        571.65        566.73        86.49 o
   4  12   3      21650.81      22474.26       667.89 o
   5  12   3       3085.50       3159.18       158.81 o
   6  12   3      15980.05      15691.72       697.26 o
   7  12   3       5208.71       4962.81       230.86 o
   8  12   3      17578.01      17790.69       445.11 o
   9  12   3       2485.52       2889.25       235.79 o
  10  12   3      10797.90      10771.98       349.42 o
  11  12   3       4403.74       4346.14       183.89 o
 -11  13   3      29220.43      28016.36       743.20 o
 -10  13   3       1836.88       1811.71       104.93 o
  -9  13   3      42961.57      40611.72      1028.39 o
  -8  13   3       1710.55       1799.99       170.66 o
  -7  13   3      55645.43      54576.41      1887.29 o
  -6  13   3       8984.18       9156.91       245.57 o
  -5  13   3      64853.66      64610.80      1289.61 o
  -4  13   3       4600.59       4658.77       190.10 o
  -3  13   3      64418.73      63283.52      1249.03 o
  -2  13   3       9725.35       9208.38       547.21 o
  -1  13   3      92889.55      94388.86      2180.61 o
   0  13   3      21673.07      21164.77       486.59 o
   1  13   3      68225.81      67495.86      1131.16 o
   2  13   3      20419.29      19438.18       463.92 o
   3  13   3      61018.76      60105.53      1485.57 o
   4  13   3      28151.04      28020.71       798.86 o
   5  13   3      54897.47      54785.89      1122.00 o
   6  13   3      20961.25      19766.18       936.75 o
   7  13   3      36066.77      35740.37      1294.34 o
   8  13   3      18469.18      17636.76       727.23 o
   9  13   3      20982.97      21207.46       599.09 o
  10  13   3      14622.01      13663.63       477.33 o
  11  13   3      11692.67      11574.66       343.17 o
 -11  14   3       2240.16       2193.10       223.75 o
 -10  14   3          4.56         17.89        64.10 o
  -9  14   3        571.72        751.10        73.62 o
  -8  14   3          1.49         -3.75        53.41 o
  -7  14   3        981.98       1019.64       119.24 o
  -6  14   3       2969.48       2626.72       193.33 o
  -5  14   3        590.70        626.88        81.74 o
  -4  14   3        296.25        412.47        68.52 o
  -3  14   3        757.82        842.19        87.91 o
  -2  14   3        178.05        160.15        65.02 o
  -1  14   3        860.82        820.31        81.25 o
   0  14   3       4809.09       4464.74       320.04 o
   1  14   3         33.98        128.66        45.43 o
   2  14   3       1367.34       1322.68        96.40 o
   3  14   3       1099.96       1048.92       120.83 o
   4  14   3       1706.47       1977.78       124.28 o
   5  14   3         49.50        133.53        56.98 o
   6  14   3        832.59        995.97       110.82 o
   7  14   3         86.52        202.34       102.45 o
   8  14   3        197.63        216.17        82.13 o
   9  14   3         20.03        100.82        52.19 o
  10  14   3        555.42        575.66        71.29 o
 -10  15   3         52.20        156.37        60.95 o
  -9  15   3        471.57        533.68        55.36 o
  -8  15   3         19.42         99.68        80.38 o
  -7  15   3       3567.84       3468.99       186.86 o
  -6  15   3         74.02        141.43        52.39 o
  -5  15   3       2827.03       3006.57       182.91 o
  -4  15   3        521.28        586.85        72.66 o
  -3  15   3       5003.09       4890.61       237.71 o
  -2  15   3         52.06         62.80        79.81 o
  -1  15   3       6322.47       6284.57       211.13 o
   0  15   3       3100.67       3104.92       210.90 o
   1  15   3       6825.19       6269.49       242.94 o
   2  15   3       1327.60       1335.57        90.86 o
   3  15   3       6087.17       6053.52       251.26 o
   4  15   3        289.03        379.17        60.90 o
   5  15   3      10794.27      11070.26       274.03 o
   6  15   3       1537.34       1490.82       168.40 o
   7  15   3       4722.37       4607.42       287.81 o
   8  15   3        901.69        893.03       113.38 o
   9  15   3       3636.96       3307.05       156.78 o
  -9  16   3       3787.96       3862.09       162.75 o
  -8  16   3         58.64         51.79        43.83 o
  -7  16   3       1649.43       1766.67       102.23 o
  -6  16   3        721.98        859.25        88.94 o
  -5  16   3       3347.83       3132.74       146.58 o
  -4  16   3         91.63        105.73        62.36 o
  -3  16   3       3219.89       3776.98       201.58 o
  -2  16   3         14.90         62.93        44.48 o
  -1  16   3       1045.47       1077.12        80.55 o
   0  16   3        264.00        314.04        52.99 o
   1  16   3        294.49        214.21        42.22 o
   2  16   3         38.60         35.59        51.01 o
   3  16   3        508.75        447.63        63.18 o
   4  16   3        339.96        390.59        60.02 o
   5  16   3        199.77        297.51        94.93 o
   6  16   3        543.94        493.13        99.20 o
   7  16   3        134.58         90.69        62.59 o
   8  16   3        281.76        395.45        56.15 o
   9  16   3        201.29        184.47        53.42 o
  -8  17   3        105.60        105.15        36.04 o
  -7  17   3      10327.88      10561.72       420.07 o
  -6  17   3         91.60         93.44        43.40 o
  -5  17   3      13068.94      14007.83       519.58 o
  -4  17   3         84.26         74.15        48.50 o
  -3  17   3      18862.57      19590.27       617.63 o
  -2  17   3       1933.06       2048.34       103.49 o
  -1  17   3       7929.03       7925.97       234.59 o
   0  17   3        888.70        926.40        75.65 o
   1  17   3      16137.56      15269.54       369.88 o
   2  17   3       2014.25       1819.87        97.94 o
   3  17   3      11372.88      11283.94       304.67 o
   4  17   3       3731.83       3538.02       293.04 o
   5  17   3       4710.20       4996.32       299.62 o
   6  17   3       3996.67       3744.58       242.67 o
   7  17   3       4562.88       4423.41       181.27 o
   8  17   3       4053.99       3622.88       132.35 o
  -7  18   3       2164.85       2041.89        90.38 o
  -6  18   3       7259.40       7399.71       208.40 o
  -5  18   3       2518.48       2741.28       120.29 o
  -4  18   3       8410.10       8731.17       244.61 o
  -3  18   3        619.37        737.71        84.54 o
  -2  18   3       5933.14       6155.98       243.97 o
  -1  18   3       2348.00       2508.92       110.75 o
   0  18   3      13956.77      13086.58       318.75 o
   1  18   3        568.39        582.64        69.41 o
   2  18   3       9041.53       8692.79       294.91 o
   3  18   3       1565.72       1749.76       151.11 o
   4  18   3       8110.18       7731.11       793.50 o
   5  18   3       1450.47       1694.08       157.51 o
   6  18   3       9060.30       9708.23       302.54 o
  -5  19   3       6709.09       6263.56       175.76 o
  -4  19   3        461.87        396.76        50.61 o
  -3  19   3       8108.96       8096.34       397.67 o
  -2  19   3       2425.07       2216.62        95.65 o
  -1  19   3       7725.96       7582.71       333.82 o
   0  19   3       1160.57        994.20        77.59 o
   1  19   3       6698.97       6500.42       219.20 o
   2  19   3        614.35        527.00        65.81 o
   3  19   3       6606.19       5560.12       260.13 o
   4  19   3       1714.10       1603.94       142.26 o
   5  19   3       8059.56       8261.30       259.29 o
  -2  20   3      16451.89      15231.08       601.86 o
  -1  20   3       3102.39       2913.71       114.06 o
   0  20   3      13291.48      11581.73       306.20 o
   1  20   3       4737.19       4515.27       159.62 o
   2  20   3      17907.85      15995.51      1014.76 o
 -15   0   4      11773.07      15022.13       601.70 o
 -14   0   4      23931.26      25128.44      1489.93 o
 -13   0   4      25025.44      25118.91      1040.31 o
 -12   0   4      22081.43      22271.46       622.03 o
 -11   0   4      20300.96      20414.72       587.36 o
 -10   0   4      51056.70      46676.71      1144.80 o
  -9   0   4      26369.02      25271.38       926.52 o
  -8   0   4      73447.01      71834.49      6359.49 o
  -7   0   4      36079.04      36298.37      1182.45 o
  -6   0   4     199621.19     210490.38      4574.38 o
  -5   0   4      16288.41      15830.80       568.68 o
  -4   0   4     143854.72     145454.06      4463.93 o
  -3   0   4     118739.26     119525.27      3665.97 o
  -2   0   4      87468.48      83902.79      2579.37 o
  -1   0   4     175444.92     146446.17      4460.10 o
   0   0   4     572866.75     526587.31     15907.75 o
   1   0   4       3641.09       3280.72       135.57 o
   2   0   4     408010.03     425101.94     12853.95 o
   3   0   4      28988.31      32556.77       813.05 o
   4   0   4     160574.84     168884.19      5144.24 o
   5   0   4      39782.46      43383.71      2593.63 o
   6   0   4     269008.22     295809.72      6366.68 o
   7   0   4       3212.26       3460.19       186.30 o
   8   0   4     175917.36     181772.45      4678.61 o
   9   0   4      14779.69      14868.52       480.07 o
  10   0   4      84336.70      91167.29      2102.31 o
  11   0   4       2438.40       2476.20       125.89 o
  12   0   4      79958.96      81427.81      1916.23 o
  13   0   4        226.81        258.77        99.44 o
  14   0   4      22539.64      24878.29       967.29 o
 -15   1   4        563.92        664.10        68.46 o
 -14   1   4       1855.96       1952.17        98.53 o
 -13   1   4        310.41        415.95        45.77 o
 -12   1   4       2689.60       2783.00       125.18 o
 -11   1   4        388.06        458.92        56.25 o
 -10   1   4       2031.73       1988.93        77.71 o
  -9   1   4        791.72        810.98        57.30 o
  -8   1   4       4395.54       4210.80        94.84 o
  -7   1   4        127.58        195.14        28.77 o
  -6   1   4      19853.52      21241.82       426.74 o
  -5   1   4        569.64        598.37        49.24 o
  -4   1   4      17806.85      18613.12       450.33 o
  -3   1   4      22627.93      24727.68       570.65 o
  -2   1   4       3641.39       4229.56       200.62 o
  -1   1   4       1184.04       1082.25        76.94 o
   0   1   4      23928.74      22265.38       500.01 o
   1   1   4      36152.15      38532.71       920.54 o
   2   1   4      17826.63      18715.98       510.24 o
   3   1   4        165.35        199.77        22.20 o
   4   1   4       3703.73       3892.46       124.47 o
   5   1   4       3808.06       4129.58       151.98 o
   6   1   4       2082.35       1791.02        84.43 o
   7   1   4       1549.57       1662.54        83.03 o
   8   1   4         10.72         70.04        26.52 o
   9   1   4       3055.00       3127.90       102.70 o
  10   1   4        103.65        108.13        33.38 o
  11   1   4       1325.77       1319.58        63.96 o
  12   1   4        254.17        349.49        53.51 o
  13   1   4       2950.41       3170.01       163.26 o
  14   1   4        240.83        325.22        77.89 o
 -15   2   4       1410.89       1519.68        77.39 o
 -14   2   4      16352.04      18012.11       494.02 o
 -13   2   4       3088.43       2895.00       159.38 o
 -12   2   4      18119.50      17196.66       726.82 o
 -11   2   4        687.69        662.58        56.09 o
 -10   2   4      22262.82      21288.05       375.17 o
  -9   2   4       1560.85       1573.89        55.70 o
  -8   2   4      37200.64      34511.07       527.12 o
  -7   2   4        719.61        676.68        46.02 o
  -6   2   4      29117.18      30985.51       867.65 o
  -5   2   4       3465.56       4011.51       148.33 o
  -4   2   4       5118.86       5012.40       216.98 o
  -3   2   4       7555.69       7585.43       202.58 o
  -2   2   4      57620.16      56923.07      1246.31 o
  -1   2   4      13439.42      12489.01       359.42 o
   0   2   4      42000.96      43390.91      1344.87 o
   1   2   4      13396.14      13763.78       333.75 o
   2   2   4      18822.20      19872.43       456.10 o
   3   2   4        224.44        436.87        37.91 o
   4   2   4      26987.92      28781.48      1880.88 o
   5   2   4       5453.56       5630.54       477.12 o
   6   2   4      33969.46      33027.46      1110.23 o
   7   2   4       6633.30       6356.74       182.72 o
   8   2   4      22975.97      24310.71       319.41 o
   9   2   4      11738.37      11782.29       202.17 o
  10   2   4      25303.06      25884.69       379.27 o
  11   2   4       1608.76       1463.98        82.72 o
  12   2   4      31785.70      32375.99       667.35 o
  13   2   4       4802.86       4524.96       231.21 o
  14   2   4      20114.07      23120.98       629.75 o
 -15   3   4       3313.54       4283.01       215.48 o
 -14   3   4       6331.60       7396.24       332.76 o
 -13   3   4        687.51        758.05        79.16 o
 -12   3   4       8356.43       8546.34       316.85 o
 -11   3   4        576.32        587.72        49.41 o
 -10   3   4      14074.63      13371.94       220.68 o
  -9   3   4        293.61        392.76        31.03 o
  -8   3   4       6263.57       6077.64       119.38 o
  -7   3   4       1203.23       1482.79        74.01 o
  -6   3   4       5757.14       5907.15       168.09 o
  -5   3   4       1118.83        971.03        39.05 o
  -4   3   4         85.70        118.43        11.97 o
  -3   3   4        417.27        289.18        43.14 o
  -2   3   4         67.27        156.63        16.32 o
  -1   3   4        980.43       1264.72        41.09 o
   0   3   4      10691.35      10985.58       185.87 o
   1   3   4        503.70        552.08        34.85 o
   2   3   4        374.51        461.92        31.98 o
   3   3   4       4765.28       4769.94       123.33 o
   4   3   4        751.97        879.56        46.28 o
   5   3   4        627.55        659.25        44.49 o
   6   3   4          3.23        187.32        41.70 o
   7   3   4        745.16        726.32        49.89 o
   8   3   4         51.75         66.64        18.06 o
   9   3   4         23.51         87.66        32.80 o
  10   3   4         11.76         53.11        43.54 o
  11   3   4         14.25         41.10        38.78 o
  12   3   4        113.27        184.10        46.01 o
  13   3   4        494.46        491.53        54.28 o
  14   3   4        954.55       1036.59        90.51 o
 -14   4   4        210.32        288.17        68.34 o
 -13   4   4      15330.91      15276.14       483.87 o
 -12   4   4        187.17        240.50       136.90 o
 -11   4   4      10527.05      10352.63       205.90 o
 -10   4   4       5377.42       5197.20       118.86 o
  -9   4   4      13540.82      13292.75       234.11 o
  -8   4   4       2911.10       2812.04        91.53 o
  -7   4   4       5520.00       5394.91       284.76 o
  -6   4   4       8443.78       8923.30       374.65 o
  -5   4   4      17550.99      19125.30       393.83 o
  -4   4   4      11535.87      12931.68       274.35 o
  -3   4   4       4794.63       4620.59       116.68 o
  -2   4   4      24058.80      24243.70       533.12 o
  -1   4   4       6937.94       7787.83       197.54 o
   0   4   4       8030.43       8651.08       147.65 o
   1   4   4      24972.28      24966.14       562.83 o
   2   4   4       5503.78       5808.21       156.35 o
   3   4   4        299.56        551.09        33.31 o
   4   4   4       6001.70       7373.10       201.74 o
   5   4   4         22.79         85.23        22.85 o
   6   4   4       1663.05       1722.54        94.09 o
   7   4   4       1455.80       1265.70        83.91 o
   8   4   4      10569.48      10725.81       231.03 o
   9   4   4          8.66         31.42        27.78 o
  10   4   4       4797.71       4812.70       145.19 o
  11   4   4        103.66         80.12        52.73 o
  12   4   4       6886.46       7169.83       281.78 o
  13   4   4        375.48        486.74        58.19 o
  14   4   4       5312.76       5398.14       275.04 o
 -14   5   4       9203.87      11041.54       358.24 o
 -13   5   4      26475.11      28632.43      1097.77 o
 -12   5   4       6155.13       6513.78       395.64 o
 -11   5   4      30391.36      28153.87       500.17 o
 -10   5   4       1466.58       1395.86        72.46 o
  -9   5   4      48744.50      45022.28       703.86 o
  -8   5   4       8359.33       8094.20       172.11 o
  -7   5   4      51863.50      47566.87       718.26 o
  -6   5   4        800.45        707.66       116.91 o
  -5   5   4      48778.91      50090.92      1436.11 o
  -4   5   4       4050.82       3608.99       105.86 o
  -3   5   4      62639.11      62481.50      1135.01 o
  -2   5   4       2722.51       2909.04        79.36 o
  -1   5   4      85133.49      83905.02      1501.15 o
   0   5   4        216.78        243.29        32.58 o
   1   5   4      33079.38      30108.62       477.43 o
   2   5   4      11838.47      12215.38       244.79 o
   3   5   4      50085.41      48488.91      1024.80 o
   4   5   4       8992.53      10243.48       390.49 o
   5   5   4      52319.22      51417.97       965.49 o
   6   5   4       6963.82       6439.91       650.56 o
   7   5   4      50371.74      48471.75       680.85 o
   8   5   4       7560.48       7142.27       178.84 o
   9   5   4      25242.38      23679.53       552.91 o
  10   5   4       7703.12       7471.29       212.14 o
  11   5   4      30042.13      29567.46       574.26 o
  12   5   4       3008.27       3137.24       141.69 o
  13   5   4      30510.28      29981.73      1140.91 o
  14   5   4       3251.49       3115.41       213.55 o
 -14   6   4        295.13        318.24        92.26 o
 -13   6   4        933.64       1269.11       163.17 o
 -12   6   4        596.95        545.29       133.82 o
 -11   6   4       2755.14       3005.37       124.73 o
 -10   6   4        196.71        236.74        36.38 o
  -9   6   4        984.25       1031.99        57.94 o
  -8   6   4         46.44        108.64        28.98 o
  -7   6   4       5691.97       5639.87       127.70 o
  -6   6   4        158.80        214.20        56.91 o
  -5   6   4       8601.81       9306.22       450.36 o
  -4   6   4       3075.34       3252.28       124.39 o
  -3   6   4       5544.96       6184.70       231.53 o
  -2   6   4        240.89        424.97        36.81 o
  -1   6   4      22605.58      22931.24       518.50 o
   0   6   4      26145.40      26014.75       482.70 o
   1   6   4       7211.13       7071.97       136.02 o
   2   6   4      31845.86      32275.35       796.25 o
   3   6   4         89.80        135.59        19.40 o
   4   6   4      13987.91      14140.97       488.58 o
   5   6   4       1058.31       1015.18       104.26 o
   6   6   4      23051.96      23372.17       447.10 o
   7   6   4        362.52        419.99        41.76 o
   8   6   4      18876.11      19312.86       357.97 o
   9   6   4        244.72        284.86        40.44 o
  10   6   4       6726.09       6952.03       190.84 o
  11   6   4        212.02        262.25        48.76 o
  12   6   4       4818.48       5035.30       198.25 o
  13   6   4        107.04        145.44        51.21 o
  14   6   4       1755.47       2062.65       158.83 o
 -14   7   4      15018.92      15779.99       621.06 o
 -13   7   4      13075.91      13858.00       427.99 o
 -12   7   4      19337.76      19405.22       801.25 o
 -11   7   4      29087.96      27369.54       537.99 o
 -10   7   4      13110.47      12947.57       372.40 o
  -9   7   4      27425.65      25098.44       445.78 o
  -8   7   4      55017.37      50036.71      1054.21 o
  -7   7   4      60824.73      54358.47       750.35 o
  -6   7   4      45443.70      43971.84      1184.70 o
  -5   7   4      99128.66      97095.06      1788.18 o
  -4   7   4      91094.70      88491.81      1626.73 o
  -3   7   4      44323.34      40620.72       936.73 o
  -2   7   4      39673.10      39270.85       900.01 o
  -1   7   4     207205.06     199243.50      4291.15 o
   0   7   4      56908.82      51472.05       852.55 o
   1   7   4     121612.36     112867.31      1736.31 o
   2   7   4      11756.12      10616.96       285.44 o
   3   7   4     167915.06     155850.28      4806.12 o
   4   7   4      12845.02      13808.60       699.68 o
   5   7   4     162288.59     157878.31      4907.40 o
   6   7   4       5951.98       6541.49       162.85 o
   7   7   4     148117.38     144494.11      1873.42 o
   8   7   4         94.97        174.69        37.73 o
   9   7   4      58944.22      57630.30       892.36 o
  10   7   4       2173.70       2186.86       110.85 o
  11   7   4      49547.20      49144.81      1012.90 o
  12   7   4        269.74        399.32        65.64 o
  13   7   4      37342.33      36764.87      1744.61 o
 -13   8   4       1515.34       1622.28       152.72 o
 -12   8   4        750.28        844.14        73.39 o
 -11   8   4       2449.03       2455.59       174.42 o
 -10   8   4       2910.24       3245.45       134.57 o
  -9   8   4       3338.99       3456.77       123.07 o
  -8   8   4        740.16        678.28        54.06 o
  -7   8   4       6159.37       5670.59       125.91 o
  -6   8   4       1316.51       1212.89        64.09 o
  -5   8   4       2849.09       2563.04       119.85 o
  -4   8   4         54.71        112.65        23.26 o
  -3   8   4       7741.83       7410.41       184.37 o
  -2   8   4       3555.61       3760.10       107.17 o
  -1   8   4      14299.48      13372.42       577.61 o
   0   8   4        324.51        495.92        31.73 o
   1   8   4       3976.95       3787.46        88.73 o
   2   8   4       4428.49       5007.58       167.52 o
   3   8   4       2513.65       2389.09       132.11 o
   4   8   4        132.92        188.22        66.11 o
   5   8   4        492.73        576.70        45.23 o
   6   8   4        308.91        319.00        56.86 o
   7   8   4          9.65         55.17        34.74 o
   8   8   4       3039.59       2943.12       110.12 o
   9   8   4        125.88        167.63        39.04 o
  10   8   4        135.32        166.99        47.50 o
  11   8   4        796.85        833.24        85.60 o
  12   8   4        167.88        213.02        53.14 o
  13   8   4         44.41         54.42        45.17 o
 -13   9   4       4087.33       4146.76       172.74 o
 -12   9   4        103.66         72.99        34.58 o
 -11   9   4       5881.25       5707.06       212.12 o
 -10   9   4         10.61         72.79        40.48 o
  -9   9   4        582.35        479.72        46.75 o
  -8   9   4         19.74         77.77        29.30 o
  -7   9   4       3753.04       3690.87       121.60 o
  -6   9   4         21.30         45.24        29.84 o
  -5   9   4       2539.52       2315.54        98.84 o
  -4   9   4        305.95        293.54        42.08 o
  -3   9   4       4429.78       4745.93       195.77 o
  -2   9   4        994.42       1026.31        85.44 o
  -1   9   4        303.72        357.67        69.89 o
   0   9   4        394.85        673.74       107.84 o
   1   9   4        677.92        741.23        55.74 o
   2   9   4       1402.14       1684.66        86.31 o
   3   9   4        105.40        211.05        36.89 o
   4   9   4       5259.12       6054.37       166.48 o
   5   9   4       3463.75       3566.12       114.23 o
   6   9   4       2780.03       2764.07       111.49 o
   7   9   4        863.61        881.24        67.69 o
   8   9   4        146.17        180.59        39.86 o
   9   9   4        590.20        514.77        59.97 o
  10   9   4       3309.75       3612.37       156.36 o
  11   9   4       3785.66       3902.92       155.00 o
  12   9   4       3594.69       3883.36       179.03 o
  13   9   4       1166.08       1299.91       107.92 o
 -13  10   4       4804.45       5225.53       185.53 o
 -12  10   4       4550.24       4363.00       152.75 o
 -11  10   4       7820.02       7926.79       216.54 o
 -10  10   4       3965.09       3782.77       143.50 o
  -9  10   4       1081.43       1182.87        74.66 o
  -8  10   4       4501.52       4280.79       219.65 o
  -7  10   4       4262.55       4326.13       136.56 o
  -6  10   4       1745.56       1934.03        85.42 o
  -5  10   4        108.72        113.26        38.17 o
  -4  10   4       5239.18       5458.90       162.91 o
  -3  10   4       1574.45       1613.24        80.42 o
  -2  10   4       1761.28       1835.51        94.00 o
  -1  10   4        410.58        510.08        61.74 o
   0  10   4       1560.11       1606.95        98.13 o
   1  10   4       2142.85       2375.68       187.29 o
   2  10   4       7577.81       7649.77       408.46 o
   3  10   4        103.46        127.26        24.86 o
   4  10   4      11399.83      10763.09       294.08 o
   5  10   4        812.83        820.05        56.15 o
   6  10   4       3680.15       3519.21       128.97 o
   7  10   4       2570.47       2517.90       112.05 o
   8  10   4       1862.16       1650.68        80.60 o
   9  10   4        152.52        184.22        56.38 o
  10  10   4        693.20        568.48        72.17 o
  11  10   4         68.45        103.44        42.79 o
  12  10   4        176.39         97.45        69.99 o
 -12  11   4      11188.65      10762.31       646.97 o
 -11  11   4       3795.02       4020.76       165.67 o
 -10  11   4      12811.17      12830.19       690.11 o
  -9  11   4      18437.32      18944.30       616.97 o
  -8  11   4      10379.57       9973.72       262.57 o
  -7  11   4       5790.39       5397.53       174.58 o
  -6  11   4      20468.20      20316.75       380.00 o
  -5  11   4      17486.20      17633.44       370.29 o
  -4  11   4      10482.33      10408.82       255.43 o
  -3  11   4      20032.69      20137.43       404.71 o
  -2  11   4        467.19        473.82        55.72 o
  -1  11   4      15887.68      14935.68       278.07 o
   0  11   4      19969.35      20923.73       466.44 o
   1  11   4      13964.94      13604.53       367.56 o
   2  11   4       6678.63       6921.99       214.38 o
   3  11   4      15308.88      15134.89       480.98 o
   4  11   4       7598.94       7778.10       257.93 o
   5  11   4      12228.35      12029.28       256.79 o
   6  11   4       2459.04       2547.72       116.17 o
   7  11   4       7055.39       7200.14       268.58 o
   8  11   4       5039.60       5135.08       219.83 o
   9  11   4      11229.05      10391.77       398.24 o
  10  11   4         34.81         68.65        59.50 o
  11  11   4      10449.68       9508.72      1159.02 o
  12  11   4       1276.30       1405.12       133.63 o
 -12  12   4      12653.86      11380.25      1467.81 o
 -11  12   4       9116.07       8684.31       250.61 o
 -10  12   4      21406.04      21288.73       507.45 o
  -9  12   4       8399.78       8009.71       314.56 o
  -8  12   4      27273.92      27570.02       636.49 o
  -7  12   4      10639.47       9888.12       259.48 o
  -6  12   4      29562.26      29361.47       649.23 o
  -5  12   4       8242.80       8108.00       199.42 o
  -4  12   4      32802.71      32787.34       546.22 o
  -3  12   4       4394.74       4660.74       154.06 o
  -2  12   4      35756.02      35484.68       887.67 o
  -1  12   4       4002.31       3855.90       117.27 o
   0  12   4      48424.30      48158.98       960.83 o
   1  12   4       7943.07       8038.48       208.11 o
   2  12   4      30420.82      30341.16       785.75 o
   3  12   4       3374.42       3882.41       211.54 o
   4  12   4      40309.50      39308.45      1042.89 o
   5  12   4       8000.17       7812.47       268.05 o
   6  12   4      29554.08      27576.35       540.91 o
   7  12   4       2294.73       2350.14       217.55 o
   8  12   4      47119.48      45503.84       939.85 o
   9  12   4       3229.94       3588.01       262.57 o
  10  12   4      18800.18      18342.15      1051.22 o
  11  12   4       3395.85       3481.09       416.42 o
 -11  13   4        897.07        876.38        66.06 o
 -10  13   4         49.96        111.03        61.05 o
  -9  13   4        175.21        286.47        61.25 o
  -8  13   4        197.53        283.44        66.61 o
  -7  13   4        162.46        261.39        68.35 o
  -6  13   4        750.97        767.54        96.26 o
  -5  13   4       3431.68       3360.01       163.13 o
  -4  13   4         87.02        117.16        58.84 o
  -3  13   4       1549.39       1371.48       101.88 o
  -2  13   4       3435.98       3140.52       259.09 o
  -1  13   4       4748.43       4599.03       296.77 o
   0  13   4       2581.09       2719.46       132.06 o
   1  13   4       4038.11       4049.66       178.30 o
   2  13   4        628.01        639.78        76.42 o
   3  13   4       8228.16       7827.95       519.38 o
   4  13   4         21.46        112.89        66.55 o
   5  13   4      11480.34      11019.74       546.91 o
   6  13   4        127.86        349.06       119.53 o
   7  13   4      12022.81      10663.38       517.42 o
   8  13   4         29.62        124.92        60.29 o
   9  13   4       5574.06       5183.74       226.84 o
  10  13   4        144.10        203.84        59.36 o
  11  13   4       2987.04       2394.69       316.80 o
 -11  14   4       5122.05       4725.20       359.88 o
 -10  14   4       8351.82       8430.65       425.73 o
  -9  14   4       9886.87       9823.78       278.93 o
  -8  14   4      19786.21      20129.97       484.36 o
  -7  14   4      17501.57      17529.12       537.83 o
  -6  14   4      18824.36      19025.57       578.96 o
  -5  14   4      22192.26      22792.72       545.91 o
  -4  14   4      27995.56      27491.69       627.18 o
  -3  14   4      16278.16      15593.65       406.77 o
  -2  14   4      38282.13      35543.01      1393.83 o
  -1  14   4      29612.81      30377.73       814.43 o
   0  14   4      54147.29      51938.70      1274.00 o
   1  14   4      14209.79      13978.33       316.31 o
   2  14   4      50470.74      47464.92       968.15 o
   3  14   4       4114.01       4522.88       238.80 o
   4  14   4      47527.87      48472.30      1189.02 o
   5  14   4       1298.66       1536.87       144.50 o
   6  14   4      54331.23      52631.03      1315.34 o
   7  14   4       3557.74       3876.32       269.63 o
   8  14   4      29162.80      28056.79      1027.14 o
   9  14   4        418.40        450.61        82.17 o
  10  14   4      18417.85      16270.67       641.94 o
 -10  15   4       1554.34       1597.57       140.94 o
  -9  15   4       3932.39       4268.75       180.52 o
  -8  15   4       5605.19       5261.15       163.60 o
  -7  15   4        554.47        591.50        84.91 o
  -6  15   4        454.84        393.05        61.27 o
  -5  15   4       3132.44       3172.33       187.16 o
  -4  15   4       1920.23       2003.32       150.23 o
  -3  15   4        214.16        266.26        71.68 o
  -2  15   4       4747.37       4522.46       208.25 o
  -1  15   4        927.39       1104.89        83.96 o
   0  15   4        741.70        656.26        85.17 o
   1  15   4          4.33         -6.03        39.62 o
   2  15   4        312.62        378.28        58.32 o
   3  15   4       1972.97       1962.50       150.01 o
   4  15   4         87.09         86.64        46.88 o
   5  15   4       1316.91       1534.61       101.10 o
   6  15   4        210.69        251.95        90.70 o
   7  15   4        442.40        419.17        95.57 o
   8  15   4        304.13        222.61        69.33 o
   9  15   4         66.49         51.51        40.66 o
  -9  16   4       1266.08       1079.34        76.35 o
  -8  16   4       2121.73       2062.34       144.26 o
  -7  16   4       1618.23       1765.28       102.41 o
  -6  16   4       1049.92       1101.36        86.85 o
  -5  16   4       4631.54       4888.77       187.15 o
  -4  16   4       1152.75       1244.02        94.24 o
  -3  16   4       3618.68       3644.73       196.10 o
  -2  16   4       7910.35       8173.35       511.91 o
  -1  16   4        525.68        647.95        66.69 o
   0  16   4       4213.23       4014.78       193.49 o
   1  16   4       6106.69       5970.38       224.33 o
   2  16   4       2805.61       2814.68       213.27 o
   3  16   4          6.59         23.64        34.49 o
   4  16   4       7381.99       7691.20       286.86 o
   5  16   4        108.20        116.30        46.09 o
   6  16   4        967.11       1011.92       132.15 o
   7  16   4         57.97         36.76        53.42 o
   8  16   4       2679.86       2538.98       170.28 o
  -8  17   4        864.73       1018.97        76.02 o
  -7  17   4       2260.03       2572.64       113.94 o
  -6  17   4        397.94        487.98        61.07 o
  -5  17   4       2032.25       2052.87       111.47 o
  -4  17   4        106.91        130.53        48.16 o
  -3  17   4       1095.41       1238.08       188.26 o
  -2  17   4         10.45         48.36        40.29 o
  -1  17   4       1841.58       2018.08       105.74 o
   0  17   4        534.59        653.62        67.34 o
   1  17   4       1904.86       1919.75       120.98 o
   2  17   4        253.27        379.78        61.05 o
   3  17   4       4914.77       4920.25       212.62 o
   4  17   4        515.75        485.03        70.97 o
   5  17   4       3080.59       3271.99       231.65 o
   6  17   4        789.48        928.88       117.92 o
   7  17   4       3852.40       3827.15       164.22 o
  -7  18   4       4393.15       4175.68       134.87 o
  -6  18   4      10746.95      11013.25       239.61 o
  -5  18   4       4305.83       4484.02       206.00 o
  -4  18   4      11712.62      11648.64       317.80 o
  -3  18   4       1881.80       2162.08       207.05 o
  -2  18   4      18090.41      16968.52       492.48 o
  -1  18   4       2501.66       2387.89       107.94 o
   0  18   4       9789.97       9125.23       271.32 o
   1  18   4       5502.21       5323.29       267.99 o
   2  18   4       9761.46       9380.76       310.73 o
   3  18   4        897.40       1065.13       119.43 o
   4  18   4      11477.42      10333.58      1181.80 o
   5  18   4       1740.41       2064.06       169.47 o
   6  18   4      12649.31      11888.97       595.83 o
  -5  19   4      12935.44      12601.67       288.85 o
  -4  19   4       2418.47       2548.46       108.83 o
  -3  19   4      18474.47      19612.75       760.36 o
  -2  19   4       3377.99       3633.99       163.75 o
  -1  19   4      15902.81      15547.83       447.86 o
   0  19   4       3654.74       3552.25       144.65 o
   1  19   4      20193.16      19994.89       503.00 o
   2  19   4       2757.80       2921.72       206.83 o
   3  19   4      14156.77      12283.49       474.31 o
   4  19   4       4142.94       4134.28       232.41 o
  -2  20   4       2240.61       1994.53       101.70 o
  -1  20   4        185.07        111.41        43.64 o
   0  20   4       2678.73       2429.00       435.19 o
   1  20   4        525.70        567.85        85.74 o
 -15   1   5         79.86        112.87       106.47 o
 -14   1   5      36329.07      39753.92       913.75 o
 -13   1   5          8.81         85.95        43.56 o
 -12   1   5      40457.02      40312.45       772.28 o
 -11   1   5       3461.22       3791.11       180.89 o
 -10   1   5      62186.89      57597.76       959.95 o
  -9   1   5       1374.02       1293.69        74.19 o
  -8   1   5      99726.00      95634.64      2310.69 o
  -7   1   5        327.05        284.87        27.26 o
  -6   1   5     179713.77     179799.86      4287.62 o
  -5   1   5      16219.60      17346.27       438.31 o
  -4   1   5      80505.57      81851.91      1804.90 o
  -3   1   5        816.68        887.23       113.27 o
  -2   1   5     130884.90     124685.45      2695.94 o
  -1   1   5       1577.84       1708.56       186.37 o
   0   1   5     349230.47     325043.75      6956.85 o
   1   1   5       9255.23      10658.73       260.68 o
   2   1   5      38107.56      40444.02       938.43 o
   3   1   5       4127.45       5065.16       147.97 o
   4   1   5     159355.59     167223.06      3597.53 o
   5   1   5      19019.50      19669.62      1028.86 o
   6   1   5     110778.02     111987.67      3467.99 o
   7   1   5      18330.85      19836.97       417.70 o
   8   1   5      77730.52      78205.46       965.44 o
   9   1   5       2466.21       3076.19       104.24 o
  10   1   5      54640.34      56539.13       740.41 o
  11   1   5      11098.01      12631.79       272.78 o
  12   1   5      49569.68      49845.09       797.13 o
  13   1   5      13400.52      15016.17       803.71 o
  14   1   5      26530.24      27807.78      1822.48 o
 -15   2   5        449.09        358.89        40.77 o
 -14   2   5       3992.46       4111.28       172.79 o
 -13   2   5       3088.43       2862.55       156.44 o
 -12   2   5       8235.25       8180.54       304.39 o
 -11   2   5       1288.21       1241.64        82.98 o
 -10   2   5       4108.00       4013.08        97.29 o
  -9   2   5       7098.23       6585.86       131.06 o
  -8   2   5       7625.95       7582.32       143.62 o
  -7   2   5       2245.97       2140.81       111.08 o
  -6   2   5       8643.43       9302.61       251.35 o
  -5   2   5      13953.21      13419.21       497.87 o
  -4   2   5       5732.48       5264.33       163.95 o
  -3   2   5      32848.40      32607.81       743.76 o
  -2   2   5      21322.85      21191.29       768.27 o
  -1   2   5      16057.20      15973.04       526.38 o
   0   2   5      56447.94      55547.74      1721.14 o
   1   2   5       6316.28       6358.78       164.91 o
   2   2   5      14717.84      15582.46       368.29 o
   3   2   5        173.78        176.82        37.05 o
   4   2   5       2189.07       2373.32        94.26 o
   5   2   5       5936.35       5967.05       187.08 o
   6   2   5       4059.18       4766.48       191.04 o
   7   2   5       2874.87       3012.52        82.02 o
   8   2   5        110.36        145.16        22.21 o
   9   2   5       2292.52       2237.83        77.59 o
  10   2   5        317.83        336.80        36.01 o
  11   2   5       1373.36       1517.73        84.97 o
  12   2   5        734.75        810.84        69.40 o
  13   2   5       1599.90       1596.49        86.93 o
  14   2   5       1474.34       1668.64        96.38 o
 -15   3   5       5395.04       5948.52       267.12 o
 -14   3   5         89.53        188.70        45.85 o
 -13   3   5       6883.17       6477.23       210.38 o
 -12   3   5        362.38        309.74        61.07 o
 -11   3   5      10634.19      10304.44       330.54 o
 -10   3   5         15.96        120.32        24.50 o
  -9   3   5      15669.20      14522.23       247.08 o
  -8   3   5         33.38         80.49        18.80 o
  -7   3   5       8630.99       8732.91       238.79 o
  -6   3   5       2527.65       3204.52        92.39 o
  -5   3   5      13062.46      13990.65       333.43 o
  -4   3   5        296.90        628.15       154.27 o
  -3   3   5        655.68        665.45        61.37 o
  -2   3   5       7270.53       8179.59       454.55 o
  -1   3   5       6877.85       7237.36       181.94 o
   0   3   5       9622.85      10218.13       274.77 o
   1   3   5       2361.96       2537.02       253.89 o
   2   3   5      18795.96      19658.93       539.77 o
   3   3   5      10236.11      11388.55       288.04 o
   4   3   5         20.25        107.95        25.59 o
   5   3   5       2161.57       2803.11       128.12 o
   6   3   5        146.08        395.53        48.83 o
   7   3   5          9.12         45.39        24.06 o
   8   3   5         40.19         78.11        22.62 o
   9   3   5        477.72        584.07        45.36 o
  10   3   5       4546.19       4417.25       149.75 o
  11   3   5       1474.19       1573.61        93.88 o
  12   3   5       4427.43       4453.33       138.56 o
  13   3   5       1122.18       1211.15        78.18 o
  14   3   5        416.68        498.81        62.82 o
 -14   4   5      10132.47      12227.56       386.75 o
 -13   4   5       8012.04       7641.06       273.04 o
 -12   4   5       9519.13       9749.34       353.38 o
 -11   4   5       3555.13       3192.80       116.53 o
 -10   4   5       8850.31       8557.74       164.44 o
  -9   4   5      15471.88      14637.65       235.02 o
  -8   4   5      15970.25      14956.51       349.33 o
  -7   4   5       6557.48       5874.86       203.60 o
  -6   4   5      18662.49      19746.97       711.46 o
  -5   4   5       5352.92       5118.12       210.46 o
  -4   4   5       3407.56       3298.28       100.31 o
  -3   4   5       4784.79       4980.99       171.87 o
  -2   4   5      15172.62      15143.26       299.41 o
  -1   4   5      39888.67      40148.54       631.67 o
   0   4   5       2523.91       2717.58        81.82 o
   1   4   5        151.39        266.52        21.32 o
   2   4   5       6393.44       7271.07       207.30 o
   3   4   5      14539.07      16308.41       395.21 o
   4   4   5       5901.52       6381.90       187.88 o
   5   4   5      19827.65      20235.42       504.18 o
   6   4   5        150.95        282.17        35.00 o
   7   4   5       9585.23       8598.61       240.53 o
   8   4   5       1054.92       1261.33        66.87 o
   9   4   5      10978.92      10923.39       433.32 o
  10   4   5        982.67       1044.11        66.02 o
  11   4   5      10142.31      10339.48       370.15 o
  12   4   5        373.11        338.38       104.53 o
  13   4   5       8923.97       9155.76       266.96 o
  14   4   5         16.05         27.64        29.71 o
 -14   5   5       2515.70       2824.59       157.44 o
 -13   5   5       4292.39       4348.54       302.68 o
 -12   5   5       3230.09       3377.03       274.12 o
 -11   5   5       4268.62       4549.73       173.54 o
 -10   5   5       6935.10       7466.10       184.15 o
  -9   5   5        318.89        324.69        40.00 o
  -8   5   5       9769.58       9644.23       188.11 o
  -7   5   5       7458.05       7366.84       162.75 o
  -6   5   5      16238.96      18572.21       673.24 o
  -5   5   5       5538.73       5506.28       190.13 o
  -4   5   5      13617.48      14021.75       297.94 o
  -3   5   5         67.53        239.84        39.78 o
  -2   5   5       4509.09       4562.53       168.28 o
  -1   5   5      12161.31      13172.58       438.28 o
   0   5   5      76712.51      80792.72      1377.61 o
   1   5   5      14356.61      14806.93       287.66 o
   2   5   5      52829.70      53931.09      1191.18 o
   3   5   5        110.93        115.39        18.22 o
   4   5   5      23074.63      25069.88       594.34 o
   5   5   5      10931.19      11953.69       275.40 o
   6   5   5       8707.59       8466.43       195.63 o
   7   5   5        127.08        216.18        30.97 o
   8   5   5      12939.42      12803.58       256.19 o
   9   5   5         36.70         56.66        32.47 o
  10   5   5       7217.87       7020.74       155.21 o
  11   5   5       1348.81       1432.93        89.82 o
  12   5   5       5774.57       5740.07       196.02 o
  13   5   5       2901.32       3059.32       187.96 o
  14   5   5       3586.18       4024.18       239.55 o
 -14   6   5        289.34        364.84        94.72 o
 -13   6   5      45967.68      49377.79      1711.63 o
 -12   6   5        552.87        567.84        67.34 o
 -11   6   5      52407.52      50249.94      1017.92 o
 -10   6   5       3096.25       3157.68       113.80 o
  -9   6   5      55811.57      53125.36       804.18 o
  -8   6   5        236.17        317.87        42.72 o
  -7   6   5     111610.75     100118.89      1434.87 o
  -6   6   5       5350.03       5595.85       148.26 o
  -5   6   5     153073.97     152933.84      3368.69 o
  -4   6   5        448.70        692.82        66.84 o
  -3   6   5      94066.80      93164.71      1677.68 o
  -2   6   5       1316.62       1355.09        74.69 o
  -1   6   5     190969.94     189574.05      6352.28 o
   0   6   5      22933.51      22237.98       710.18 o
   1   6   5     120638.16     117788.26      3821.86 o
   2   6   5      21436.14      21418.61       413.63 o
   3   6   5      97251.00      86689.83      1974.77 o
   4   6   5       5569.47       5285.12       255.80 o
   5   6   5     149324.98     143726.02      3203.28 o
   6   6   5      40884.13      39478.59       620.38 o
   7   6   5     113952.43     109882.73      1450.46 o
   8   6   5      23596.62      23622.41       468.71 o
   9   6   5      61601.20      60197.39      1089.75 o
  10   6   5       5222.51       5252.11       174.38 o
  11   6   5      44827.12      43178.74       777.28 o
  12   6   5      15457.57      15114.10       395.92 o
  13   6   5      28636.75      28440.95       759.76 o
 -14   7   5        350.57        518.91        96.28 o
 -13   7   5       1706.91       1837.69       131.05 o
 -12   7   5        261.02        249.40        71.35 o
 -11   7   5       3836.95       3985.88       170.18 o
 -10   7   5        524.81        557.56        53.45 o
  -9   7   5        155.84        195.33        40.96 o
  -8   7   5       1174.11       1313.84        64.27 o
  -7   7   5       1616.67       1516.66        71.68 o
  -6   7   5       1033.51       1308.44        60.60 o
  -5   7   5       2468.83       2803.60       106.71 o
  -4   7   5       2094.08       2341.03       104.12 o
  -3   7   5       1014.41        958.69        77.95 o
  -2   7   5      12007.44      12515.57       580.78 o
  -1   7   5       1176.00       1433.96        68.33 o
   0   7   5        468.92        508.59        35.29 o
   1   7   5         27.38         98.59        16.78 o
   2   7   5      15915.64      16117.78       420.11 o
   3   7   5        638.95        731.44        87.89 o
   4   7   5       7665.76       7832.48       263.46 o
   5   7   5       1525.39       1670.21        93.71 o
   6   7   5       2340.30       2367.80       102.30 o
   7   7   5        379.11        481.24        45.53 o
   8   7   5       4446.67       4504.76       126.95 o
   9   7   5        582.14        464.94        46.82 o
  10   7   5        530.81        588.12        78.91 o
  11   7   5        526.08        560.42        78.86 o
  12   7   5        327.14        371.66        74.40 o
  13   7   5         40.54         91.63        46.12 o
 -13   8   5      14757.87      15930.12       459.21 o
 -12   8   5        512.18        387.23        50.20 o
 -11   8   5      13210.23      11842.17       435.80 o
 -10   8   5       2042.83       2022.10       104.41 o
  -9   8   5      28834.30      28340.57       544.67 o
  -8   8   5        304.12        313.72        39.50 o
  -7   8   5      37841.80      34196.04      1018.49 o
  -6   8   5        187.90        196.98        40.44 o
  -5   8   5      28267.07      27386.15       542.91 o
  -4   8   5       3426.47       3604.33       199.75 o
  -3   8   5      57167.02      56366.15      1047.93 o
  -2   8   5       1445.77       1463.73        61.54 o
  -1   8   5      60929.25      56848.35      1268.25 o
   0   8   5       4573.05       4111.42       160.48 o
   1   8   5      51450.64      48658.57       896.48 o
   2   8   5       5372.65       5170.64       151.30 o
   3   8   5      32817.59      29688.26      1008.66 o
   4   8   5       4755.63       4467.50       156.42 o
   5   8   5      46802.63      45123.76       968.70 o
   6   8   5      11467.87      11772.95       279.64 o
   7   8   5      40898.03      39344.91       717.41 o
   8   8   5      12178.88      12066.76       260.74 o
   9   8   5      17840.54      17772.39       406.74 o
  10   8   5       6386.35       5891.92       233.00 o
  11   8   5      17021.11      16931.23       425.23 o
  12   8   5       7659.18       7842.93       236.84 o
  13   8   5      14179.83      14039.44       404.36 o
 -13   9   5       5262.80       5747.51       211.85 o
 -12   9   5        344.71        274.11        51.96 o
 -11   9   5       5781.90       5649.87       256.83 o
 -10   9   5        555.46        608.46        62.05 o
  -9   9   5      12255.46      11674.05       307.32 o
  -8   9   5       4621.48       4330.72       130.68 o
  -7   9   5       4815.61       4454.02       135.30 o
  -6   9   5        567.99        632.03        56.27 o
  -5   9   5       4331.27       4430.21       143.89 o
  -4   9   5       4901.40       5203.84       215.86 o
  -3   9   5      12834.39      12845.11       390.23 o
  -2   9   5       9279.55       9850.24       311.38 o
  -1   9   5       2044.92       1596.21       100.32 o
   0   9   5        647.91        671.64        38.04 o
   1   9   5       1310.96       1038.57       106.01 o
   2   9   5        788.61        733.23        42.21 o
   3   9   5        544.27        534.16        40.23 o
   4   9   5        970.54        847.17        53.56 o
   5   9   5        170.07        212.90        34.84 o
   6   9   5        570.48        483.91        81.64 o
   7   9   5          3.48         12.51        31.93 o
   8   9   5        938.83       1061.75        66.95 o
   9   9   5        214.32        239.46        65.10 o
  10   9   5         10.25         16.50        37.50 o
  11   9   5         35.44         38.38        39.61 o
  12   9   5        103.74        124.66        44.34 o
  13   9   5        282.00        263.67        45.16 o
 -13  10   5       2194.78       2295.60       112.82 o
 -12  10   5       4614.45       4371.14       202.30 o
 -11  10   5       2369.05       2470.77       111.13 o
 -10  10   5       5619.49       5437.82       210.30 o
  -9  10   5      11217.75      10819.30       323.52 o
  -8  10   5       1648.70       1346.96       114.41 o
  -7  10   5       1675.87       1715.40        83.63 o
  -6  10   5        311.63        403.14        50.66 o
  -5  10   5      10207.10      10035.01       249.01 o
  -4  10   5        980.20        897.60        71.20 o
  -3  10   5      23181.29      22734.96       437.75 o
  -2  10   5       5482.10       5289.65       202.50 o
  -1  10   5      13754.41      12950.77       313.70 o
   0  10   5       1650.83       1709.21       149.64 o
   1  10   5      12291.90      11945.66       500.95 o
   2  10   5         21.95         33.29        39.22 o
   3  10   5      21991.38      21986.06       408.14 o
   4  10   5      10914.77      10885.55       202.52 o
   5  10   5       4356.86       3924.92       128.29 o
   6  10   5         70.90         92.46        25.56 o
   7  10   5       2068.72       2024.51        86.40 o
   8  10   5       1675.16       1582.38        85.81 o
   9  10   5       4714.71       4682.80       195.73 o
  10  10   5       5081.28       4668.32       352.45 o
  11  10   5         59.04         49.12        52.64 o
  12  10   5       1151.25       1101.66       134.95 o
 -12  11   5       7306.64       5791.37       444.26 o
 -11  11   5       4156.68       4577.13       179.21 o
 -10  11   5       6603.54       5891.42       219.89 o
  -9  11   5       7249.22       7851.17       345.25 o
  -8  11   5      17846.02      17268.76       450.31 o
  -7  11   5       8103.65       8029.02       201.86 o
  -6  11   5      10394.62       9647.00       223.79 o
  -5  11   5       3661.69       3722.11       159.68 o
  -4  11   5      11988.97      11169.74       269.38 o
  -3  11   5       3276.69       3396.26       123.97 o
  -2  11   5      20696.43      20625.83       469.10 o
  -1  11   5       6885.09       6977.49       208.58 o
   0  11   5      22544.76      22536.40       603.76 o
   1  11   5         41.92         86.56        28.35 o
   2  11   5      13941.13      14552.71       361.38 o
   3  11   5       3861.61       3961.10       208.77 o
   4  11   5      27620.11      27598.58       529.45 o
   5  11   5       6672.42       6345.28       169.68 o
   6  11   5      25005.47      23680.15       689.33 o
   7  11   5        966.86       1029.14        73.59 o
   8  11   5      27896.70      28713.42       655.20 o
   9  11   5        168.62        195.85        69.68 o
  10  11   5      13044.10      14257.57       432.19 o
  11  11   5       2869.39       2448.87       372.18 o
  12  11   5      10202.73       9816.70       420.86 o
 -12  12   5       1721.37       1604.65       190.57 o
 -11  12   5       6177.75       6108.46       198.80 o
 -10  12   5        134.70        188.52       114.51 o
  -9  12   5      10152.70      10981.54       365.92 o
  -8  12   5         43.04        124.16        52.15 o
  -7  12   5       9311.15       9626.82       254.08 o
  -6  12   5        537.54        567.19        68.08 o
  -5  12   5      14586.96      14419.54       295.04 o
  -4  12   5          6.71         28.18        36.34 o
  -3  12   5       8786.54       8704.97       262.65 o
  -2  12   5        127.99        173.32        56.30 o
  -1  12   5      22321.95      22032.82       433.82 o
   0  12   5        298.26        250.03        56.82 o
   1  12   5      17748.50      17580.23       510.28 o
   2  12   5         51.69        108.43        43.77 o
   3  12   5      10284.12      10732.91       394.12 o
   4  12   5         23.40        109.51        53.57 o
   5  12   5      15928.71      15110.46       414.66 o
   6  12   5       1720.86       1461.32       106.32 o
   7  12   5      18682.17      18776.91       793.36 o
   8  12   5        237.97        251.31        53.24 o
   9  12   5      10875.19      11285.81       533.08 o
  10  12   5        742.25        828.05        91.30 o
  11  12   5       6495.39       5774.82       852.39 o
 -11  13   5          8.91          0.55        35.15 o
 -10  13   5      38272.45      38587.03       963.03 o
  -9  13   5        205.57        221.30        65.96 o
  -8  13   5      33148.59      32503.21       716.77 o
  -7  13   5       1282.81       1133.45        99.49 o
  -6  13   5      57307.24      57617.54      1971.12 o
  -5  13   5       1713.10       1850.03       113.04 o
  -4  13   5      73925.95      73759.79      1248.83 o
  -3  13   5         72.70        137.22        53.20 o
  -2  13   5      50713.26      49407.04      1203.24 o
  -1  13   5       2482.48       2398.54       350.45 o
   0  13   5      74493.37      75537.43      1449.98 o
   1  13   5       5886.54       5679.00       173.09 o
   2  13   5      64409.14      66057.31      1113.00 o
   3  13   5       5213.01       4920.17       412.26 o
   4  13   5      62938.75      63357.90      1272.86 o
   5  13   5       5091.65       4659.91       200.12 o
   6  13   5      38517.59      37090.88      1178.83 o
   7  13   5      12877.90      13412.63       601.89 o
   8  13   5      30357.66      30553.95      1307.31 o
   9  13   5       9524.90       8456.67       532.99 o
  10  13   5      21870.63      21355.38       569.86 o
  11  13   5      10562.55       8462.42      1365.66 o
 -10  14   5       4428.11       4267.93       284.58 o
  -9  14   5        309.68        309.47        64.63 o
  -8  14   5       1679.27       1952.51       104.48 o
  -7  14   5        142.16        182.87        70.30 o
  -6  14   5       5056.77       5665.93       259.89 o
  -5  14   5         31.90         31.71        71.76 o
  -4  14   5        773.61        941.96       114.73 o
  -3  14   5        219.49        186.47        75.39 o
  -2  14   5       4505.78       4903.17       347.18 o
  -1  14   5        185.17        142.06        64.92 o
   0  14   5       8338.32       8459.24       350.81 o
   1  14   5          7.92         51.32        40.01 o
   2  14   5        153.71        167.53        45.79 o
   3  14   5       1851.71       1930.65       157.35 o
   4  14   5         20.59         95.06        54.22 o
   5  14   5         79.90         98.66        65.46 o
   6  14   5         20.08        152.47        95.20 o
   7  14   5          7.44        139.40        76.20 o
   8  14   5        230.64        219.09        85.38 o
   9  14   5         56.20         46.76        47.79 o
  10  14   5        921.22        904.04       109.61 o
 -10  15   5       1659.75       1732.02       106.21 o
  -9  15   5        115.90        164.90        49.01 o
  -8  15   5       3023.81       3065.08       119.73 o
  -7  15   5        122.06        253.92        79.06 o
  -6  15   5       3510.32       3809.09       165.80 o
  -5  15   5        168.67        182.19        56.44 o
  -4  15   5        642.51        558.33        72.03 o
  -3  15   5        214.26        213.52        67.75 o
  -2  15   5       2680.22       2769.67       159.04 o
  -1  15   5        364.92        335.86        54.42 o
   0  15   5       3187.26       3254.13       219.68 o
   1  15   5       1795.75       1788.03        93.45 o
   2  15   5       4121.34       4133.27       166.15 o
   3  15   5        163.19        133.41        76.79 o
   4  15   5       3255.93       3066.41       182.00 o
   5  15   5       1386.38       1148.50        88.79 o
   6  15   5       3887.00       3653.76       261.39 o
   7  15   5        992.90       1041.22       128.91 o
   8  15   5       2816.56       2511.11       181.00 o
   9  15   5       1421.65        983.57       146.72 o
  -9  16   5         10.18         -1.45        32.22 o
  -8  16   5       6673.62       6299.58       194.36 o
  -7  16   5        175.74        197.28        46.13 o
  -6  16   5       2954.84       3086.93       141.39 o
  -5  16   5       1388.31       1442.45       100.33 o
  -4  16   5       7073.59       7528.49       242.95 o
  -3  16   5       1204.87       1313.55        95.55 o
  -2  16   5       6392.48       5893.71       240.27 o
  -1  16   5        108.52        125.27        42.79 o
   0  16   5       2217.70       2199.55       116.25 o
   1  16   5        703.69        659.03        58.52 o
   2  16   5       2234.36       1968.64       127.10 o
   3  16   5        161.13        245.96        65.89 o
   4  16   5       1726.39       1814.21       231.47 o
   5  16   5       1080.83       1027.85       208.84 o
   6  16   5        147.64        152.32        72.31 o
   7  16   5        315.61        369.66        82.62 o
   8  16   5        357.78        363.79        71.12 o
  -8  17   5      15358.75      15120.84       420.42 o
  -7  17   5        635.53        683.73        55.01 o
  -6  17   5       8505.96       8573.55       213.35 o
  -5  17   5       2326.78       2242.95       114.96 o
  -4  17   5      12051.33      12002.63       332.07 o
  -3  17   5        254.24        266.58       101.55 o
  -2  17   5      15863.76      15366.03       496.99 o
  -1  17   5       1731.82       1731.31        97.94 o
   0  17   5      14641.65      13965.81       348.26 o
   1  17   5        483.78        455.74        57.38 o
   2  17   5      17685.37      16162.57       549.66 o
   3  17   5       1625.74       1612.55       117.67 o
   4  17   5      11976.32      11206.53       707.96 o
   5  17   5       2199.05       1931.80       176.63 o
   6  17   5       5632.11       6002.91       314.68 o
   7  17   5       2190.32       1974.69       150.54 o
  -6  18   5       3002.34       2926.22       125.72 o
  -5  18   5       8142.36       8577.76       204.89 o
  -4  18   5         59.89         52.06        39.76 o
  -3  18   5       8487.58       8751.53       448.06 o
  -2  18   5        761.05        766.42        87.53 o
  -1  18   5      11596.66      11097.46       281.70 o
   0  18   5       1067.42       1135.64        79.10 o
   1  18   5       9568.64       9334.73       704.41 o
   2  18   5         75.29         98.79        52.44 o
   3  18   5      10499.35       9934.19       441.15 o
   4  18   5       1051.72       1102.02       133.15 o
   5  18   5       9208.50       9754.70       431.44 o
   6  18   5        765.68        997.84       108.50 o
  -5  19   5        721.18        766.86        49.59 o
  -4  19   5       7509.91       7101.03       197.94 o
  -3  19   5        124.45        178.52        54.56 o
  -2  19   5       9326.01       9271.39       296.22 o
  -1  19   5        122.36        120.48        44.14 o
   0  19   5       7566.36       7124.11       171.91 o
   1  19   5        101.86        186.34        51.94 o
   2  19   5       9007.40       8877.97       442.58 o
   3  19   5        348.64        319.43        68.99 o
   4  19   5       7436.76       7692.41       347.09 o
  -1  20   5      18594.87      17847.35       450.73 o
   0  20   5        394.58        385.34        44.27 o
   1  20   5      16565.26      15908.15       547.50 o
 -15   0   6      10698.87      12080.06       500.18 o
 -14   0   6      27398.36      29652.91      2522.02 o
 -13   0   6      19934.09      19332.09       542.07 o
 -12   0   6      32634.11      32987.77       853.68 o
 -11   0   6      28336.73      27374.89       733.05 o
 -10   0   6      22900.92      21939.15       866.26 o
  -9   0   6      40063.64      35484.75      1005.26 o
  -8   0   6      66671.54      61791.64      1412.81 o
  -7   0   6      59730.08      56680.95      1291.75 o
  -6   0   6     101740.90      96528.33      3040.20 o
  -5   0   6      99387.32      96485.64      3018.96 o
  -4   0   6     118859.21     110775.25      3435.56 o
  -3   0   6      38317.29      36534.80      1181.31 o
  -2   0   6      47177.14      39613.17      1264.94 o
  -1   0   6      93304.51      86568.17      2667.86 o
   0   0   6      75556.58      73093.59      2257.92 o
   1   0   6      77597.50      74582.30      2306.16 o
   2   0   6      13274.91      13113.16       456.84 o
   3   0   6     119753.07     127888.84      3932.83 o
   4   0   6     105396.90     114439.06      3545.36 o
   5   0   6     120747.61     120198.39      3690.24 o
   6   0   6       9258.72       8650.76       317.68 o
   7   0   6     143226.39     147056.41      7693.62 o
   8   0   6       9999.02       9741.87       269.02 o
   9   0   6      61315.82      68383.77      1898.65 o
  10   0   6      12838.22      13816.09       429.48 o
  11   0   6      30436.77      32654.21      1187.15 o
  12   0   6       9243.89       9065.05       330.61 o
  13   0   6      30103.59      30644.25      1163.58 o
  14   0   6        912.12        903.93       261.88 o
 -15   1   6        201.20        148.68        45.07 o
 -14   1   6        293.38        439.33        52.36 o
 -13   1   6        734.98        756.21        56.99 o
 -12   1   6       2698.55       2744.18       110.22 o
 -11   1   6        326.14        393.89        53.51 o
 -10   1   6       2422.83       2089.50        83.65 o
  -9   1   6       1307.31       1289.51        56.55 o
  -8   1   6       4257.19       4278.13        97.76 o
  -7   1   6       2500.37       2337.72        88.90 o
  -6   1   6      10509.55       9953.75       292.86 o
  -5   1   6        316.89        425.51        92.04 o
  -4   1   6       2643.47       2883.39       112.96 o
  -3   1   6       7435.15       7807.59       217.14 o
  -2   1   6       4084.85       3947.11       126.75 o
  -1   1   6       1533.22       1574.53        96.24 o
   0   1   6      21242.03      20721.12       480.04 o
   1   1   6       7570.65       7877.25       205.26 o
   2   1   6       8877.80       8620.56       246.96 o
   3   1   6       9241.51       9596.55       223.97 o
   4   1   6       1603.09       1597.32        50.70 o
   5   1   6       9084.12       8613.78       326.67 o
   6   1   6       6455.09       6723.38       341.72 o
   7   1   6       3942.44       3841.44       107.03 o
   8   1   6       3591.65       3681.91       121.69 o
   9   1   6       1355.27       1416.19        65.09 o
  10   1   6       1491.75       1707.55        66.37 o
  11   1   6        148.05        175.65        45.57 o
  12   1   6       3334.19       3684.97       131.21 o
  13   1   6        140.60        235.59        58.00 o
  14   1   6       1702.52       1934.73       406.56 o
 -15   2   6       7113.34       6489.65       305.07 o
 -14   2   6       5136.93       5620.94       381.30 o
 -13   2   6      13313.88      13662.25       419.20 o
 -12   2   6       4775.51       5334.38       370.68 o
 -11   2   6      22974.31      21224.47       761.50 o
 -10   2   6       5200.25       5115.06       130.44 o
  -9   2   6      28112.61      26179.83       450.01 o
  -8   2   6       9127.18       9164.07       157.23 o
  -7   2   6      24128.89      22600.92       557.94 o
  -6   2   6       2127.71       2396.06       254.93 o
  -5   2   6      38898.59      37569.40      1236.45 o
  -4   2   6       1535.79       1787.66       178.20 o
  -3   2   6      72965.46      70821.29      1566.10 o
  -2   2   6       2819.64       3101.38       396.34 o
  -1   2   6      42968.95      41657.75      1309.49 o
   0   2   6      14713.97      15198.69       510.97 o
   1   2   6       8714.54      10473.67       365.81 o
   2   2   6        105.29        190.27        26.05 o
   3   2   6      19293.02      20366.25       483.28 o
   4   2   6       7826.23       8587.54       238.26 o
   5   2   6      22237.40      24753.07       577.92 o
   6   2   6      15859.73      15705.37      1574.66 o
   7   2   6      16672.68      16830.01       275.25 o
   8   2   6      17191.72      16867.96       270.29 o
   9   2   6      10768.08      11227.85       202.11 o
  10   2   6      10436.35      10647.52       218.74 o
  11   2   6      12349.79      12767.37       365.24 o
  12   2   6      12961.59      13180.47       313.87 o
  13   2   6      10553.82      12136.40       325.40 o
  14   2   6       8513.48       9403.69       363.72 o
 -14   3   6       7378.09       8754.62       415.35 o
 -13   3   6       6594.55       7155.80       253.70 o
 -12   3   6       2261.90       2634.96       128.75 o
 -11   3   6      14267.12      13781.01       346.43 o
 -10   3   6       9680.09       9896.44       208.85 o
  -9   3   6      12657.86      12515.80       206.70 o
  -8   3   6       4060.60       4199.06       121.71 o
  -7   3   6       8772.88       8919.54       286.41 o
  -6   3   6       2478.41       2574.03       132.08 o
  -5   3   6       1627.63       1695.36        63.79 o
  -4   3   6         86.11        161.74        42.16 o
  -3   3   6       1334.36       1628.08       103.31 o
  -2   3   6        920.03        891.87        65.67 o
  -1   3   6      18299.24      18316.37       426.93 o
   0   3   6       3147.97       3967.48       119.49 o
   1   3   6       9421.17       9543.06       279.34 o
   2   3   6        215.00        296.27        28.87 o
   3   3   6       1181.97       1276.55        68.58 o
   4   3   6       2277.55       2325.99       184.28 o
   5   3   6       1826.68       2049.70        86.46 o
   6   3   6       3780.25       4323.79       165.80 o
   7   3   6        175.20        240.48        30.71 o
   8   3   6        439.25        409.11        32.28 o
   9   3   6       1559.23       1538.87        91.47 o
  10   3   6        310.96        326.98        38.22 o
  11   3   6        338.41        414.36        68.42 o
  12   3   6        101.67        107.73        34.28 o
  13   3   6          1.48         32.12        37.11 o
  14   3   6         20.45         68.05        34.28 o
 -14   4   6      11001.52      12632.34       393.07 o
 -13   4   6       2364.41       2367.13       130.42 o
 -12   4   6      13935.11      12670.13       425.94 o
 -11   4   6        803.74        726.19        57.02 o
 -10   4   6      10049.46       9737.83       193.36 o
  -9   4   6        279.49        295.39        29.99 o
  -8   4   6      24590.88      22828.68       528.95 o
  -7   4   6        670.36        894.27        60.83 o
  -6   4   6       3594.33       2986.93       130.30 o
  -5   4   6      15315.04      16551.77       425.74 o
  -4   4   6       9215.83       9564.80       262.35 o
  -3   4   6       8611.89       8503.47       364.97 o
  -2   4   6       9032.37       8899.06       181.03 o
  -1   4   6       9423.50       9378.09       501.93 o
   0   4   6      31277.54      31417.02      2283.37 o
   1   4   6        141.66        144.67        22.62 o
   2   4   6      21640.98      22437.02       428.37 o
   3   4   6       1884.94       2120.68        84.97 o
   4   4   6       3205.51       2950.56       273.70 o
   5   4   6        563.60        477.82        41.14 o
   6   4   6       7043.66       7302.38       197.19 o
   7   4   6       1293.55       1554.24        56.88 o
   8   4   6       4371.48       3877.49       134.18 o
   9   4   6       2702.58       2680.01       128.64 o
  10   4   6       4919.40       4950.69       169.01 o
  11   4   6       3778.50       3794.81       141.34 o
  12   4   6        543.80        522.07        80.22 o
  13   4   6       3004.16       2871.66       126.71 o
  14   4   6        474.49        484.18        50.12 o
 -14   5   6      16478.53      19032.07       532.58 o
 -13   5   6      13130.66      13372.03       611.45 o
 -12   5   6      20135.21      19925.01      1976.11 o
 -11   5   6       4589.98       4590.34       176.15 o
 -10   5   6      32500.62      30863.44       594.82 o
  -9   5   6      33300.00      31112.59       566.98 o
  -8   5   6      58647.55      53222.20      1014.49 o
  -7   5   6      12088.92      11449.71       234.30 o
  -6   5   6      61994.80      62267.67      2001.85 o
  -5   5   6      11518.56      11377.33       312.91 o
  -4   5   6      37051.97      36615.12       697.77 o
  -3   5   6       6172.29       6457.18       156.85 o
  -2   5   6      71976.90      76555.48      1383.75 o
  -1   5   6      33517.59      35743.90       946.64 o
   0   5   6      37964.10      38661.26       885.12 o
   1   5   6      24083.28      24834.47       465.12 o
   2   5   6      35175.86      34012.37       632.43 o
   3   5   6      14954.61      14343.32       368.56 o
   4   5   6      23638.77      23648.18       568.59 o
   5   5   6      14578.79      14230.03       319.80 o
   6   5   6      39765.61      38583.85       549.72 o
   7   5   6      27173.43      26302.95       407.87 o
   8   5   6      35669.47      34143.18       861.97 o
   9   5   6      27242.99      27155.19       779.95 o
  10   5   6      23103.18      22424.31       394.70 o
  11   5   6       9331.71       9187.93       347.18 o
  12   5   6      24895.82      24057.50       538.70 o
  13   5   6       8870.94       8889.48       584.96 o
 -14   6   6        827.99       1194.85       140.30 o
 -13   6   6        471.17        501.77       122.34 o
 -12   6   6        806.60        809.18       104.23 o
 -11   6   6       1482.78       1323.77        96.85 o
 -10   6   6       1088.37       1213.46        84.02 o
  -9   6   6        392.22        362.31        42.87 o
  -8   6   6        297.62        432.49        49.74 o
  -7   6   6        239.11        331.87        32.65 o
  -6   6   6      11290.72      11894.91       469.99 o
  -5   6   6        353.65        311.74        44.19 o
  -4   6   6       6410.40       6959.33       230.38 o
  -3   6   6         58.29         69.12        23.69 o
  -2   6   6       3445.58       3622.65       114.64 o
  -1   6   6       2066.68       2009.03       120.65 o
   0   6   6      14242.81      15371.91      1272.88 o
   1   6   6       3879.73       4131.60       206.17 o
   2   6   6       5254.83       5325.98       130.11 o
   3   6   6       6202.19       5735.71       217.15 o
   4   6   6      19739.22      21227.17      1098.40 o
   5   6   6      15511.70      15417.75       442.59 o
   6   6   6       6590.92       6557.39       161.15 o
   7   6   6       6230.30       6489.41       189.56 o
   8   6   6        905.70        920.01        60.95 o
   9   6   6       1764.46       1840.36        72.46 o
  10   6   6        543.82        692.57        61.17 o
  11   6   6       4870.29       5548.67       174.38 o
  12   6   6        207.86        216.42        44.39 o
  13   6   6       2522.74       2570.10       165.62 o
 -14   7   6       8134.68       8544.19       277.54 o
 -13   7   6      25428.03      26639.62       707.99 o
 -12   7   6      11814.27      11900.09       389.95 o
 -11   7   6      21703.03      19920.33       620.19 o
 -10   7   6      26243.28      25674.02       502.49 o
  -9   7   6      38093.91      36435.31       657.24 o
  -8   7   6      30796.41      28190.20       469.49 o
  -7   7   6      59440.98      51765.32      1150.82 o
  -6   7   6      49379.70      46002.29      1544.91 o
  -5   7   6      43285.19      41952.53       990.28 o
  -4   7   6      49792.18      49413.61      1148.26 o
  -3   7   6      69028.00      68746.85      1548.04 o
  -2   7   6      91475.23      90672.03      2009.64 o
  -1   7   6      76666.24      77061.30      3469.15 o
   0   7   6      98837.63      93777.91      2312.50 o
   1   7   6      81432.09      80204.83      3130.86 o
   2   7   6      98244.60      95715.80      1719.28 o
   3   7   6      22699.65      20772.65       612.56 o
   4   7   6     110185.93     106712.91      6248.17 o
   5   7   6      32551.22      32057.93       812.75 o
   6   7   6      87085.70      83265.87      1224.39 o
   7   7   6      12450.64      12513.49       238.26 o
   8   7   6      89074.73      87513.33      1097.91 o
   9   7   6       3350.97       3581.21       103.78 o
  10   7   6      44573.75      44445.70       939.36 o
  11   7   6       3122.77       3123.02       152.43 o
  12   7   6      45603.49      44163.45      1030.26 o
  13   7   6       1357.93       1334.31        83.08 o
 -13   8   6       1290.46       1370.04       105.02 o
 -12   8   6        700.72        716.62        72.27 o
 -11   8   6       1903.47       2082.66       105.73 o
 -10   8   6       2426.71       2362.66       133.24 o
  -9   8   6        885.89        888.19        64.34 o
  -8   8   6       1715.16       1666.48        76.71 o
  -7   8   6       6732.57       6642.96       190.61 o
  -6   8   6       9115.84       8032.00       236.08 o
  -5   8   6       7430.35       7705.20       181.29 o
  -4   8   6      11870.88      12369.85       739.60 o
  -3   8   6       2662.42       2663.75       109.74 o
  -2   8   6       6322.25       5864.77       181.74 o
  -1   8   6       1820.94       2001.37        86.79 o
   0   8   6       8453.18       7522.88       156.39 o
   1   8   6        752.12        986.25        58.29 o
   2   8   6       1431.48       1194.28        55.05 o
   3   8   6         39.69         58.03        19.38 o
   4   8   6       2516.05       2108.28        76.68 o
   5   8   6       1007.82        912.23        71.52 o
   6   8   6       1248.15       1322.27        70.34 o
   7   8   6       2658.61       2609.04       101.59 o
   8   8   6       1389.17       1433.23        64.36 o
   9   8   6        710.60        680.91        47.28 o
  10   8   6         37.09         66.43        40.31 o
  11   8   6         12.43         89.48        48.89 o
  12   8   6        170.79        112.85        45.63 o
  13   8   6        664.77        721.94        71.87 o
 -13   9   6         45.00         94.92        43.79 o
 -12   9   6       5073.95       5130.87       328.87 o
 -11   9   6        397.01        490.37        56.89 o
 -10   9   6       3439.28       3434.72       163.39 o
  -9   9   6        463.59        368.98        41.82 o
  -8   9   6       8016.43       7690.45       193.64 o
  -7   9   6        232.73        240.29        36.97 o
  -6   9   6      11790.82      11444.53       315.39 o
  -5   9   6         24.85        118.00        33.05 o
  -4   9   6       5230.11       5463.02       181.18 o
  -3   9   6        122.68        136.07        29.91 o
  -2   9   6         97.57        135.23        28.65 o
  -1   9   6        559.04        588.69        44.02 o
   0   9   6       3445.20       3405.23       121.89 o
   1   9   6       1926.98       1779.50       142.66 o
   2   9   6       5138.20       5685.97       146.56 o
   3   9   6         54.40         89.00        26.09 o
   4   9   6         98.07        139.81        23.11 o
   5   9   6       1741.45       1645.57        82.61 o
   6   9   6       1039.12       1061.75        55.74 o
   7   9   6       2576.36       2438.46        95.95 o
   8   9   6       1179.66       1308.98        85.80 o
   9   9   6       3615.82       3485.73       175.38 o
  10   9   6       3621.48       3733.36       157.60 o
  11   9   6       4457.37       4275.85       164.32 o
  12   9   6       1793.47       1872.03       112.90 o
 -13  10   6      11130.55      11181.26       386.83 o
 -12  10   6       3783.93       4250.30       177.81 o
 -11  10   6      12991.51      12483.95       293.54 o
 -10  10   6       1081.51       1302.33        85.52 o
  -9  10   6      14877.65      14358.08       391.80 o
  -8  10   6       7035.12       6704.37       237.35 o
  -7  10   6       1697.59       1731.61        97.12 o
  -6  10   6       2502.44       2422.62       125.89 o
  -5  10   6       1461.99       1630.25        88.00 o
  -4  10   6         29.76         46.06        30.98 o
  -3  10   6       2387.09       2280.91        96.42 o
  -2  10   6        341.41        382.65        55.38 o
  -1  10   6       2033.24       1775.26        89.72 o
   0  10   6        144.70        291.27        51.96 o
   1  10   6        661.68        645.32        75.40 o
   2  10   6       1748.55       1825.06       113.77 o
   3  10   6       1638.28       1579.14        77.90 o
   4  10   6       4855.50       4635.29       115.45 o
   5  10   6       1544.90       1415.01        63.22 o
   6  10   6         21.08         57.39        30.99 o
   7  10   6       3099.49       3065.25       107.75 o
   8  10   6       4375.39       4356.97       189.11 o
   9  10   6        749.08        779.85        84.46 o
  10  10   6        121.85        117.16        47.98 o
  11  10   6       2477.39       2386.86       239.54 o
  12  10   6         41.72         45.76        64.41 o
 -12  11   6         37.25         52.73        48.59 o
 -11  11   6      18371.05      18599.07       473.41 o
 -10  11   6       2607.18       2478.80       138.03 o
  -9  11   6      13493.08      13179.36       370.37 o
  -8  11   6       7928.26       7527.34       215.84 o
  -7  11   6      17204.42      16088.57       290.97 o
  -6  11   6       8265.55       8116.46       228.61 o
  -5  11   6      22774.42      23183.41       537.11 o
  -4  11   6      12733.30      13206.85       302.00 o
  -3  11   6       4477.03       4445.43       145.60 o
  -2  11   6      20787.81      20656.13       471.84 o
  -1  11   6      17070.96      17153.70       337.59 o
   0  11   6      24826.96      25302.01       666.04 o
   1  11   6      15590.76      15563.34       371.58 o
   2  11   6       9685.47       9597.06       270.55 o
   3  11   6       8423.71       7927.11       587.38 o
   4  11   6       5003.94       4596.65       194.59 o
   5  11   6       5673.62       5826.04       178.20 o
   6  11   6       4562.85       4188.23       201.06 o
   7  11   6       2445.80       2666.47       116.43 o
   8  11   6       6518.49       6817.74       238.70 o
   9  11   6       6626.34       7269.23       520.94 o
  10  11   6       6533.62       5918.88       366.37 o
  11  11   6         34.42        203.30        83.20 o
  12  11   6       7690.90       7567.82       343.83 o
 -12  12   6      12745.63      10811.46       816.46 o
 -11  12   6      10746.47      10799.34       288.55 o
 -10  12   6       9450.94       9324.68       333.32 o
  -9  12   6      21065.71      20577.29       495.78 o
  -8  12   6      17290.77      16957.19       534.20 o
  -7  12   6      37121.15      36190.61       792.42 o
  -6  12   6      13302.13      13409.11       282.79 o
  -5  12   6      27586.64      27756.44       765.10 o
  -4  12   6       7796.67       7843.94       218.50 o
  -3  12   6      21210.59      21522.38       503.54 o
  -2  12   6       8819.03       8711.00       292.90 o
  -1  12   6      52647.77      51651.81      1026.63 o
   0  12   6       9409.92      10219.26       282.72 o
   1  12   6      16558.84      16161.96       398.87 o
   2  12   6       8302.53       8783.54       261.69 o
   3  12   6      27661.62      28774.50       805.92 o
   4  12   6       7422.09       8146.48       293.37 o
   5  12   6      31422.84      31540.22       700.94 o
   6  12   6       6951.85       7427.47       252.61 o
   7  12   6      28878.97      28811.79       808.92 o
   8  12   6      14036.54      14360.34       386.35 o
   9  12   6      22584.01      22063.51       874.78 o
  10  12   6      10867.63      10731.94       741.21 o
  11  12   6      21837.33      20791.27       764.68 o
 -11  13   6        172.73        227.06        41.72 o
 -10  13   6       1624.52       1725.13       117.40 o
  -9  13   6        181.96        270.38        63.57 o
  -8  13   6       3221.05       3135.73       135.26 o
  -7  13   6        156.83        234.57        64.57 o
  -6  13   6       3725.44       3651.04       206.02 o
  -5  13   6       1127.50       1092.76        78.47 o
  -4  13   6       1627.24       1828.02       118.03 o
  -3  13   6       2685.00       2531.71       166.40 o
  -2  13   6      11645.96      11119.98       391.36 o
  -1  13   6       6521.95       5990.09       208.51 o
   0  13   6       5280.39       5463.16       242.38 o
   1  13   6        455.59        529.03        59.79 o
   2  13   6      17093.17      16569.71       416.52 o
   3  13   6       4997.05       4666.80       244.47 o
   4  13   6      15280.44      14704.47       578.17 o
   5  13   6       5808.09       5046.70       254.10 o
   6  13   6       9098.73       8307.14       265.17 o
   7  13   6       3387.37       3815.75       275.22 o
   8  13   6       7594.61       7810.83       285.53 o
   9  13   6        486.02        541.76       151.04 o
  10  13   6       5118.51       4762.06       278.09 o
 -10  14   6      10521.64      10845.54       354.44 o
  -9  14   6      10585.64      10575.57       349.57 o
  -8  14   6      11285.91      11714.46       284.87 o
  -7  14   6       9101.93       8912.32       277.73 o
  -6  14   6      24018.51      24414.27       695.11 o
  -5  14   6      16252.84      16443.37       426.22 o
  -4  14   6      21851.08      21976.95       525.76 o
  -3  14   6      29072.77      29937.42       976.29 o
  -2  14   6      23119.01      24084.09       991.22 o
  -1  14   6      31271.67      31452.90       843.12 o
   0  14   6      26900.51      27669.90       678.64 o
   1  14   6      28007.83      27060.06       525.86 o
   2  14   6      18749.11      19367.95       536.82 o
   3  14   6      36367.00      36331.55       980.50 o
   4  14   6      11990.15      12633.44       440.83 o
   5  14   6      45038.50      44056.70      1517.44 o
   6  14   6       6476.34       6597.15       491.66 o
   7  14   6      28547.81      28730.49      1067.91 o
   8  14   6       2682.64       2760.40       142.02 o
   9  14   6      22977.49      22049.77       535.45 o
  10  14   6        616.38        721.35        93.63 o
 -10  15   6       6209.29       5761.16       219.41 o
  -9  15   6       2116.87       2255.05       183.39 o
  -8  15   6       5793.37       6003.68       174.60 o
  -7  15   6       2293.44       2474.48       128.39 o
  -6  15   6       7051.49       7116.10       237.28 o
  -5  15   6       5181.12       5012.77       195.03 o
  -4  15   6       6567.50       6521.47       226.32 o
  -3  15   6       6443.25       6482.31       223.62 o
  -2  15   6       3404.21       2983.11       164.91 o
  -1  15   6       1123.90       1135.99       112.18 o
   0  15   6        320.03        274.24        69.73 o
   1  15   6       3106.58       3357.45       129.74 o
   2  15   6         20.39         28.44        34.93 o
   3  15   6       2882.22       3232.85       192.01 o
   4  15   6       1389.09       1417.93       124.81 o
   5  15   6       3282.89       2935.46       231.16 o
   6  15   6        630.84        655.42       117.86 o
   7  15   6        683.13        694.02       109.75 o
   8  15   6        258.08        343.55        77.05 o
   9  15   6         36.56         36.53        29.20 o
  -9  16   6         62.62         29.13        31.27 o
  -8  16   6       2456.40       2510.01       111.88 o
  -7  16   6         18.87         34.42        40.33 o
  -6  16   6       3277.12       3491.62       148.56 o
  -5  16   6         25.01         24.84        44.04 o
  -4  16   6       7137.37       7141.44       233.20 o
  -3  16   6       2241.98       2190.49       119.81 o
  -2  16   6       1991.52       1882.64       125.07 o
  -1  16   6       3214.31       3189.75       139.15 o
   0  16   6       7070.49       7374.83       230.33 o
   1  16   6       1229.95       1237.94       121.45 o
   2  16   6       2784.22       2708.41       150.87 o
   3  16   6       5203.46       5044.82       321.81 o
   4  16   6        295.83        373.61        71.24 o
   5  16   6       2126.69       2099.60       128.92 o
   6  16   6         50.85         49.40        57.35 o
   7  16   6       1992.06       1802.72       153.08 o
   8  16   6        123.21         83.06        56.19 o
  -8  17   6       4205.51       4138.07       186.68 o
  -7  17   6        540.46        523.17        56.23 o
  -6  17   6       2081.67       2354.46        98.15 o
  -5  17   6         44.77         39.98        45.55 o
  -4  17   6        529.14        658.45        68.49 o
  -3  17   6        485.93        314.41       110.98 o
  -2  17   6       1796.03       1858.72        99.73 o
  -1  17   6        117.79        116.38        44.04 o
   0  17   6       1943.48       2078.91       107.59 o
   1  17   6        422.03        548.82        61.69 o
   2  17   6        785.70        829.14        67.66 o
   3  17   6       1191.36       1527.55       116.59 o
   4  17   6       3389.18       3783.09       428.36 o
   5  17   6       1201.27       1137.52        85.25 o
   6  17   6       1124.88       1377.42       137.36 o
   7  17   6       1190.90       1375.82       121.47 o
  -6  18   6       8206.00       8055.44       195.71 o
  -5  18   6       6634.21       6891.15       174.51 o
  -4  18   6       8420.21       8120.41       232.26 o
  -3  18   6       6856.85       7029.44       389.66 o
  -2  18   6       5569.17       5375.96       223.51 o
  -1  18   6      11319.79      10753.95       406.65 o
   0  18   6       6290.61       6144.83       186.56 o
   1  18   6       8414.47       7695.21       315.32 o
   2  18   6       2527.75       2539.53       140.08 o
   3  18   6       9275.12       8447.44       391.33 o
   4  18   6       2464.53       2499.36       324.69 o
   5  18   6      10565.59      10350.53       443.20 o
   6  18   6       3886.80       4104.98       222.73 o
  -4  19   6      12557.56      12318.46       357.68 o
  -3  19   6       5601.07       5846.41       274.44 o
  -2  19   6      15538.45      15388.54       555.98 o
  -1  19   6       5275.90       5556.83       204.96 o
   0  19   6      10461.04      10227.08       234.88 o
   1  19   6       7837.06       7427.85       247.02 o
   2  19   6       8559.54       8381.09       265.29 o
   3  19   6       5529.25       5423.48       257.18 o
   4  19   6       9724.23      10204.08       421.55 o
 -15   1   7      22433.88      25120.94      2157.66 o
 -14   1   7       2013.10       2164.41        99.97 o
 -13   1   7      40053.13      39085.31       950.82 o
 -12   1   7       2181.81       2513.85       103.74 o
 -11   1   7      42434.54      39399.64       618.68 o
 -10   1   7         94.05        133.29        29.04 o
  -9   1   7      72475.70      69600.83      1686.76 o
  -8   1   7       1509.20       1718.09        55.61 o
  -7   1   7      79581.32      74012.19      2027.79 o
  -6   1   7        338.20        381.87        50.20 o
  -5   1   7     114371.35     107671.70      2379.74 o
  -4   1   7        505.70        714.67       156.24 o
  -3   1   7      77039.84      70854.88      1573.21 o
  -2   1   7        378.02        698.58       124.97 o
  -1   1   7     240398.89     234571.67      5049.97 o
   0   1   7         52.46        242.58        32.25 o
   1   1   7     107058.39     105189.38      2287.13 o
   2   1   7        265.64        371.70        35.47 o
   3   1   7      78052.95      84070.85      2566.46 o
   4   1   7        940.49       1194.74        55.75 o
   5   1   7     105976.61     105587.77      3600.06 o
   6   1   7       7378.58       7809.61       198.16 o
   7   1   7      88496.11      87606.81      1636.75 o
   8   1   7       1964.10       2480.31        77.28 o
   9   1   7      38018.94      39617.62       794.09 o
  10   1   7       4659.29       4987.01       123.61 o
  11   1   7      38037.29      39369.66       722.55 o
  12   1   7       3905.80       4394.97       144.32 o
  13   1   7      29142.70      29268.70      1093.08 o
  14   1   7       1994.43       2577.99       167.65 o
 -15   2   7       5448.32       5767.47       877.25 o
 -14   2   7          6.20         53.42        48.82 o
 -13   2   7       9632.39       9166.07       312.02 o
 -12   2   7        302.03        254.84        41.99 o
 -11   2   7      15439.46      14807.28       309.09 o
 -10   2   7        406.19        519.71        44.56 o
  -9   2   7       7951.51       7841.71       142.35 o
  -8   2   7        126.61        191.99        28.13 o
  -7   2   7      16990.10      15222.57       803.68 o
  -6   2   7       3796.78       4066.64       224.77 o
  -5   2   7      32342.41      31997.40       824.16 o
  -4   2   7       1183.22       1165.77        69.13 o
  -3   2   7      30384.47      29208.25       685.70 o
  -2   2   7       9674.31       9290.11       254.66 o
  -1   2   7      17765.51      18252.66       612.96 o
   0   2   7      45938.54      46849.22      1476.16 o
   1   2   7      48068.97      48332.11      1518.24 o
   2   2   7        109.93        191.37        28.77 o
   3   2   7      11569.74      12154.13       269.89 o
   4   2   7       4961.17       5120.27       115.90 o
   5   2   7       5295.97       5825.59       182.45 o
   6   2   7       6967.24       7051.51       306.67 o
   7   2   7       1561.47       1759.51        59.45 o
   8   2   7       4604.80       4813.93       105.80 o
   9   2   7        155.19        207.88        30.75 o
  10   2   7       3783.45       4208.53       120.86 o
  11   2   7         52.55         32.48        35.27 o
  12   2   7       2453.92       2821.49       112.80 o
  13   2   7        143.18        116.12        37.32 o
  14   2   7       2497.48       2858.64       156.26 o
 -14   3   7       5498.21       6037.51       544.02 o
 -13   3   7       2212.81       2278.90       113.28 o
 -12   3   7       7598.70       7454.71       234.31 o
 -11   3   7        476.50        717.06        78.43 o
 -10   3   7      12496.41      11558.76       262.29 o
  -9   3   7        140.21        129.21        23.56 o
  -8   3   7      17970.83      17660.95       380.77 o
  -7   3   7        948.26       1173.00        60.85 o
  -6   3   7      15749.79      15642.16       386.66 o
  -5   3   7       1211.03       1335.24       109.41 o
  -4   3   7      43445.49      42622.85      1381.81 o
  -3   3   7        571.70        411.75        52.18 o
  -2   3   7       6337.80       6658.67       262.43 o
  -1   3   7       1322.52       1498.07        80.47 o
   0   3   7      21967.84      24804.80      1417.83 o
   1   3   7       2194.57       2003.08       107.53 o
   2   3   7        440.15        646.18        51.94 o
   3   3   7       3581.47       4332.80       139.90 o
   4   3   7         12.81         82.48        27.49 o
   5   3   7        115.27        337.43        35.67 o
   6   3   7       1722.87       2184.26        91.06 o
   7   3   7         55.61        127.61        26.29 o
   8   3   7         51.24        130.73        26.43 o
   9   3   7        179.98        322.67        44.47 o
  10   3   7        172.69        159.74        39.35 o
  11   3   7         28.46        114.07        48.38 o
  12   3   7        306.56        322.21        48.45 o
  13   3   7        229.01        245.62        44.71 o
  14   3   7         46.01         65.98        30.80 o
 -14   4   7       9780.17      10901.38       550.93 o
 -13   4   7       6108.07       6595.77       269.02 o
 -12   4   7      13300.36      12588.54       415.48 o
 -11   4   7       6343.03       6285.86       203.29 o
 -10   4   7       4248.90       4159.21       122.90 o
  -9   4   7       4142.36       3955.06       106.44 o
  -8   4   7       4749.17       4284.36       164.22 o
  -7   4   7       7312.42       6822.30       148.21 o
  -6   4   7      13901.98      13685.33       477.36 o
  -5   4   7       3072.94       3169.26       128.20 o
  -4   4   7       8784.24       9240.18       253.19 o
  -3   4   7       6503.60       6060.26       230.60 o
  -2   4   7      11352.84      11279.70       292.04 o
  -1   4   7         69.22        362.66       202.13 o
   0   4   7      19078.03      19939.60      1461.49 o
   1   4   7       4110.68       4685.62       168.50 o
   2   4   7       8334.39       8618.45       188.78 o
   3   4   7       4149.01       4931.94       193.44 o
   4   4   7      10622.40      11668.35       311.26 o
   5   4   7       1451.66       1688.91        77.38 o
   6   4   7       9471.44       8490.09       225.11 o
   7   4   7        127.05        122.06        22.53 o
   8   4   7      10768.52      10517.25       211.68 o
   9   4   7         21.85         95.86        29.33 o
  10   4   7       9628.02       9400.04       251.08 o
  11   4   7        686.74        667.53        66.98 o
  12   4   7       9335.48       9806.92       289.71 o
  13   4   7         14.89         53.74        50.69 o
  14   4   7       5663.59       5849.02       386.30 o
 -14   5   7       4576.04       5485.41       219.19 o
 -13   5   7       2768.67       3272.35       256.32 o
 -12   5   7      11610.38      11891.64      1099.35 o
 -11   5   7       2831.38       2701.96       134.68 o
 -10   5   7       2450.18       2524.53       125.79 o
  -9   5   7        237.40        268.36        37.83 o
  -8   5   7       5921.78       6153.32       173.84 o
  -7   5   7       7709.64       7656.56       169.13 o
  -6   5   7      14848.21      15883.57       426.82 o
  -5   5   7       5424.77       6071.34       197.92 o
  -4   5   7       8956.67       8582.37       416.68 o
  -3   5   7        495.10        544.65        44.73 o
  -2   5   7        142.04        114.41        26.11 o
  -1   5   7      32151.17      36274.81       815.99 o
   0   5   7       8225.26       8133.96       561.54 o
   1   5   7      19781.97      21288.56       408.03 o
   2   5   7      16511.13      17824.86       352.71 o
   3   5   7       3481.34       2970.18        91.57 o
   4   5   7       4386.55       4762.67       131.56 o
   5   5   7      13330.95      13681.52       313.71 o
   6   5   7        616.33        566.50        42.84 o
   7   5   7      18552.87      17734.92       301.50 o
   8   5   7          6.78         52.30        29.33 o
   9   5   7       8502.80       9174.59       258.32 o
  10   5   7        516.29        591.56        70.88 o
  11   5   7       8281.20       8117.43       254.51 o
  12   5   7        981.77        959.66        78.11 o
  13   5   7       9062.26       8242.88       275.52 o
 -14   6   7      30012.08      34871.43      1225.16 o
 -13   6   7       4379.54       4588.93       299.46 o
 -12   6   7      29228.80      29899.71       772.61 o
 -11   6   7        391.01        543.17        59.57 o
 -10   6   7      55788.68      53266.57      1051.21 o
  -9   6   7       3300.31       3172.29       111.37 o
  -8   6   7     102040.33      94250.66      1372.37 o
  -7   6   7        654.96        572.11        43.58 o
  -6   6   7     134521.02     126960.18      2309.77 o
  -5   6   7       1339.67       1361.37        93.70 o
  -4   6   7      74437.34      73449.66      3577.30 o
  -3   6   7       8440.68       9253.84       249.52 o
  -2   6   7     152959.86     158394.66      3415.47 o
  -1   6   7        777.15        864.70        79.50 o
   0   6   7     133344.89     142841.75      4363.22 o
   1   6   7        397.01        474.53        77.02 o
   2   6   7     121683.31     120021.46      2136.39 o
   3   6   7       8371.96       8728.97       171.31 o
   4   6   7     164925.22     163882.38      4173.11 o
   5   6   7        783.36        886.41        64.60 o
   6   6   7     105196.52     102240.27      1351.09 o
   7   6   7       6663.88       6947.90       165.93 o
   8   6   7      88656.61      87946.87      1335.45 o
   9   6   7        561.41        677.89        56.98 o
  10   6   7      62018.49      62785.14      1135.96 o
  11   6   7       4991.23       4855.31       159.83 o
  12   6   7      53850.77      48895.52      1110.88 o
  13   6   7       5782.78       6389.86       287.76 o
 -14   7   7        773.30        701.40        74.56 o
 -13   7   7        522.70        631.53       138.43 o
 -12   7   7       2951.23       3108.72       142.97 o
 -11   7   7       3076.60       3234.13       132.89 o
 -10   7   7       2442.45       2409.60       117.58 o
  -9   7   7       3294.67       3254.48       120.93 o
  -8   7   7       3659.93       3550.58       117.13 o
  -7   7   7       2971.25       3079.90       158.52 o
  -6   7   7       6068.97       5862.32       222.22 o
  -5   7   7        212.25        372.54        53.43 o
  -4   7   7       3925.38       3991.80       196.72 o
  -3   7   7       3929.84       4628.07       162.73 o
  -2   7   7        817.70       1023.75        83.17 o
  -1   7   7         68.95        134.02        38.65 o
   0   7   7       5456.54       5888.53       218.67 o
   1   7   7       3576.38       3840.32       230.24 o
   2   7   7      11119.05      11649.18       252.84 o
   3   7   7        385.44        632.04        40.58 o
   4   7   7        252.79        215.88        40.22 o
   5   7   7        324.47        413.31        39.44 o
   6   7   7       2994.10       2946.41        86.60 o
   7   7   7        143.44        184.41        30.60 o
   8   7   7       1395.00       1313.12        63.50 o
   9   7   7        227.76        215.46        30.68 o
  10   7   7        467.18        450.02        61.76 o
  11   7   7          4.33         21.22        51.33 o
  12   7   7        694.96        762.17        76.14 o
  13   7   7        125.62        146.44        41.62 o
 -13   8   7       1203.80       1355.25       123.88 o
 -12   8   7      21160.43      21848.37       588.62 o
 -11   8   7         17.97         53.72        40.64 o
 -10   8   7      20114.87      20245.88       430.33 o
  -9   8   7       1166.37       1351.93        76.27 o
  -8   8   7      27804.93      25809.09       448.45 o
  -7   8   7         27.01         59.11        29.71 o
  -6   8   7      52127.41      49450.55       796.09 o
  -5   8   7        354.28        455.57        44.34 o
  -4   8   7      35162.25      33047.59       792.74 o
  -3   8   7       1314.14       1592.23        84.10 o
  -2   8   7      39498.15      39153.34       912.49 o
  -1   8   7        237.05        349.49        48.61 o
   0   8   7      76501.16      62068.10      1898.21 o
   1   8   7        401.47        417.25        36.15 o
   2   8   7      33204.05      30992.97       596.45 o
   3   8   7        488.79        470.64        36.45 o
   4   8   7      31991.30      29480.63       536.28 o
   5   8   7        794.08        642.70        51.23 o
   6   8   7      38006.45      36773.95       544.21 o
   7   8   7        788.56        919.06        84.90 o
   8   8   7      23806.38      23939.70       362.84 o
   9   8   7         79.10         96.81        37.16 o
  10   8   7      20864.65      20596.50       595.25 o
  11   8   7        504.16        525.32        67.21 o
  12   8   7      15906.71      15756.77       433.70 o
  13   8   7       1590.12       1689.04       170.71 o
 -13   9   7        287.18        318.34        55.02 o
 -12   9   7       6877.11       7697.69       269.07 o
 -11   9   7        436.95        459.52        57.06 o
 -10   9   7      14290.42      14034.18       329.94 o
  -9   9   7        669.27        575.20        59.95 o
  -8   9   7      15473.24      14753.19       303.02 o
  -7   9   7       1304.59       1202.11        68.48 o
  -6   9   7      19570.35      19188.06       400.61 o
  -5   9   7          5.87         38.93        32.38 o
  -4   9   7       9938.74       9794.29       271.58 o
  -3   9   7        560.72        662.96        41.79 o
  -2   9   7      15398.19      15654.67       340.22 o
  -1   9   7        341.69        262.95        55.78 o
   0   9   7       6035.15       5981.75       190.34 o
   1   9   7       3329.34       3173.11       199.03 o
   2   9   7       2821.93       2604.11        80.34 o
   3   9   7       2934.66       3021.33        85.29 o
   4   9   7       1709.17       1702.43        65.18 o
   5   9   7       2124.00       2127.69       110.38 o
   6   9   7       1593.94       1678.04        70.07 o
   7   9   7        521.64        576.83        42.33 o
   8   9   7          6.27          9.01        28.44 o
   9   9   7        852.24        921.48        90.80 o
  10   9   7        376.36        350.20        50.49 o
  11   9   7        209.69        255.50        49.85 o
  12   9   7         24.47         55.14        32.45 o
 -13  10   7       8024.62       8047.38       246.15 o
 -12  10   7        389.85        469.89        55.55 o
 -11  10   7       7138.87       7047.90       199.45 o
 -10  10   7       3096.86       2987.61       126.97 o
  -9  10   7       5448.52       5212.66       172.88 o
  -8  10   7       2709.98       2452.00        90.83 o
  -7  10   7       8468.00       7859.45       198.24 o
  -6  10   7       6217.92       6100.92       257.68 o
  -5  10   7      10564.82      10696.73       399.36 o
  -4  10   7      18072.84      17670.33       586.52 o
  -3  10   7       3000.17       2841.98       109.18 o
  -2  10   7       3307.17       3592.95       238.03 o
  -1  10   7       4054.11       3557.80       166.99 o
   0  10   7      17250.85      16688.59       375.67 o
   1  10   7       1296.67       1390.39       120.43 o
   2  10   7      15603.05      15123.88       356.41 o
   3  10   7         43.89         74.51        28.42 o
   4  10   7       9207.54       9378.49       184.67 o
   5  10   7         44.93         60.47        22.71 o
   6  10   7       5782.02       5285.10       232.32 o
   7  10   7         15.69         39.24        24.53 o
   8  10   7       6587.47       7235.55       297.08 o
   9  10   7        115.52        213.80        71.32 o
  10  10   7       1512.35       1414.61        99.17 o
  11  10   7        214.34        278.51        63.10 o
  12  10   7       1214.53       1321.02       137.89 o
 -12  11   7       4534.86       4640.48       147.20 o
 -11  11   7       6659.96       6249.99       176.37 o
 -10  11   7       4175.47       4535.70       173.27 o
  -9  11   7      15975.80      15496.88       409.70 o
  -8  11   7       3982.77       4220.16       138.95 o
  -7  11   7      13107.12      12413.84       241.52 o
  -6  11   7       5623.74       5897.33       187.96 o
  -5  11   7      13859.04      13739.01       489.99 o
  -4  11   7       1079.86        878.79        97.79 o
  -3  11   7      13423.53      13226.81       421.20 o
  -2  11   7       1695.72       1582.91        84.99 o
  -1  11   7      26641.44      26334.99       556.83 o
   0  11   7         21.20         99.32        35.47 o
   1  11   7      10546.26       9944.85       304.63 o
   2  11   7         81.01        139.84        40.71 o
   3  11   7      21624.14      21158.30       713.94 o
   4  11   7        507.19        700.53        75.06 o
   5  11   7      28753.95      28250.84       705.34 o
   6  11   7         11.76        112.70        44.35 o
   7  11   7      14441.45      14858.33       384.29 o
   8  11   7        176.46        332.72        64.37 o
   9  11   7      17991.50      18402.86       551.15 o
  10  11   7         74.90        138.07        48.12 o
  11  11   7      16948.91      17123.52       684.54 o
 -12  12   7       4497.16       3987.87       213.27 o
 -11  12   7        699.10        839.39        91.64 o
 -10  12   7      13678.00      13779.13       433.35 o
  -9  12   7       2149.66       2230.28       126.04 o
  -8  12   7       9371.55       9381.21       264.56 o
  -7  12   7       5280.56       5444.63       211.72 o
  -6  12   7      16472.42      16288.84       326.02 o
  -5  12   7       1191.51       1324.14       100.17 o
  -4  12   7      11813.49      11968.08       334.61 o
  -3  12   7         38.64         21.13        57.55 o
  -2  12   7      12838.15      10606.10       701.91 o
  -1  12   7       2508.53       2412.40       147.44 o
   0  12   7      16875.46      16676.50       490.16 o
   1  12   7        669.95        606.09        54.70 o
   2  12   7       8135.81       8086.80       346.94 o
   3  12   7        665.85        586.74       119.22 o
   4  12   7      17442.99      17487.04       442.34 o
   5  12   7        277.81        317.64        64.50 o
   6  12   7      20119.97      19160.45      1066.79 o
   7  12   7         34.50         50.29        61.37 o
   8  12   7      11762.49      11863.76       568.11 o
   9  12   7         51.24         61.12        75.86 o
  10  12   7       8489.03       8220.77       309.37 o
  11  12   7       1402.63       1328.92       128.95 o
 -11  13   7      24289.88      23610.09       498.01 o
 -10  13   7       2787.35       2541.83       118.11 o
  -9  13   7      49435.32      49328.96      1238.04 o
  -8  13   7       2423.96       2332.11       115.15 o
  -7  13   7      51224.92      50710.11       907.37 o
  -6  13   7         60.45        126.19        74.87 o
  -5  13   7      52008.45      50728.05       800.91 o
  -4  13   7        583.17        557.53        64.41 o
  -3  13   7      80049.46      78954.95      2128.96 o
  -2  13   7        445.01        639.51        91.89 o
  -1  13   7      79508.91      79112.37      1481.55 o
   0  13   7        237.13        267.86        56.52 o
   1  13   7      69187.49      68955.52      2056.31 o
   2  13   7         21.93        128.87        68.08 o
   3  13   7      58705.05      59583.35      1475.12 o
   4  13   7        154.06        159.38        75.55 o
   5  13   7      49313.47      47433.59      1224.06 o
   6  13   7       1958.50       1977.23       120.63 o
   7  13   7      38537.65      39189.40      1407.82 o
   8  13   7       1873.38       1724.52       119.93 o
   9  13   7      37551.63      37310.94      1304.15 o
  10  13   7       1451.18       1141.32        86.15 o
 -10  14   7       1298.54       1357.27       106.24 o
  -9  14   7       3174.01       3044.19       158.53 o
  -8  14   7       1011.80       1113.86        78.05 o
  -7  14   7       2912.52       3052.53       131.33 o
  -6  14   7       2392.94       2178.97       154.48 o
  -5  14   7       5735.77       5912.46       218.05 o
  -4  14   7       1304.11       1261.87       100.27 o
  -3  14   7       5182.43       5182.86       172.18 o
  -2  14   7        232.19        409.29       126.28 o
  -1  14   7       1951.80       2065.16       153.96 o
   0  14   7       1736.36       1785.09       111.12 o
   1  14   7       3166.75       3361.45       145.82 o
   2  14   7       1236.46       1230.12       111.73 o
   3  14   7       1925.61       2230.27       164.55 o
   4  14   7        314.38        325.25        78.08 o
   5  14   7       1342.62       1419.04       127.81 o
   6  14   7         10.33         19.44        64.63 o
   7  14   7       1471.41       1345.23       107.06 o
   8  14   7        351.49        290.02        57.38 o
   9  14   7        441.24        412.64        61.71 o
  10  14   7        164.75        188.75        37.86 o
 -10  15   7         38.61         31.67        40.37 o
  -9  15   7       1643.46       1500.87        84.11 o
  -8  15   7         90.48        153.03        37.01 o
  -7  15   7       4479.86       4523.89       153.51 o
  -6  15   7         99.58        131.06        60.21 o
  -5  15   7       4911.95       4748.63       188.11 o
  -4  15   7        266.78        244.47        55.94 o
  -3  15   7       1986.09       2394.82       128.83 o
  -2  15   7         15.56         50.59        79.93 o
  -1  15   7       4341.37       4159.22       213.70 o
   0  15   7        506.44        441.88        77.33 o
   1  15   7       1887.21       1929.21       112.06 o
   2  15   7        843.82        894.27        77.37 o
   3  15   7       1574.42       1836.67       267.28 o
   4  15   7         62.32         39.54        50.40 o
   5  15   7       8024.84       7983.87       416.15 o
   6  15   7       1993.92       1652.99       146.10 o
   7  15   7       3701.76       3342.71       226.78 o
   8  15   7         67.46        126.17        54.77 o
   9  15   7       2687.34       2478.77       170.70 o
  -9  16   7       5879.56       5984.90       276.30 o
  -8  16   7        440.46        395.07        43.64 o
  -7  16   7       5514.03       5686.92       189.71 o
  -6  16   7       1709.82       1694.55        89.32 o
  -5  16   7       3529.63       3729.61       220.42 o
  -4  16   7         14.61         54.81        42.31 o
  -3  16   7       8412.06       8191.21       316.70 o
  -2  16   7        168.86        122.24        55.69 o
  -1  16   7       2730.87       2823.17       130.76 o
   0  16   7        341.64        390.24        71.43 o
   1  16   7       2622.82       2582.07       150.79 o
   2  16   7        199.61        108.66        39.56 o
   3  16   7       1121.39       1060.66       148.30 o
   4  16   7          1.79          9.32        61.94 o
   5  16   7        423.80        518.18        70.41 o
   6  16   7        382.14        374.56        86.39 o
   7  16   7         75.34         84.55        56.60 o
   8  16   7         24.95         26.82        23.86 o
  -7  17   7       8452.73       9008.18       286.14 o
  -6  17   7       3551.31       3620.79       155.78 o
  -5  17   7      13435.06      13953.90       302.31 o
  -4  17   7       2246.55       2225.77       112.97 o
  -3  17   7       8531.94       9090.86       483.51 o
  -2  17   7         25.60         26.57        34.21 o
  -1  17   7      19013.93      18669.33       432.54 o
   0  17   7       1618.44       1652.26       122.96 o
   1  17   7      15295.52      15277.49       367.94 o
   2  17   7         92.33         66.34        51.19 o
   3  17   7      14518.33      13820.22       422.41 o
   4  17   7        346.55        203.43        53.75 o
   5  17   7       8973.36       8272.62       610.71 o
   6  17   7        124.23         85.24        62.69 o
   7  17   7      10010.31       9396.96       388.99 o
  -6  18   7       6030.76       6073.80       152.53 o
  -5  18   7        786.76        740.62        63.61 o
  -4  18   7       9413.01       9808.53       278.21 o
  -3  18   7        190.29        334.67        69.68 o
  -2  18   7       8840.08       9388.00       317.89 o
  -1  18   7        131.23        163.56        43.12 o
   0  18   7       7416.46       7518.19       211.70 o
   1  18   7        144.41        125.54        44.86 o
   2  18   7       8763.72       9069.41       516.81 o
   3  18   7         13.55         54.56        57.04 o
   4  18   7       7818.12       8033.20      1005.59 o
   5  18   7          8.79        115.57        68.23 o
  -4  19   7         11.58         42.66        34.88 o
  -3  19   7       9798.41       8719.80       506.49 o
  -2  19   7         35.25         67.91        49.09 o
  -1  19   7       9772.20       9149.41       277.01 o
   0  19   7          9.23         19.21        40.07 o
   1  19   7       9077.23       8759.86       275.90 o
   2  19   7         99.07         86.61        43.18 o
   3  19   7      10665.36       8978.84       368.43 o
 -15   0   8      31080.19      37882.60      1271.20 o
 -14   0   8       6333.21       6516.13       423.37 o
 -13   0   8      37682.35      35956.16      2233.48 o
 -12   0   8      11767.07      10783.82       357.38 o
 -11   0   8      43443.03      42633.96       955.72 o
 -10   0   8      32912.07      30527.06       640.77 o
  -9   0   8      82788.78      78234.83      1274.53 o
  -8   0   8      26865.96      24438.50       451.51 o
  -7   0   8      92133.00      82275.64      2655.48 o
  -6   0   8      69051.92      63704.47      2067.22 o
  -5   0   8     162125.97     143283.02      4450.82 o
  -4   0   8      33140.23      27094.86       928.15 o
  -3   0   8      79718.49      67739.75      2148.19 o
  -2   0   8      76832.85      68064.49      2152.43 o
  -1   0   8     313627.91     299582.03      9112.14 o
   0   0   8     126065.21     126788.90      3894.93 o
   1   0   8     107093.21     114372.73      3519.62 o
   2   0   8     104227.93     104553.32      3232.81 o
   3   0   8      88349.36      89058.22      2776.79 o
   4   0   8      92487.75      98172.77      3067.41 o
   5   0   8      79806.73      82838.70      6135.11 o
   6   0   8      77124.95      84506.70      2694.97 o
   7   0   8      36695.11      37669.46      1366.84 o
   8   0   8      66193.75      69090.92      1336.09 o
   9   0   8      24943.27      25517.22       622.35 o
  10   0   8      54586.61      57802.88      1385.94 o
  11   0   8       5016.20       4907.93       294.21 o
  12   0   8      59200.45      59613.32      1439.32 o
  13   0   8       5003.46       4824.26       319.75 o
  14   0   8      21597.85      20443.74      1761.92 o
 -15   1   8        376.54        439.98        70.72 o
 -14   1   8        134.34        151.05        37.11 o
 -13   1   8        905.79        899.72        59.90 o
 -12   1   8        146.18        182.07        40.17 o
 -11   1   8       4693.88       4710.65       129.61 o
 -10   1   8        255.41        335.97        34.20 o
  -9   1   8       4207.05       4096.95        94.35 o
  -8   1   8       2126.84       1990.14        58.09 o
  -7   1   8      16397.19      15865.03       450.29 o
  -6   1   8        190.23        361.78        70.49 o
  -5   1   8        275.35        542.92        56.05 o
  -4   1   8        280.61        495.08        50.24 o
  -3   1   8       5514.47       4964.89       167.70 o
  -2   1   8      20368.10      18326.97       693.28 o
  -1   1   8       1950.52       2341.26       131.26 o
   0   1   8      11170.79      10863.94       281.43 o
   1   1   8       1498.99       2021.41        82.13 o
   2   1   8      19889.01      19641.48       473.43 o
   3   1   8       5428.65       6163.20       187.26 o
   4   1   8      12983.33      13510.00       358.43 o
   5   1   8       1163.75       1107.22        45.00 o
   6   1   8       8250.10       8368.36       211.07 o
   7   1   8       3340.27       3460.03        98.73 o
   8   1   8       3628.33       3871.43       114.27 o
   9   1   8       3481.16       3569.53       107.27 o
  10   1   8       1010.13       1281.34        74.79 o
  11   1   8       3331.29       3702.29       154.04 o
  12   1   8       2330.38       2443.14       105.81 o
  13   1   8       1587.04       1654.86        93.31 o
  14   1   8        303.95        497.43       184.93 o
 -14   2   8       5517.66       5830.53       178.55 o
 -13   2   8       7248.63       7343.97       265.76 o
 -12   2   8       7760.54       7786.68       218.15 o
 -11   2   8       7169.57       7259.17       186.53 o
 -10   2   8      14646.31      13758.89       235.37 o
  -9   2   8      10708.37      10274.83       202.97 o
  -8   2   8      28636.12      27221.38       698.80 o
  -7   2   8       4969.15       5124.83       212.30 o
  -6   2   8      52182.85      44068.37      1123.92 o
  -5   2   8       9532.67       9147.58       274.95 o
  -4   2   8      72172.48      67987.89      1532.01 o
  -3   2   8       1017.11       1125.19        68.33 o
  -2   2   8      32437.41      29235.32      1336.15 o
  -1   2   8      45016.33      43058.79      1376.06 o
   0   2   8      44092.57      44853.21      1423.78 o
   1   2   8        481.23        649.82        63.24 o
   2   2   8       3689.74       3837.00       128.52 o
   3   2   8       3970.61       4432.83       310.72 o
   4   2   8      18441.76      19594.08       352.05 o
   5   2   8       3308.30       3229.73       115.08 o
   6   2   8      10883.81      10964.05       348.14 o
   7   2   8       7681.71       7195.71       132.47 o
   8   2   8       7668.88       8173.46       161.48 o
   9   2   8       8037.42       8281.92       156.27 o
  10   2   8       8014.50       8966.81       193.57 o
  11   2   8       7023.98       7636.01       326.10 o
  12   2   8       7308.22       7495.31       194.94 o
  13   2   8       5523.27       5746.02       206.90 o
  14   2   8       6716.04       7727.62       276.05 o
 -14   3   8       3444.03       3933.53       238.18 o
 -13   3   8      10210.93      10399.53       369.87 o
 -12   3   8       9299.46       9403.85       265.74 o
 -11   3   8       5102.73       4966.41       178.78 o
 -10   3   8      12357.99      11939.07       270.00 o
  -9   3   8       6673.38       6321.59       159.37 o
  -8   3   8      16546.86      16336.38       376.82 o
  -7   3   8       9518.83       9272.77       190.09 o
  -6   3   8      15624.83      14901.53       372.71 o
  -5   3   8       1255.66       1350.99       114.85 o
  -4   3   8      34725.10      35626.80      1175.68 o
  -3   3   8       2312.91       2382.64       135.83 o
  -2   3   8        175.38        286.19        44.48 o
  -1   3   8      11153.37      11392.84       292.94 o
   0   3   8       9161.42      10134.07       431.53 o
   1   3   8        109.01        111.19        26.59 o
   2   3   8       1079.21       1049.22        81.75 o
   3   3   8       2996.34       3962.70       134.02 o
   4   3   8         32.17         92.35        24.24 o
   5   3   8        481.74        545.45        42.74 o
   6   3   8        296.25        369.40        35.64 o
   7   3   8        297.41        399.67        31.73 o
   8   3   8         18.10         47.22        23.27 o
   9   3   8       1338.65       1427.31        78.88 o
  10   3   8          7.93         54.53        38.49 o
  11   3   8        960.73        960.48        90.61 o
  12   3   8         46.56         93.18        37.02 o
  13   3   8         33.15         35.16        33.52 o
 -14   4   8       6441.17       7706.41       378.73 o
 -13   4   8      13073.95      14826.74       933.23 o
 -12   4   8       6520.37       6126.00       246.33 o
 -11   4   8      13359.18      13142.95       391.28 o
 -10   4   8        852.79        841.17        66.83 o
  -9   4   8      14426.21      13797.23       349.99 o
  -8   4   8       1090.12       1104.00        57.65 o
  -7   4   8      17521.28      16713.50       271.88 o
  -6   4   8         16.32        135.91        63.41 o
  -5   4   8      19184.09      18384.01       573.40 o
  -4   4   8       2262.90       2653.65       113.15 o
  -3   4   8      36521.64      36822.15       855.88 o
  -2   4   8       1929.65       2360.97        98.01 o
  -1   4   8       6791.84       7371.90       495.15 o
   0   4   8       2580.93       2930.84       136.97 o
   1   4   8       6331.06       6666.85       189.69 o
   2   4   8       8542.26       9070.60       200.09 o
   3   4   8       2463.44       2116.13        95.23 o
   4   4   8       1446.10       1311.69       110.65 o
   5   4   8       9325.20       9502.86       278.33 o
   6   4   8       3088.45       3091.21       109.48 o
   7   4   8      11341.02      10900.12       179.05 o
   8   4   8       2306.37       2414.82        84.09 o
   9   4   8       4436.33       4470.86       156.17 o
  10   4   8         86.12        177.25        53.34 o
  11   4   8       1953.86       1883.92       104.63 o
  12   4   8        999.58       1024.27        75.86 o
  13   4   8       1462.57       1485.86        87.71 o
 -14   5   8      19304.47      21624.05       580.18 o
 -13   5   8       6148.63       6734.41       383.90 o
 -12   5   8      14953.01      14857.35      1594.44 o
 -11   5   8      13948.69      12921.40       452.58 o
 -10   5   8      19216.71      17910.82       444.52 o
  -9   5   8      26180.69      25793.73       564.60 o
  -8   5   8      31916.91      30320.93       499.18 o
  -7   5   8      35901.29      33467.82       592.96 o
  -6   5   8      29374.90      27674.60       616.38 o
  -5   5   8      38916.25      38488.21       906.78 o
  -4   5   8      49097.99      48731.19      1111.85 o
  -3   5   8      42963.01      45010.68      1027.66 o
  -2   5   8      30682.47      32349.41       749.69 o
  -1   5   8      56099.53      61040.81      3983.40 o
   0   5   8      42242.05      44430.95      2056.72 o
   1   5   8       6219.61       5962.95       472.74 o
   2   5   8       5650.99       5512.41       169.32 o
   3   5   8      22218.33      20870.81       416.98 o
   4   5   8      41279.58      43677.57       824.62 o
   5   5   8      21503.68      21093.56       356.13 o
   6   5   8      14421.67      13607.53       206.69 o
   7   5   8      24195.96      23584.55       392.66 o
   8   5   8      25875.99      24957.60       405.17 o
   9   5   8       7672.99       7471.22       302.69 o
  10   5   8      14486.81      14487.30       387.68 o
  11   5   8      15798.06      15984.04       404.94 o
  12   5   8      14081.97      14091.13       351.65 o
  13   5   8      14746.29      14206.88       546.91 o
 -14   6   8        681.64        975.59       126.71 o
 -13   6   8        603.13        756.17        89.03 o
 -12   6   8       1204.01       1210.86        89.97 o
 -11   6   8        976.23       1186.09        81.26 o
 -10   6   8       1373.51       1345.19        75.96 o
  -9   6   8       5328.29       5760.63       228.03 o
  -8   6   8         52.87        102.05        29.72 o
  -7   6   8       4756.87       4864.98       133.06 o
  -6   6   8        268.15        474.64        46.63 o
  -5   6   8       5186.30       5447.32       186.03 o
  -4   6   8       3987.77       4000.43       143.22 o
  -3   6   8       2124.20       2169.83        92.82 o
  -2   6   8        562.84        687.58        60.82 o
  -1   6   8       9564.59      12141.66       457.61 o
   0   6   8        101.12        158.56        36.20 o
   1   6   8       4683.69       4261.05       358.41 o
   2   6   8       2723.95       3003.94        92.23 o
   3   6   8        556.02        449.12        37.99 o
   4   6   8       1834.79       1936.31       115.29 o
   5   6   8       5774.67       5693.62       140.55 o
   6   6   8       5026.42       4691.87       112.58 o
   7   6   8       3422.80       3304.88        97.29 o
   8   6   8       4616.04       4670.09       122.03 o
   9   6   8       2255.45       2326.22       103.80 o
  10   6   8       4118.99       4518.39       143.72 o
  11   6   8        341.40        332.13        53.22 o
  12   6   8       5538.63       5427.82       217.74 o
  13   6   8        507.85        569.53        70.90 o
 -14   7   8      24480.20      26644.74       667.39 o
 -13   7   8       5567.58       5927.80       225.62 o
 -12   7   8      32094.87      30957.31      1752.34 o
 -11   7   8      13771.55      13286.26       312.94 o
 -10   7   8      29688.23      28729.66       563.79 o
  -9   7   8       9744.19       9102.31       310.58 o
  -8   7   8      59284.68      55467.91      1369.52 o
  -7   7   8      17953.83      16218.65       394.34 o
  -6   7   8      53751.65      49517.12      1111.67 o
  -5   7   8      46153.98      45741.79       889.00 o
  -4   7   8      58806.74      57442.00      1835.65 o
  -3   7   8      55642.12      55788.50      1777.77 o
  -2   7   8     119458.06     119794.05      3703.72 o
  -1   7   8      72070.99      75680.53      2374.01 o
   0   7   8      95303.31     101893.13      3125.40 o
   1   7   8      50046.86      49159.72      1103.84 o
   2   7   8     105558.52     103810.38      2280.90 o
   3   7   8      35329.25      32659.18       699.45 o
   4   7   8      50419.63      49991.70      1133.50 o
   5   7   8      43374.27      40487.83       634.16 o
   6   7   8      39669.12      39132.85       531.09 o
   7   7   8      52678.15      50876.63       880.37 o
   8   7   8      13713.57      14322.20       249.76 o
   9   7   8      23252.31      23416.15       432.22 o
  10   7   8       8788.93       8761.28       206.26 o
  11   7   8      39614.50      40711.67      1004.20 o
  12   7   8       7995.65       8017.78       275.93 o
  13   7   8      22591.09      21879.29       699.94 o
 -13   8   8        559.79        548.74        70.38 o
 -12   8   8       4867.38       4895.47       326.82 o
 -11   8   8         72.73        140.08        42.57 o
 -10   8   8       8166.32       8447.86       290.70 o
  -9   8   8        924.27        930.07        71.71 o
  -8   8   8      10042.37       9968.45       342.48 o
  -7   8   8       3045.61       2916.49       159.68 o
  -6   8   8      13608.54      12635.15       227.05 o
  -5   8   8       9103.46       8909.01       184.74 o
  -4   8   8      14959.54      14967.02       340.00 o
  -3   8   8       3685.00       3416.88       173.64 o
  -2   8   8      22796.72      23709.46       797.81 o
  -1   8   8      20736.47      21886.43       742.43 o
   0   8   8       7228.88       7635.77       264.86 o
   1   8   8      20572.35      21846.22       517.16 o
   2   8   8      11119.71      11289.32       251.44 o
   3   8   8      12161.77      12836.96       230.78 o
   4   8   8        435.04        544.43        44.43 o
   5   8   8       7591.15       7461.89       175.83 o
   6   8   8          1.35         45.46        25.92 o
   7   8   8       1603.58       1573.65        66.62 o
   8   8   8        404.05        338.34        34.67 o
   9   8   8       4806.81       5093.63       167.00 o
  10   8   8         21.87         28.93        46.85 o
  11   8   8         23.16         69.17        45.99 o
  12   8   8        480.22        545.94        58.87 o
 -13   9   8       2799.66       2843.88       129.06 o
 -12   9   8         17.30        128.11        44.36 o
 -11   9   8       3845.69       3589.05       137.74 o
 -10   9   8        376.09        263.60        51.36 o
  -9   9   8       6474.39       6351.75       196.33 o
  -8   9   8         40.60         73.53        31.32 o
  -7   9   8      15590.77      15262.46       305.03 o
  -6   9   8        413.26        705.45        62.07 o
  -5   9   8      11570.49      10792.98       258.72 o
  -4   9   8        292.28        476.86        36.24 o
  -3   9   8       6305.60       6176.16       203.44 o
  -2   9   8         38.25         79.00        32.62 o
  -1   9   8       4912.98       4961.26       215.89 o
   0   9   8       3378.42       3741.66       232.71 o
   1   9   8       2648.87       2502.49       121.02 o
   2   9   8        209.52        278.88        27.33 o
   3   9   8       1019.03       1005.69        54.04 o
   4   9   8         16.28         79.44        27.20 o
   5   9   8        822.83        833.24        85.64 o
   6   9   8         75.95         69.96        26.73 o
   7   9   8        873.57        766.69        48.27 o
   8   9   8         17.79         16.93        28.56 o
   9   9   8         18.85        108.90        60.06 o
  10   9   8       1810.79       1733.75       211.76 o
  11   9   8        445.18        448.42        56.54 o
  12   9   8       2684.43       2567.93       151.93 o
 -13  10   8        150.09        292.25        70.10 o
 -12  10   8      10282.72      10711.91       320.92 o
 -11  10   8       2134.89       2241.68       135.22 o
 -10  10   8       5073.11       5520.72       200.48 o
  -9  10   8         89.06        161.17        40.84 o
  -8  10   8      10357.64      10004.39       195.84 o
  -7  10   8        110.87        189.78        35.74 o
  -6  10   8       4968.52       4934.30       143.49 o
  -5  10   8       1245.67       1482.09        84.67 o
  -4  10   8       1194.72       1263.39        87.41 o
  -3  10   8        816.21        913.84        58.18 o
  -2  10   8       3096.92       3129.76       143.28 o
  -1  10   8       1122.79       1116.20        84.21 o
   0  10   8       1116.88       1062.25        62.51 o
   1  10   8         45.14        219.37        79.25 o
   2  10   8        665.20        609.32        55.97 o
   3  10   8       2128.84       2038.37       114.10 o
   4  10   8       2906.22       2969.42       116.39 o
   5  10   8         16.03         45.75        24.16 o
   6  10   8       3776.36       3247.47       111.25 o
   7  10   8        340.77        355.68        44.50 o
   8  10   8       1582.31       1725.31       121.83 o
   9  10   8       2157.94       2447.83       163.10 o
  10  10   8       1702.92       1922.07       220.76 o
  11  10   8         64.13         61.28        46.64 o
  12  10   8        717.22        786.18       106.93 o
 -12  11   8      12165.23      12246.99       773.95 o
 -11  11   8        428.31        456.73        51.10 o
 -10  11   8      20993.37      21336.14       492.03 o
  -9  11   8       1234.91       1269.30       102.89 o
  -8  11   8      14345.52      14884.91       306.91 o
  -7  11   8       1314.37       1302.77        63.67 o
  -6  11   8      35886.07      36525.64       775.83 o
  -5  11   8       2351.59       2482.15       113.94 o
  -4  11   8      20267.49      20859.06       491.01 o
  -3  11   8       4073.01       3907.23       143.42 o
  -2  11   8       8156.37       7938.54       225.96 o
  -1  11   8       7759.04       7091.62       208.10 o
   0  11   8      20666.90      20957.23       462.26 o
   1  11   8       3419.90       3418.85       136.77 o
   2  11   8       8270.98       7790.34       227.06 o
   3  11   8       3080.03       2999.16       142.99 o
   4  11   8       9052.56       9077.98       318.49 o
   5  11   8       6318.17       6128.04       226.30 o
   6  11   8       4412.56       4170.95       170.39 o
   7  11   8       4380.15       3942.13       179.05 o
   8  11   8       9265.32       8904.80       298.34 o
   9  11   8       4101.33       3814.04       372.33 o
  10  11   8       2637.77       3111.47       159.74 o
  11  11   8       2210.94       2146.29       177.00 o
 -12  12   8       2269.82       2062.32       102.16 o
 -11  12   8      13843.97      13475.86       483.80 o
 -10  12   8      10834.39      10578.51       412.84 o
  -9  12   8      25931.18      25802.57       756.69 o
  -8  12   8      14019.20      13762.13       288.36 o
  -7  12   8      29685.86      29165.52       577.95 o
  -6  12   8      25112.73      25336.76       513.53 o
  -5  12   8      25320.73      26320.94       602.55 o
  -4  12   8      12652.58      12409.63       296.74 o
  -3  12   8      31588.44      31811.81       926.71 o
  -2  12   8      33095.53      29890.25      1043.75 o
  -1  12   8      14717.86      15524.06       458.24 o
   0  12   8      20487.60      20115.13       568.84 o
   1  12   8      14020.00      14463.55       319.06 o
   2  12   8      18252.26      17774.69       530.59 o
   3  12   8      14949.73      15932.84       518.51 o
   4  12   8      24949.19      24726.58       579.20 o
   5  12   8      20801.02      21320.11       521.63 o
   6  12   8      16913.54      15814.60       507.03 o
   7  12   8      23910.41      23542.55       948.14 o
   8  12   8       9178.03       9155.00       476.14 o
   9  12   8      16722.15      18302.36      1056.41 o
  10  12   8       8269.21       7848.17       945.60 o
  11  12   8      13576.51      12741.36       504.64 o
 -11  13   8       3748.23       3917.39       156.64 o
 -10  13   8        315.84        285.51        58.56 o
  -9  13   8       1609.83       1704.57       114.06 o
  -8  13   8       1160.91       1279.78        88.45 o
  -7  13   8       1102.76       1424.49        95.39 o
  -6  13   8       2992.59       3180.15       156.62 o
  -5  13   8       2232.09       2406.04       133.05 o
  -4  13   8       1398.53       1487.03       106.33 o
  -3  13   8        773.54        924.88        74.68 o
  -2  13   8        793.53        801.49       103.21 o
  -1  13   8       1979.02       1974.10       102.70 o
   0  13   8       3872.48       3960.48       163.15 o
   1  13   8       5278.99       5372.46       243.36 o
   2  13   8       5717.09       5787.42       252.36 o
   3  13   8       3466.12       3382.47       203.89 o
   4  13   8       4799.20       4697.26       245.69 o
   5  13   8       6834.16       6415.12       244.34 o
   6  13   8       2389.57       2439.16       160.15 o
   7  13   8       5672.55       5123.13       326.86 o
   8  13   8       2184.29       2349.97       139.67 o
   9  13   8       1955.12       2214.29       184.08 o
  10  13   8       1020.38        893.81        84.84 o
 -10  14   8       2406.40       2825.56       210.68 o
  -9  14   8      17229.17      17651.95       486.35 o
  -8  14   8       5888.67       6388.25       189.22 o
  -7  14   8      19238.08      19616.92       416.52 o
  -6  14   8       9449.95       9408.02       351.33 o
  -5  14   8      22294.31      21932.90       525.72 o
  -4  14   8       9762.03       9665.81       294.23 o
  -3  14   8      20935.45      21869.70       603.80 o
  -2  14   8      14643.63      15777.40       505.88 o
  -1  14   8      38764.39      40000.62      1546.11 o
   0  14   8      27191.41      27292.21       711.22 o
   1  14   8      30288.78      30267.49       667.91 o
   2  14   8      14400.14      13768.35       416.82 o
   3  14   8      24026.87      25335.72       736.08 o
   4  14   8      14125.54      13714.97       896.20 o
   5  14   8      15418.21      15240.60       498.03 o
   6  14   8      16541.46      14948.09       648.12 o
   7  14   8       7563.85       7804.18       426.02 o
   8  14   8      13085.27      12449.90       369.33 o
   9  14   8       8085.25       8033.77       527.57 o
  -9  15   8       8388.54       8423.83       228.88 o
  -8  15   8       1584.57       1689.18        85.53 o
  -7  15   8       5064.99       5371.32       168.39 o
  -6  15   8        717.75        780.71        84.88 o
  -5  15   8      11920.47      11880.27       330.61 o
  -4  15   8       3015.46       3259.14       152.99 o
  -3  15   8      13644.45      14296.93       732.13 o
  -2  15   8       2328.07       2446.85       240.50 o
  -1  15   8       3204.53       3437.83       190.61 o
   0  15   8       6674.75       6799.27       277.57 o
   1  15   8       1970.81       2155.96       118.81 o
   2  15   8       9944.91      10073.21       253.47 o
   3  15   8       2404.99       2367.17       284.96 o
   4  15   8       3013.91       3150.37       252.23 o
   5  15   8        323.55        375.63       101.56 o
   6  15   8       2314.70       2151.36       171.23 o
   7  15   8         21.50         29.74        57.54 o
   8  15   8       2382.68       2295.11       158.66 o
  -8  16   8        345.19        404.49        43.45 o
  -7  16   8        586.51        593.32        62.05 o
  -6  16   8       1415.80       1316.49        78.76 o
  -5  16   8       3765.03       3735.93       135.52 o
  -4  16   8         10.84          8.25        44.46 o
  -3  16   8       1044.51       1273.30       119.17 o
  -2  16   8        219.60        231.81        60.37 o
  -1  16   8       2696.50       3090.84       178.84 o
   0  16   8         59.29         65.68        52.46 o
   1  16   8       4832.24       4939.45       221.62 o
   2  16   8       1085.89       1119.24       107.25 o
   3  16   8       1917.25       2142.45       204.84 o
   4  16   8       2059.17       2277.59       196.71 o
   5  16   8        354.26        386.96       113.70 o
   6  16   8        734.81        965.16       120.70 o
   7  16   8        935.22        976.05       111.44 o
   8  16   8       1606.08       1393.05       149.50 o
  -7  17   8       6507.13       6247.01       183.91 o
  -6  17   8          3.52          1.43        33.68 o
  -5  17   8       2080.09       2317.41        98.32 o
  -4  17   8        169.31        117.62        46.85 o
  -3  17   8       1252.92       1331.71       175.12 o
  -2  17   8         56.11         74.06        39.06 o
  -1  17   8       3565.07       3795.80       147.47 o
   0  17   8        207.92        298.85        51.26 o
   1  17   8       1102.29       1161.17        80.85 o
   2  17   8        554.77        723.22       122.72 o
   3  17   8       2797.99       2981.26       158.76 o
   4  17   8       1690.32       2084.10       124.33 o
   5  17   8       3159.56       3091.23       358.58 o
   6  17   8        826.30        869.65       110.15 o
  -6  18   8       1543.73       1345.94        64.74 o
  -5  18   8      13254.48      13235.99       270.23 o
  -4  18   8       1709.43       1745.16        93.45 o
  -3  18   8      10148.94      10012.18       662.42 o
  -2  18   8       4267.29       4621.62       202.25 o
  -1  18   8       7575.75       7834.70       256.18 o
   0  18   8       2191.05       1943.16        94.99 o
   1  18   8       9441.02       9945.57       262.80 o
   2  18   8       4435.64       4130.72       180.05 o
   3  18   8       7537.81       6954.17       338.81 o
   4  18   8       5523.40       4961.82       200.58 o
   5  18   8       5460.98       5942.06       291.82 o
  -4  19   8      11332.77      10947.68       325.16 o
  -3  19   8       8481.38       8549.57       271.53 o
  -2  19   8       9480.51       9687.79       285.45 o
  -1  19   8      11952.13      12345.03       367.62 o
   0  19   8      10466.44      10548.37       306.07 o
   1  19   8       4292.88       4607.35       174.78 o
   2  19   8       5807.47       6037.68       206.18 o
   3  19   8       6800.24       6169.43       276.12 o
 -14   1   9      21930.04      23725.90       644.54 o
 -13   1   9       8732.11       8776.38       243.32 o
 -12   1   9      27501.06      26816.64       445.01 o
 -11   1   9       2568.54       2577.90        82.16 o
 -10   1   9      43480.91      41105.94       585.14 o
  -9   1   9      10214.83       9936.57       161.54 o
  -8   1   9      75266.20      69669.84      1004.25 o
  -7   1   9       8137.07       7370.47       202.49 o
  -6   1   9     111371.12      99853.77      2243.83 o
  -5   1   9        134.89        136.36        38.22 o
  -4   1   9     111263.96      98203.76      3183.64 o
  -3   1   9        224.77        205.75        38.20 o
  -2   1   9     146989.44     133998.50      8749.16 o
  -1   1   9       6588.28       6923.08       286.81 o
   0   1   9     172576.70     172756.22      3770.82 o
   1   1   9       3302.92       3000.50       161.74 o
   2   1   9     124257.29     127256.43      2775.24 o
   3   1   9        309.57        475.82        47.84 o
   4   1   9      96327.76     103371.99      3602.68 o
   5   1   9        100.97        343.04       176.64 o
   6   1   9      88947.82      88001.80      2379.15 o
   7   1   9       1835.43       2070.00        69.37 o
   8   1   9      61302.87      63853.20       926.03 o
   9   1   9        587.12        603.68        44.65 o
  10   1   9      54099.19      56119.82       790.73 o
  11   1   9        711.21        809.16        72.67 o
  12   1   9      46015.48      46202.28      1158.13 o
  13   1   9        282.13        368.79        53.30 o
 -14   2   9       8847.36       9668.29       307.27 o
 -13   2   9        535.44        568.49        70.49 o
 -12   2   9      14902.41      14770.32       435.65 o
 -11   2   9        100.02         90.35        28.01 o
 -10   2   9      14784.82      14514.13       246.31 o
  -9   2   9         49.24        151.43        23.50 o
  -8   2   9      20289.84      19501.59       430.94 o
  -7   2   9        461.41        613.44        35.42 o
  -6   2   9      47894.20      41485.62      1919.30 o
  -5   2   9        385.11        367.80       133.73 o
  -4   2   9      35544.73      33317.36      1109.13 o
  -3   2   9       2144.43       2207.97       104.49 o
  -2   2   9      22806.66      19157.32      2213.41 o
  -1   2   9       9926.60       8936.40       590.76 o
   0   2   9      32855.37      32972.49      1078.93 o
   1   2   9       9362.86       9208.29       351.78 o
   2   2   9      43942.50      44240.15      1739.51 o
   3   2   9       7113.54       7370.01       218.38 o
   4   2   9      12255.36      12690.07       537.49 o
   5   2   9       4697.61       4616.53       170.88 o
   6   2   9       3230.59       3370.59        91.80 o
   7   2   9      12701.80      12841.22       244.18 o
   8   2   9       8101.50       8126.38       166.44 o
   9   2   9       5553.88       6098.61       129.51 o
  10   2   9       2202.09       2158.50       131.29 o
  11   2   9        564.57        728.38        76.17 o
  12   2   9          6.01         66.72        36.89 o
  13   2   9       3131.63       3292.51       120.49 o
 -14   3   9       4660.66       5020.40       271.12 o
 -13   3   9       6913.74       7441.05       259.95 o
 -12   3   9       2294.62       2157.26        94.85 o
 -11   3   9       5209.19       5126.14       157.52 o
 -10   3   9       5521.76       5281.07       157.84 o
  -9   3   9      18680.30      18024.32       398.80 o
  -8   3   9       2165.66       2309.58        63.53 o
  -7   3   9      17119.59      16715.14       550.55 o
  -6   3   9       7853.39       7296.38       340.56 o
  -5   3   9      13541.17      14340.47       549.27 o
  -4   3   9         77.27        106.82        42.72 o
  -3   3   9      12925.14      13775.50       505.96 o
  -2   3   9       5286.20       5010.68       223.39 o
  -1   3   9       7637.81       8573.73       461.03 o
   0   3   9       2453.12       2863.61       273.37 o
   1   3   9       9480.73      10070.42       268.49 o
   2   3   9       6681.71       6798.49       280.11 o
   3   3   9         40.03        127.36        40.62 o
   4   3   9        151.55        226.23        50.44 o
   5   3   9       1599.84       2050.56       103.68 o
   6   3   9        184.39        218.74        37.17 o
   7   3   9        267.83        381.69        31.72 o
   8   3   9         67.50        114.65        26.92 o
   9   3   9        406.90        520.32        49.20 o
  10   3   9        654.84        713.08        86.58 o
  11   3   9         46.76         35.15        44.62 o
  12   3   9        698.16        808.41        65.69 o
  13   3   9         11.35         26.22        32.39 o
 -14   4   9       1779.23       2478.74       186.44 o
 -13   4   9       9840.32      10881.96       386.92 o
 -12   4   9       3258.34       3319.83       133.54 o
 -11   4   9      14618.40      13706.79       370.46 o
 -10   4   9        702.49        770.41        58.39 o
  -9   4   9      19872.73      18073.08       627.34 o
  -8   4   9       1531.74       1675.85        73.52 o
  -7   4   9      17085.47      16754.10       338.87 o
  -6   4   9       4345.28       4698.53       183.07 o
  -5   4   9       5181.14       4961.66       269.95 o
  -4   4   9       1623.73       1782.28        93.52 o
  -3   4   9      13426.51      13070.99       467.32 o
  -2   4   9       2518.87       2680.09       143.04 o
  -1   4   9      29287.35      32438.57      2273.51 o
   0   4   9       3527.94       3645.57       125.15 o
   1   4   9      12249.61      12943.64       332.57 o
   2   4   9       8956.18      10055.16       273.12 o
   3   4   9       1496.28       1419.20        62.09 o
   4   4   9         13.13         68.21        25.69 o
   5   4   9       7301.91       6763.21       291.92 o
   6   4   9         33.82        112.61        21.64 o
   7   4   9       9859.02       9794.55       179.00 o
   8   4   9       7332.77       7246.54       192.86 o
   9   4   9       4215.52       4143.23       137.79 o
  10   4   9          0.73          0.25        52.43 o
  11   4   9       5845.15       5926.01       174.63 o
  12   4   9         38.71         41.39        37.81 o
  13   4   9       5707.87       5447.81       171.40 o
 -14   5   9        578.91        582.42        71.29 o
 -13   5   9       8401.62       9131.99      1169.63 o
 -12   5   9         55.37         91.43        52.10 o
 -11   5   9      13101.38      12935.15       350.08 o
 -10   5   9       3616.93       3678.67       123.21 o
  -9   5   9       5509.60       5592.43       154.10 o
  -8   5   9        153.92        193.62        33.84 o
  -7   5   9      10071.33       9954.28       261.19 o
  -6   5   9       4835.12       4879.16       149.25 o
  -5   5   9       9951.97       9765.48       290.44 o
  -4   5   9       6960.64       7548.99       233.41 o
  -3   5   9       5802.12       5346.35       294.03 o
  -2   5   9       2096.74       2460.38       335.90 o
  -1   5   9      11767.16      11688.01       764.72 o
   0   5   9      26143.97      28696.31      2892.84 o
   1   5   9      18407.16      19111.94       805.07 o
   2   5   9      37197.13      39094.20       899.12 o
   3   5   9       4007.29       3731.74       112.22 o
   4   5   9      10495.64      10206.96       238.87 o
   5   5   9       6429.84       6019.53       173.74 o
   6   5   9      16838.85      17187.65       247.23 o
   7   5   9       4192.21       4045.45       116.12 o
   8   5   9      17137.39      16299.97       499.39 o
   9   5   9       2292.67       2135.82       133.19 o
  10   5   9       7129.14       7252.42       369.07 o
  11   5   9       1196.80       1337.11        96.92 o
  12   5   9      11437.19      11451.01       265.55 o
  13   5   9         14.55        105.62        29.39 o
 -14   6   9       7781.28       8783.37       407.07 o
 -13   6   9      20743.88      22011.51       567.30 o
 -12   6   9       3591.29       3767.80       158.31 o
 -11   6   9      36420.20      35702.34       764.53 o
 -10   6   9       2025.94       2054.42       127.51 o
  -9   6   9      55123.96      52501.88       891.30 o
  -8   6   9      16018.11      15115.49       317.91 o
  -7   6   9      83329.78      77560.49      1129.12 o
  -6   6   9       5364.06       5282.98       119.80 o
  -5   6   9      90749.99      86360.05      1651.34 o
  -4   6   9       6648.14       6096.02       196.71 o
  -3   6   9      95309.61      94344.97      2082.48 o
  -2   6   9        308.14        282.19        37.04 o
  -1   6   9     139913.12     144313.75      4469.52 o
   0   6   9       6327.50       6444.85       260.23 o
   1   6   9      91527.01      93360.55      2898.13 o
   2   6   9       6904.54       7111.73       267.46 o
   3   6   9      92112.39      88141.62      1596.78 o
   4   6   9       4020.47       4333.46       120.48 o
   5   6   9     108848.23     106870.70      1401.41 o
   6   6   9        271.15        433.41        44.73 o
   7   6   9      89911.20      87369.51      1097.71 o
   8   6   9       1965.58       1947.67        95.59 o
   9   6   9      40886.89      41962.77       693.89 o
  10   6   9        138.20        263.45        49.27 o
  11   6   9      56111.53      54404.83      1064.48 o
  12   6   9        245.41        288.78        45.51 o
  13   6   9      33699.44      33661.29       778.42 o
 -13   7   9         66.23         94.75        38.92 o
 -12   7   9       2144.95       2623.76       128.53 o
 -11   7   9       4647.25       4685.65       162.51 o
 -10   7   9        148.41        224.13        49.30 o
  -9   7   9         47.26         67.20        34.33 o
  -8   7   9       8573.16       8490.56       288.89 o
  -7   7   9       2695.07       2493.37        87.30 o
  -6   7   9       4235.53       4280.54        92.15 o
  -5   7   9        441.15        415.54        33.78 o
  -4   7   9       1322.82       1263.11       105.85 o
  -3   7   9      11190.04      11595.08       448.55 o
  -2   7   9        658.50        772.66        81.95 o
  -1   7   9       1735.21       1979.52       132.75 o
   0   7   9       1835.96       2029.92       110.11 o
   1   7   9      14175.45      14763.03       518.55 o
   2   7   9       1587.08       1656.85        83.11 o
   3   7   9       4416.39       4308.84       111.13 o
   4   7   9        827.46        974.92        65.19 o
   5   7   9       1504.11       1509.40        59.45 o
   6   7   9        476.33        487.51        41.99 o
   7   7   9       2447.66       2345.12        82.96 o
   8   7   9         82.22        148.81        37.36 o
   9   7   9       1253.30       1446.21       118.25 o
  10   7   9        173.12        204.51        40.22 o
  11   7   9        125.29        220.28        58.22 o
  12   7   9         54.68        104.29        45.22 o
 -13   8   9      13205.10      14072.60       542.57 o
 -12   8   9       2350.36       2709.20       215.38 o
 -11   8   9      17045.29      16845.83       369.71 o
 -10   8   9        455.80        542.97        60.49 o
  -9   8   9      19983.63      19350.27       457.43 o
  -8   8   9       1001.86       1089.20        70.38 o
  -7   8   9      36708.67      35551.18       679.67 o
  -6   8   9         77.23        132.81        20.92 o
  -5   8   9      37702.11      35494.67       622.95 o
  -4   8   9        126.13        170.13        37.33 o
  -3   8   9      56934.45      54036.02      1250.36 o
  -2   8   9         62.37        263.91        49.84 o
  -1   8   9      60205.36      63730.43      2020.56 o
   0   8   9         53.11        203.97        30.15 o
   1   8   9      53832.80      51621.30      1624.06 o
   2   8   9        171.77        201.76        24.21 o
   3   8   9      36704.20      34058.59       580.97 o
   4   8   9       1140.63       1260.10        66.32 o
   5   8   9      39294.68      38278.79       560.09 o
   6   8   9        576.26        545.20        41.61 o
   7   8   9      36592.58      35408.89       528.28 o
   8   8   9         13.58         96.34        42.94 o
   9   8   9      24233.68      24218.86       488.37 o
  10   8   9         46.07         67.53        51.17 o
  11   8   9      14310.74      14035.31       359.08 o
  12   8   9        135.60        150.57        40.48 o
 -13   9   9      10431.33      10854.89       293.15 o
 -12   9   9       1516.79       1684.10        94.83 o
 -11   9   9       7912.93       7929.42       217.28 o
 -10   9   9       1623.73       1757.84        97.50 o
  -9   9   9      19365.48      19069.76       540.10 o
  -8   9   9        154.95        234.03        37.86 o
  -7   9   9      18104.74      17624.12       286.66 o
  -6   9   9       3628.00       3952.48       111.77 o
  -5   9   9      16721.18      16711.54       358.79 o
  -4   9   9       4001.59       4040.01       107.55 o
  -3   9   9      30965.86      30828.15       578.42 o
  -2   9   9        318.13        368.82        37.89 o
  -1   9   9      19228.85      19321.24       486.49 o
   0   9   9          6.30         25.23        19.89 o
   1   9   9      13550.76      13220.46       345.47 o
   2   9   9        668.25        667.67        44.58 o
   3   9   9      14199.54      13952.13       288.42 o
   4   9   9       1553.84       1779.87        73.32 o
   5   9   9       5717.99       5071.88       151.85 o
   6   9   9         10.29         60.89        24.63 o
   7   9   9       2193.80       2130.43        97.73 o
   8   9   9       1010.31       1198.36       101.62 o
   9   9   9       1109.71       1215.99        93.72 o
  10   9   9       1597.43       1828.92       141.35 o
  11   9   9        305.18        197.45        99.63 o
  12   9   9         55.98         -2.89        42.53 o
 -12  10   9      11912.19      11704.85       439.66 o
 -11  10   9        277.50        328.93        49.67 o
 -10  10   9       9291.96       9121.70       271.99 o
  -9  10   9       2081.20       1963.75       101.15 o
  -8  10   9      10470.02      10085.21       219.03 o
  -7  10   9        673.79        793.23        55.52 o
  -6  10   9      13689.25      13523.82       277.89 o
  -5  10   9       1569.63       1569.69        88.40 o
  -4  10   9       9751.61      10072.39       213.69 o
  -3  10   9       5754.44       5507.28       175.42 o
  -2  10   9       4751.40       4022.43       158.15 o
  -1  10   9      11064.91      10429.41       259.38 o
   0  10   9       8032.19       7907.08       228.94 o
   1  10   9       4954.19       5002.07       132.19 o
   2  10   9       6001.90       5860.36       216.21 o
   3  10   9      10130.29      10577.55       367.47 o
   4  10   9         51.87        102.37        32.59 o
   5  10   9       6055.66       6182.38       289.59 o
   6  10   9         50.91         90.27        49.71 o
   7  10   9       8618.31       8326.59       318.61 o
   8  10   9       3776.86       3824.38       234.03 o
   9  10   9       5626.19       5853.72       263.13 o
  10  10   9        164.91        300.94        66.53 o
  11  10   9        355.39        348.32        62.12 o
 -12  11   9       8484.71       8715.12       401.97 o
 -11  11   9       2748.21       3134.97       138.48 o
 -10  11   9       9704.94       8865.57       258.15 o
  -9  11   9        610.55        644.07        74.21 o
  -8  11   9      16091.23      15326.62       312.23 o
  -7  11   9       2287.16       2494.56        96.41 o
  -6  11   9      11823.30      11692.54       291.34 o
  -5  11   9        530.99        580.79        61.97 o
  -4  11   9      10335.88      10229.12       475.04 o
  -3  11   9        267.22        308.80        40.74 o
  -2  11   9      22396.62      22102.15       456.22 o
  -1  11   9         64.80        140.42        38.04 o
   0  11   9      21106.62      20588.39       462.83 o
   1  11   9        440.91        435.39        61.23 o
   2  11   9      10625.04      10234.87       414.97 o
   3  11   9       1971.41       2060.93        99.34 o
   4  11   9      20520.74      20426.89       527.14 o
   5  11   9        879.97       1178.07       119.73 o
   6  11   9       9162.37       8926.45       326.37 o
   7  11   9       1277.74       1418.62       141.46 o
   8  11   9      11540.54      12066.13       407.97 o
   9  11   9        882.17       1175.17       236.32 o
  10  11   9       8784.83       9463.64       588.28 o
  11  11   9         14.46         42.27        61.84 o
 -11  12   9       7207.53       6982.48       246.98 o
 -10  12   9       3090.05       3313.93       169.05 o
  -9  12   9       8173.08       8409.64       228.10 o
  -8  12   9       3632.95       3849.08       129.02 o
  -7  12   9       3500.49       3590.15       147.34 o
  -6  12   9       6399.29       6605.30       204.07 o
  -5  12   9       8966.73       9259.47       285.25 o
  -4  12   9       2385.93       2350.69       112.11 o
  -3  12   9       7146.63       6855.94       169.04 o
  -2  12   9       5680.32       5625.51       210.68 o
  -1  12   9       8750.77       8848.07       313.16 o
   0  12   9       2214.98       2250.40       277.43 o
   1  12   9       8210.99       8172.06       409.99 o
   2  12   9        170.67        195.08        62.67 o
   3  12   9      17837.23      18395.32       502.57 o
   4  12   9       2813.82       3109.27       155.01 o
   5  12   9      10662.10      10030.90       309.35 o
   6  12   9       1215.01       1329.92       124.98 o
   7  12   9      12857.11      11909.37       566.64 o
   8  12   9         99.47        234.11       106.55 o
   9  12   9       8274.90       8169.88       422.43 o
  10  12   9         15.16         82.36        43.93 o
 -11  13   9       5319.73       4849.60       199.02 o
 -10  13   9      18031.59      17999.23       930.17 o
  -9  13   9       6183.52       6118.67       216.89 o
  -8  13   9      31177.71      31587.17       602.33 o
  -7  13   9      12658.88      12580.03       307.99 o
  -6  13   9      40070.09      40154.81       743.29 o
  -5  13   9       4367.38       4434.36       222.83 o
  -4  13   9      52921.74      52872.72      1069.56 o
  -3  13   9        441.52        506.95        59.93 o
  -2  13   9      71159.77      70839.00      3211.61 o
  -1  13   9       9793.11      10753.93       365.20 o
   0  13   9      61827.74      62992.75      1239.16 o
   1  13   9       3787.63       4480.79       220.08 o
   2  13   9      41875.83      42839.65      1405.95 o
   3  13   9       1045.02       1254.24       127.87 o
   4  13   9      35920.08      35406.20       772.67 o
   5  13   9       1608.29       1767.22       116.28 o
   6  13   9      44850.80      43285.06      2541.54 o
   7  13   9        101.07        219.64        64.79 o
   8  13   9      26166.89      25098.74       662.73 o
   9  13   9        224.91        228.23        82.29 o
  10  13   9      18231.31      14580.69      1906.26 o
 -10  14   9       2415.58       2426.57       190.95 o
  -9  14   9       1643.97       1568.16        80.69 o
  -8  14   9       5336.03       5322.91       167.17 o
  -7  14   9       5869.47       6068.41       187.16 o
  -6  14   9       3015.11       2904.86       146.46 o
  -5  14   9       2003.94       1964.04       145.57 o
  -4  14   9       7993.83       8269.25       264.64 o
  -3  14   9       6378.38       6162.07       242.54 o
  -2  14   9       5493.48       5627.98       259.74 o
  -1  14   9       3837.50       3569.77       161.00 o
   0  14   9       8197.50       8500.65       269.33 o
   1  14   9       1965.52       1989.02       117.42 o
   2  14   9       8716.19       9044.93       278.85 o
   3  14   9       1075.70       1169.20       125.84 o
   4  14   9       2464.08       2892.65       282.85 o
   5  14   9        748.76        742.88        99.18 o
   6  14   9       3930.11       3708.94       193.32 o
   7  14   9       1156.54       1153.27       139.17 o
   8  14   9       2481.60       2284.92       166.92 o
   9  14   9         43.13         56.33        65.64 o
  -9  15   9        200.62        229.35        77.27 o
  -8  15   9       4844.44       4757.82       157.06 o
  -7  15   9          5.50         47.63        36.77 o
  -6  15   9       5911.05       5605.81       201.04 o
  -5  15   9         81.39        102.85        42.04 o
  -4  15   9       8524.11       8777.22       378.62 o
  -3  15   9       1643.66       1571.29       131.55 o
  -2  15   9       3222.14       3050.86       270.27 o
  -1  15   9          4.23        118.34        61.78 o
   0  15   9      10464.98      11854.12       400.53 o
   1  15   9        946.46       1037.17        87.31 o
   2  15   9       7066.96       7158.37       203.44 o
   3  15   9         57.77        115.91        60.43 o
   4  15   9       8641.68       8698.87       462.75 o
   5  15   9         18.60         75.98        71.77 o
   6  15   9       3125.21       2839.26       198.76 o
   7  15   9         20.68         63.45        58.36 o
   8  15   9       3485.66       3028.92       180.99 o
  -8  16   9       8073.64       8421.35       222.27 o
  -7  16   9       1136.00       1201.44        69.72 o
  -6  16   9       7776.56       7728.85       232.34 o
  -5  16   9       2655.27       2519.35       118.58 o
  -4  16   9       7726.52       7719.44       229.12 o
  -3  16   9        204.02        267.07       135.60 o
  -2  16   9       9183.55       8599.55       304.68 o
  -1  16   9       1345.89       1371.91       117.49 o
   0  16   9       6901.08       6938.80       275.33 o
   1  16   9        731.81        869.97        90.79 o
   2  16   9       3807.75       3924.63       199.11 o
   3  16   9        252.82        247.38        89.07 o
   4  16   9       3227.53       2968.92       227.34 o
   5  16   9          4.05         19.67        43.18 o
   6  16   9       3211.01       3240.77       218.88 o
   7  16   9        134.54        160.39        60.61 o
  -7  17   9       2334.86       2355.50        82.34 o
  -6  17   9       5575.70       5752.28       156.61 o
  -5  17   9       6744.00       6852.14       179.96 o
  -4  17   9       7418.86       8015.42       237.37 o
  -3  17   9       3929.34       4000.93       202.03 o
  -2  17   9      10375.09      10394.00       303.92 o
  -1  17   9       1035.63       1145.93        79.64 o
   0  17   9       6213.16       6257.19       174.71 o
   1  17   9       4997.10       5150.52       219.30 o
   2  17   9      10172.15      10236.86       345.07 o
   3  17   9        275.94        383.55        88.66 o
   4  17   9      10342.90      10173.91       808.15 o
   5  17   9         99.10        121.30        45.25 o
   6  17   9       5639.22       5714.67       286.22 o
  -6  18   9         36.28         57.94        24.91 o
  -5  18   9       4510.47       4263.24       144.82 o
  -4  18   9        115.35         90.40        40.74 o
  -3  18   9       8532.31       8501.65       813.20 o
  -2  18   9         95.84        117.72        55.68 o
  -1  18   9       8984.83       9375.71       213.84 o
   0  18   9        118.64        138.70        51.08 o
   1  18   9       7771.46       8142.41       323.62 o
   2  18   9        147.69        154.53        50.90 o
   3  18   9      10151.49      10542.08       451.83 o
   4  18   9        611.01        544.56        57.30 o
   5  18   9       9204.98       9725.62       406.78 o
  -3  19   9         48.68        124.77        38.53 o
  -2  19   9       6892.69       6418.25       230.04 o
  -1  19   9        396.05        454.20        65.39 o
   0  19   9       6050.75       5591.17       189.95 o
   1  19   9        813.78        904.26        73.73 o
   2  19   9       9962.90       9350.99       276.41 o
 -14   0  10      47358.14      50955.96      4213.40 o
 -13   0  10       1310.74       1436.30       100.33 o
 -12   0  10      33736.36      35289.17       911.60 o
 -11   0  10       5577.22       5435.86       248.75 o
 -10   0  10     103578.09      98625.09      1837.63 o
  -9   0  10      20055.39      18761.90       407.72 o
  -8   0  10     133905.89     121383.09      2482.78 o
  -7   0  10       2123.16       1819.66       134.53 o
  -6   0  10     173311.08     147239.84      4620.79 o
  -5   0  10      16067.80      14214.04       572.29 o
  -4   0  10     108924.52      92244.45      2924.87 o
  -3   0  10      32827.14      27351.65       952.24 o
  -2   0  10     165068.59     139977.95      4352.65 o
  -1   0  10      83568.61      84950.84      2666.82 o
   0   0  10     145754.02     144693.28      4458.90 o
   1   0  10      55868.43      56279.12      1788.52 o
   2   0  10      64721.93      59607.48      1893.57 o
   3   0  10      92093.00      92779.13      2905.67 o
   4   0  10     154336.28     154664.39      4786.22 o
   5   0  10      69742.32      74697.09      2389.95 o
   6   0  10      79575.91      80095.92      2572.26 o
   7   0  10      78799.15      79377.62      1515.65 o
   8   0  10      22693.54      23163.31       655.90 o
   9   0  10      21805.50      22724.44       584.75 o
  10   0  10      27582.09      27754.60      1024.08 o
  11   0  10      43387.90      44385.63      1120.61 o
  12   0  10      26485.98      26188.77       696.89 o
  13   0  10      25506.46      23185.84       908.01 o
 -14   1  10       1005.23       1195.66        69.55 o
 -13   1  10        503.99        618.12        79.04 o
 -12   1  10       7117.34       7337.39       212.78 o
 -11   1  10       5251.45       5341.02       126.85 o
 -10   1  10        442.53        572.51        42.50 o
  -9   1  10       9466.78       9258.24       147.65 o
  -8   1  10       5029.17       4476.88        86.96 o
  -7   1  10        173.09        320.95        25.32 o
  -6   1  10       2185.46       2113.71       121.69 o
  -5   1  10      10665.97       9580.51       300.88 o
  -4   1  10         89.85        104.39        36.09 o
  -3   1  10       6212.89       5237.34       189.18 o
  -2   1  10       3721.32       3259.64       222.55 o
  -1   1  10      15061.63      14926.78       388.79 o
   0   1  10        616.33        753.82        55.90 o
   1   1  10      34188.48      35535.35       911.46 o
   2   1  10       2897.59       3146.93       121.66 o
   3   1  10      10755.80      11008.16       634.02 o
   4   1  10         97.43        197.37        67.55 o
   5   1  10      19782.15      21114.39       542.26 o
   6   1  10          0.97         63.98        22.50 o
   7   1  10      16015.07      16192.22       308.07 o
   8   1  10      14777.55      14650.31       244.91 o
   9   1  10       5346.78       5342.70       137.09 o
  10   1  10       1575.22       1613.38        84.39 o
  11   1  10       6476.18       7116.99       218.94 o
  12   1  10        943.72       1047.26        76.39 o
  13   1  10       1755.28       1849.59        92.21 o
 -14   2  10       4629.94       5676.80       185.38 o
 -13   2  10       2787.71       2864.99       144.73 o
 -12   2  10       9239.18       9648.83       220.32 o
 -11   2  10       6429.12       6176.08       167.97 o
 -10   2  10       9929.68       9705.88       202.74 o
  -9   2  10       4870.94       4779.51       114.12 o
  -8   2  10      13067.91      12322.96       293.63 o
  -7   2  10      14407.56      13680.00       453.84 o
  -6   2  10      27822.13      25317.36       939.32 o
  -5   2  10      18988.86      17251.34       470.56 o
  -4   2  10       4754.40       4499.62       173.66 o
  -3   2  10      32291.55      28403.93       697.43 o
  -2   2  10      15847.84      13704.52      1686.13 o
  -1   2  10      47756.35      48783.69      1114.03 o
   0   2  10       5068.58       4489.97       214.65 o
   1   2  10      16528.71      16284.97       577.61 o
   2   2  10       6455.34       6397.06       196.50 o
   3   2  10      12658.72      12900.80       344.38 o
   4   2  10      10758.56      11099.97       313.06 o
   5   2  10      16401.73      16949.01       452.80 o
   6   2  10       8762.95       8582.11       182.67 o
   7   2  10        782.91       1109.57        54.42 o
   8   2  10      19453.67      19189.04       306.75 o
   9   2  10       2175.94       2295.05        83.95 o
  10   2  10       6787.14       6967.56       246.07 o
  11   2  10       1989.47       2140.83       115.45 o
  12   2  10       8818.08       8931.60       212.38 o
  13   2  10       1798.23       1915.14       101.79 o
 -14   3  10      17688.05      19439.71       723.03 o
 -13   3  10       4484.72       4748.89       379.57 o
 -12   3  10      12843.46      12791.60       283.31 o
 -11   3  10        493.19        518.66        51.92 o
 -10   3  10      14241.40      13752.23       263.47 o
  -9   3  10      28079.48      26511.83       593.25 o
  -8   3  10      13963.86      13687.98       234.81 o
  -7   3  10      14655.21      14045.06       401.95 o
  -6   3  10      23225.65      21827.32       958.49 o
  -5   3  10      11201.94      10990.77       451.66 o
  -4   3  10      14492.90      13875.28       529.09 o
  -3   3  10      10931.51      11558.00       445.39 o
  -2   3  10       7759.75       7396.17       308.97 o
  -1   3  10      11081.21      13050.23       847.81 o
   0   3  10       5942.30       7000.55       390.18 o
   1   3  10       3900.51       3870.64       137.11 o
   2   3  10       9892.30      10817.56       412.49 o
   3   3  10       2258.47       1991.89       131.49 o
   4   3  10         91.47        166.98        45.14 o
   5   3  10       3486.47       3422.83       125.66 o
   6   3  10       1174.63       1111.52        54.17 o
   7   3  10       1380.88       1306.03        53.58 o
   8   3  10       1745.11       1982.91        96.09 o
   9   3  10        752.46        621.40        57.39 o
  10   3  10         17.89         23.71        41.86 o
  11   3  10         31.71         13.71        43.23 o
  12   3  10         48.05         66.99        35.07 o
  13   3  10        465.29        519.74        59.52 o
 -14   4  10       3978.26       4715.77       315.67 o
 -13   4  10      17162.68      18165.65       503.90 o
 -12   4  10       9512.85       8684.17       290.65 o
 -11   4  10      10375.18       9973.44       318.73 o
 -10   4  10       2381.49       2149.74       120.95 o
  -9   4  10      12871.83      11768.48       264.72 o
  -8   4  10      28524.22      26790.03       641.80 o
  -7   4  10       7183.81       7413.26       165.23 o
  -6   4  10      40060.45      38271.34       635.90 o
  -5   4  10      10501.32      10001.31       355.63 o
  -4   4  10      11018.00      10270.40       313.78 o
  -3   4  10        383.45        379.44        78.75 o
  -2   4  10      15544.22      15800.58       561.13 o
  -1   4  10       2430.86       2549.90       141.92 o
   0   4  10      23068.66      22928.13       572.53 o
   1   4  10        698.44        639.59        88.84 o
   2   4  10      11784.18      12874.88       338.55 o
   3   4  10       3049.13       2962.74       132.50 o
   4   4  10       9260.61       9515.44       386.39 o
   5   4  10         74.78        174.41        35.31 o
   6   4  10       3560.90       3576.22        97.56 o
   7   4  10         25.56         67.83        23.91 o
   8   4  10      10481.11      10793.26       229.15 o
   9   4  10         14.52         36.39        34.51 o
  10   4  10        873.61        800.13        90.20 o
  11   4  10        263.32        211.36        45.84 o
  12   4  10       3047.70       3068.33       120.35 o
  13   4  10        556.91        428.98        46.72 o
 -14   5  10       1686.14       2111.84       127.33 o
 -13   5  10      16197.31      16148.17      2269.10 o
 -12   5  10       3441.81       3674.91       542.20 o
 -11   5  10      10320.75      10028.11       404.60 o
 -10   5  10       3672.99       3528.31       128.69 o
  -9   5  10      46091.79      44231.45       785.97 o
  -8   5  10      14368.18      13518.09       342.12 o
  -7   5  10      54751.23      51002.31       823.68 o
  -6   5  10      22592.49      22535.22       345.12 o
  -5   5  10      34675.29      32909.88      1413.07 o
  -4   5  10      16280.63      16244.75       431.51 o
  -3   5  10      42966.25      42215.00       982.74 o
  -2   5  10      51547.68      52967.20      2555.36 o
  -1   5  10      65841.15      69983.09      7189.21 o
   0   5  10      42167.20      43147.78      3618.63 o
   1   5  10      24131.91      24561.66      1031.29 o
   2   5  10      24144.72      25442.13       611.61 o
   3   5  10      51303.71      52408.05      1193.94 o
   4   5  10      23109.42      23191.97       828.31 o
   5   5  10      27445.68      26357.85       837.99 o
   6   5  10       9176.11       9498.68       211.36 o
   7   5  10      18396.79      17906.72       338.41 o
   8   5  10       5376.41       5489.24       203.20 o
   9   5  10      26860.66      27794.18       649.25 o
  10   5  10       9246.11       9478.50       512.89 o
  11   5  10      16496.12      16546.94       476.93 o
  12   5  10       8567.44       8982.73       280.16 o
  13   5  10      15286.53      15204.90       493.68 o
 -14   6  10        739.87       1110.98       124.75 o
 -13   6  10        223.32        320.53        50.06 o
 -12   6  10       2174.91       2251.09       119.87 o
 -11   6  10       1937.83       1879.46       115.53 o
 -10   6  10        862.58       1026.08        78.20 o
  -9   6  10        892.60        913.22        55.42 o
  -8   6  10        112.82        208.57        36.44 o
  -7   6  10        741.61        759.87        45.55 o
  -6   6  10       5512.31       5771.96       116.68 o
  -5   6  10         90.86        248.14        27.93 o
  -4   6  10       3220.75       3709.46       244.90 o
  -3   6  10        737.29        989.85        81.55 o
  -2   6  10       9209.53      10642.85       435.44 o
  -1   6  10       3001.23       2666.71       171.61 o
   0   6  10      17035.90      20461.63       697.89 o
   1   6  10        643.55        622.46        70.45 o
   2   6  10       5232.09       4852.96       162.79 o
   3   6  10         21.61         45.27        29.36 o
   4   6  10       6192.27       6307.24       121.72 o
   5   6  10       1831.29       1940.67        78.78 o
   6   6  10      13018.62      12753.94       245.31 o
   7   6  10       8547.54       8120.80       188.32 o
   8   6  10       2211.49       2122.50        86.05 o
   9   6  10       4037.84       4320.30       167.85 o
  10   6  10       2235.37       2449.67       126.19 o
  11   6  10       4812.62       4628.66       166.26 o
  12   6  10       3617.97       3455.60       261.93 o
  13   6  10       4482.90       4878.03       152.13 o
 -13   7  10      29411.84      32689.12       746.64 o
 -12   7  10        727.66        729.42        73.23 o
 -11   7  10      43113.35      42059.88      1369.19 o
 -10   7  10       6030.39       5977.25       188.34 o
  -9   7  10      55990.19      50399.69      2687.53 o
  -8   7  10       3641.92       3563.08       100.68 o
  -7   7  10      68802.48      64949.25      1212.90 o
  -6   7  10      12697.68      12591.65       193.78 o
  -5   7  10      65701.24      63491.95       741.74 o
  -4   7  10      11257.42      11516.05       376.55 o
  -3   7  10      71543.04      73802.48      2347.21 o
  -2   7  10      32620.16      35735.70      1196.46 o
  -1   7  10     149800.44     160334.89      4953.80 o
   0   7  10      27257.22      29291.94       954.98 o
   1   7  10      75771.98      79042.11      2468.26 o
   2   7  10      35200.21      36553.78      1200.36 o
   3   7  10      69750.52      66910.56      1355.74 o
   4   7  10      25918.71      24018.98       464.78 o
   5   7  10      62245.26      58638.30      1032.96 o
   6   7  10      36709.65      35799.82       542.59 o
   7   7  10      47170.13      44367.36       658.72 o
   8   7  10      27114.00      26560.01       461.37 o
   9   7  10      20481.02      20916.52       749.76 o
  10   7  10      15902.59      15420.72       432.62 o
  11   7  10      20466.04      19854.51       472.25 o
  12   7  10      21169.25      21397.59       565.50 o
 -13   8  10       6164.49       6527.62       220.12 o
 -12   8  10        839.76        787.86        76.01 o
 -11   8  10       9776.41      10372.84       430.19 o
 -10   8  10        578.73        610.37        62.27 o
  -9   8  10       6814.48       6929.20       276.37 o
  -8   8  10        169.33        162.07        39.86 o
  -7   8  10      23281.94      22842.64       298.52 o
  -6   8  10        939.69        862.62        41.56 o
  -5   8  10      29447.94      28812.70       370.99 o
  -4   8  10       6359.52       6728.20       165.28 o
  -3   8  10      28324.22      28687.64       599.24 o
  -2   8  10       1641.82       1638.06        95.18 o
  -1   8  10      17771.87      18994.25       679.20 o
   0   8  10      22123.87      21389.58       698.01 o
   1   8  10      19958.50      19337.09       679.87 o
   2   8  10       7488.69       6876.05       278.45 o
   3   8  10       9994.84      10154.16       222.78 o
   4   8  10       7557.13       7284.64       206.41 o
   5   8  10       4610.13       4583.15       144.60 o
   6   8  10       9808.57       9562.91       240.04 o
   7   8  10        235.16        199.07        38.20 o
   8   8  10       6601.72       6743.31       335.28 o
   9   8  10        385.32        376.19        52.92 o
  10   8  10       2473.77       2754.70       116.20 o
  11   8  10         41.03         52.72        41.30 o
  12   8  10        498.57        590.43        54.04 o
 -13   9  10        581.02        493.49        90.98 o
 -12   9  10       5970.46       5838.39       282.72 o
 -11   9  10       1575.24       1569.46        88.33 o
 -10   9  10       7677.57       7742.26       288.13 o
  -9   9  10        215.89        348.82        51.98 o
  -8   9  10       6738.65       6371.02       159.80 o
  -7   9  10       2377.00       2550.08        86.06 o
  -6   9  10      10998.06      10832.67       182.01 o
  -5   9  10        480.20        619.42        52.65 o
  -4   9  10      12064.61      11966.13       252.24 o
  -3   9  10        250.03        316.05        40.00 o
  -2   9  10       7304.53       7978.28       205.78 o
  -1   9  10        501.95        545.36        69.12 o
   0   9  10      12642.29      12113.11       273.81 o
   1   9  10         14.85         60.17        27.87 o
   2   9  10       4506.00       4711.70       122.81 o
   3   9  10       1435.28       1583.80        83.69 o
   4   9  10       2563.31       2742.55       119.63 o
   5   9  10        432.18        576.56        70.90 o
   6   9  10        169.09        151.60        34.13 o
   7   9  10       1175.27        985.84        66.62 o
   8   9  10         72.93        193.30        44.22 o
   9   9  10        586.18        768.06        75.30 o
  10   9  10        581.13        642.69        89.75 o
  11   9  10       1568.94       1744.58       124.09 o
  12   9  10        891.78        811.15        73.62 o
 -12  10  10        214.17        232.04        54.56 o
 -11  10  10      14789.65      15793.77       337.11 o
 -10  10  10        585.41        822.47       137.89 o
  -9  10  10      15110.53      14392.90       418.79 o
  -8  10  10       1973.36       2303.66       130.77 o
  -7  10  10       6091.02       6359.64       144.64 o
  -6  10  10        226.24        336.19        40.19 o
  -5  10  10       4206.54       4380.04       128.96 o
  -4  10  10        209.10        243.14        35.69 o
  -3  10  10       6842.45       7344.78       214.52 o
  -2  10  10        249.76        257.14        35.27 o
  -1  10  10       5455.36       5216.35       270.91 o
   0  10  10       1821.64       1834.89        90.21 o
   1  10  10        553.32        497.85        37.17 o
   2  10  10         19.00         59.34        30.60 o
   3  10  10        792.95        873.78        95.49 o
   4  10  10         59.18         52.44        43.63 o
   5  10  10       3408.37       3249.21       337.25 o
   6  10  10        244.08        243.37        61.08 o
   7  10  10       2405.49       2491.20       120.30 o
   8  10  10       1128.34       1274.59       101.47 o
   9  10  10       2901.70       3268.61       241.88 o
  10  10  10          7.33         15.45        47.98 o
  11  10  10       1091.81       1117.56        90.76 o
 -12  11  10       6511.85       6276.06       216.48 o
 -11  11  10      11483.51      11137.38       357.79 o
 -10  11  10       1251.87       1418.42       115.61 o
  -9  11  10      13831.29      13521.32       279.32 o
  -8  11  10       2142.55       2095.23        95.29 o
  -7  11  10      17692.84      18081.97       322.11 o
  -6  11  10         17.86         39.95        36.09 o
  -5  11  10      38639.54      39363.89       723.00 o
  -4  11  10        415.16        468.36        49.02 o
  -3  11  10      11547.12      11948.51       422.70 o
  -2  11  10        362.80        332.83        39.90 o
  -1  11  10      19692.70      20336.27       392.62 o
   0  11  10         76.76        126.21        37.49 o
   1  11  10      17187.96      16845.55       391.76 o
   2  11  10       1185.73       1127.29        98.37 o
   3  11  10       6639.68       7109.61       242.10 o
   4  11  10       1503.09       1502.01       107.74 o
   5  11  10       5725.18       5494.02       260.12 o
   6  11  10        373.18        447.42        68.34 o
   7  11  10      11325.00      11438.49       412.04 o
   8  11  10       1751.05       1670.14       130.79 o
   9  11  10       6333.42       7260.29       279.73 o
  10  11  10       3878.80       4153.81       204.37 o
  11  11  10       3585.28       3416.28       213.60 o
 -11  12  10       2310.16       2058.09       117.60 o
 -10  12  10      19807.58      19782.37       548.38 o
  -9  12  10       4840.90       5005.67       171.07 o
  -8  12  10      31251.61      30866.61       717.02 o
  -7  12  10       9019.84       9152.86       252.39 o
  -6  12  10      33398.63      33737.92       643.45 o
  -5  12  10      12841.29      12406.37       302.59 o
  -4  12  10      32009.40      31530.52       924.92 o
  -3  12  10       8453.17       8184.58       191.17 o
  -2  12  10      36119.08      36522.13      1124.04 o
  -1  12  10      23958.01      23070.43       515.38 o
   0  12  10      22542.47      23400.38       647.26 o
   1  12  10      17657.83      16806.77       602.49 o
   2  12  10      30818.55      32023.23       692.96 o
   3  12  10      14217.23      14619.86       394.30 o
   4  12  10      33084.48      35188.35       772.71 o
   5  12  10       7838.29       7754.58       263.51 o
   6  12  10      20149.39      20327.67       504.24 o
   7  12  10       5686.43       5448.96       245.36 o
   8  12  10      16418.50      16212.88       705.61 o
   9  12  10       2872.15       2672.49       218.88 o
  10  12  10      16679.35      16527.75       650.02 o
 -11  13  10        316.51        278.14        46.64 o
 -10  13  10       2290.06       2347.07       123.34 o
  -9  13  10       1616.73       1599.60       105.90 o
  -8  13  10       4123.64       4361.99       156.07 o
  -7  13  10        510.41        500.77        79.17 o
  -6  13  10       2315.41       2495.53       119.19 o
  -5  13  10        139.64        163.21        55.96 o
  -4  13  10       2491.01       2771.46       142.93 o
  -3  13  10       4941.51       4664.86       169.76 o
  -2  13  10       4866.12       5376.85       251.58 o
  -1  13  10       9955.44       9655.60       697.26 o
   0  13  10       4572.59       4544.33       213.15 o
   1  13  10       5500.93       5845.87       261.69 o
   2  13  10       1251.28       1249.81       115.25 o
   3  13  10       3909.33       3753.83       170.86 o
   4  13  10       5276.74       5168.54       204.93 o
   5  13  10       6140.84       6075.45       235.95 o
   6  13  10       6441.75       5717.01       382.24 o
   7  13  10       5829.78       5590.83       400.37 o
   8  13  10       4073.53       3658.82       171.09 o
   9  13  10       2782.00       2813.93       247.13 o
 -10  14  10      12600.11      12018.87       365.12 o
  -9  14  10        150.19        176.67        47.68 o
  -8  14  10      13984.01      14277.79       316.54 o
  -7  14  10        286.07        358.30        68.35 o
  -6  14  10      20729.71      22089.97       453.98 o
  -5  14  10       1308.87       1306.38        98.97 o
  -4  14  10      22359.39      23254.41       542.12 o
  -3  14  10       1631.53       1767.88       143.21 o
  -2  14  10      21126.94      23247.73       969.09 o
  -1  14  10       2472.76       2311.34       163.78 o
   0  14  10      31128.02      33348.30       731.44 o
   1  14  10       4335.97       4451.76       220.35 o
   2  14  10      19110.00      19929.18       883.98 o
   3  14  10       3595.40       3461.88       206.28 o
   4  14  10      18829.62      18931.74       589.20 o
   5  14  10      10668.73      10713.60       368.41 o
   6  14  10      13496.41      13158.49       731.15 o
   7  14  10       7618.35       7419.64       378.07 o
   8  14  10      11453.80      11107.28       630.41 o
   9  14  10       7548.50       6216.58       241.48 o
  -9  15  10        104.55        123.00        47.60 o
  -8  15  10      10566.87      10770.74       245.04 o
  -7  15  10        367.28        320.84        46.94 o
  -6  15  10      16252.24      17354.67       424.43 o
  -5  15  10        203.72        167.71        49.30 o
  -4  15  10      17919.37      18434.99       389.82 o
  -3  15  10        878.40       1017.27        86.52 o
  -2  15  10      11245.94      11569.30       585.30 o
  -1  15  10       1331.51       1576.11       129.67 o
   0  15  10      13900.07      15106.94       477.37 o
   1  15  10       3407.97       3528.62       203.90 o
   2  15  10      16137.44      16337.65       699.89 o
   3  15  10       4943.20       5458.56       265.04 o
   4  15  10       6002.53       5857.67       359.24 o
   5  15  10       3185.59       3301.81       241.07 o
   6  15  10        726.60        644.20        97.30 o
   7  15  10       3471.99       3433.74       216.60 o
   8  15  10        370.31        393.10        64.57 o
  -8  16  10        741.07        736.59        60.12 o
  -7  16  10        240.87        245.29        39.65 o
  -6  16  10         39.58         78.51        42.06 o
  -5  16  10       2405.08       2537.63       106.00 o
  -4  16  10       2457.32       2555.91       128.16 o
  -3  16  10        627.69        659.82        71.40 o
  -2  16  10        463.12        421.70       138.33 o
  -1  16  10        190.11        303.80        70.12 o
   0  16  10       1558.37       1786.48       109.01 o
   1  16  10        672.17        732.54       133.03 o
   2  16  10       1535.57       1672.79       131.22 o
   3  16  10         97.47        172.72        90.94 o
   4  16  10       1450.16       1545.73       159.93 o
   5  16  10        488.51        474.76        85.82 o
   6  16  10        699.37        745.30       177.82 o
   7  16  10        139.35        115.92        52.00 o
  -7  17  10         68.26         41.15        31.74 o
  -6  17  10       5541.53       5744.53       170.86 o
  -5  17  10         34.51         46.50        32.81 o
  -4  17  10       1399.20       1468.81        90.82 o
  -3  17  10       1476.17       1576.99       116.06 o
  -2  17  10       5624.53       5451.17       192.17 o
  -1  17  10       3662.69       3789.43       128.31 o
   0  17  10       2352.44       2353.63        99.70 o
   1  17  10       1420.93       1653.27       171.13 o
   2  17  10        203.71        174.24        60.95 o
   3  17  10       4728.33       5261.24       214.22 o
   4  17  10       1405.24       1615.21       107.93 o
   5  17  10       1493.30       1669.13       201.30 o
   6  17  10       1522.18       1649.88       132.93 o
  -5  18  10        194.01        153.86        33.56 o
  -4  18  10       9569.59      10256.34       257.40 o
  -3  18  10       1332.75       1178.77       229.70 o
  -2  18  10       9922.37      10313.38       271.71 o
  -1  18  10       2326.99       2363.73       131.22 o
   0  18  10       6266.01       6530.12       194.18 o
   1  18  10        762.80        660.74        74.03 o
   2  18  10       7425.06       7449.71       268.56 o
   3  18  10       2601.88       2059.00       160.00 o
   4  18  10       5296.72       5452.13       400.24 o
  -3  19  10      14488.54      14713.16       408.24 o
  -2  19  10       3933.59       3997.38       207.12 o
  -1  19  10      12951.51      13935.54       394.96 o
   0  19  10       2469.14       2431.84       194.61 o
   1  19  10      12242.49      12383.14       342.45 o
 -14   1  11      10917.90      11583.49       333.81 o
 -13   1  11      15654.46      15982.46       513.54 o
 -12   1  11       9221.09       9678.07       202.74 o
 -11   1  11      28333.99      27348.21       416.14 o
 -10   1  11      24417.28      24191.07       376.98 o
  -9   1  11      42272.77      39304.69       495.44 o
  -8   1  11      12126.64      11431.19       258.18 o
  -7   1  11      71649.82      62964.95      1243.39 o
  -6   1  11      15232.43      12995.02       396.25 o
  -5   1  11      92567.89      78520.34      1797.40 o
  -4   1  11      19015.14      17458.43       885.76 o
  -3   1  11     149256.08     128226.48      8970.37 o
  -2   1  11       6217.64       4867.10       234.58 o
  -1   1  11     222156.91     216975.33      4705.75 o
   0   1  11      13655.12      12613.67       582.59 o
   1   1  11     146713.52     148905.59      3248.31 o
   2   1  11       1709.88       1927.57       198.87 o
   3   1  11      87452.35      87863.58      1954.03 o
   4   1  11      18163.49      18802.24       552.74 o
   5   1  11     100848.85     103354.46      2253.02 o
   6   1  11       1113.36       1116.13        77.78 o
   7   1  11      55138.50      56268.77      1091.09 o
   8   1  11       3783.72       3669.37       122.53 o
   9   1  11      36175.06      38157.65       527.50 o
  10   1  11        328.32        308.13        49.24 o
  11   1  11      27278.49      27590.60       774.58 o
  12   1  11        862.01        702.94        67.26 o
  13   1  11      23559.81      22360.74       865.26 o
 -14   2  11       3156.64       3226.78       287.94 o
 -13   2  11      13575.97      13360.99       327.77 o
 -12   2  11       1548.83       1550.90        73.03 o
 -11   2  11      14063.62      13657.45       399.81 o
 -10   2  11        533.43        622.79        45.42 o
  -9   2  11      23446.17      22146.48       336.17 o
  -8   2  11       3016.01       3160.72       121.62 o
  -7   2  11      35816.72      31533.84       574.96 o
  -6   2  11         16.02         54.71        21.95 o
  -5   2  11      25924.72      23402.31       693.66 o
  -4   2  11         32.06         39.30        33.72 o
  -3   2  11      43901.02      39619.21      3509.53 o
  -2   2  11       2703.19       2807.48       129.10 o
  -1   2  11      45568.80      47632.76      1654.55 o
   0   2  11       2207.59       2310.41       146.29 o
   1   2  11      29163.49      28483.04       957.68 o
   2   2  11         56.56        131.05        48.25 o
   3   2  11      14161.13      13899.78       372.71 o
   4   2  11       2367.23       2410.73       150.08 o
   5   2  11      16499.18      16513.38       381.77 o
   6   2  11       5477.60       5582.55       142.64 o
   7   2  11       8222.73       8452.03       170.13 o
   8   2  11       4759.94       4914.76       124.83 o
   9   2  11       4735.90       5024.85       163.16 o
  10   2  11        176.14        155.89        55.61 o
  11   2  11        733.84        794.49        82.87 o
  12   2  11       4559.54       4948.70       191.33 o
  13   2  11        589.22        605.64        50.50 o
 -14   3  11       6963.34       7815.15       352.62 o
 -13   3  11       4483.06       4185.90       191.44 o
 -12   3  11       8215.73       8102.32       236.42 o
 -11   3  11       2092.19       2203.48       120.49 o
 -10   3  11       9151.67       8920.83       224.88 o
  -9   3  11       3416.57       3293.45       117.64 o
  -8   3  11       7391.45       6846.27       119.42 o
  -7   3  11       5955.75       5607.50       138.93 o
  -6   3  11       6879.17       6318.33       131.62 o
  -5   3  11       1372.69       1335.18       124.04 o
  -4   3  11      14510.71      13845.81       539.96 o
  -3   3  11       2050.06       2424.58       154.51 o
  -2   3  11       6126.76       6248.39       458.61 o
  -1   3  11       6599.13       8094.75       393.95 o
   0   3  11      16358.87      18345.25      2048.64 o
   1   3  11       4005.51       4196.90       341.09 o
   2   3  11      10105.32      10583.73       412.82 o
   3   3  11       6030.76       6070.34       278.91 o
   4   3  11        187.95        216.65        51.95 o
   5   3  11       2863.56       2771.41        91.96 o
   6   3  11        339.64        426.30        41.38 o
   7   3  11       2322.75       2370.19        79.04 o
   8   3  11        241.08        225.08        32.90 o
   9   3  11        730.22        952.05        93.07 o
  10   3  11          7.00         62.92        39.46 o
  11   3  11        256.48        225.24        51.98 o
  12   3  11         72.65         72.21        35.37 o
  13   3  11        702.02        811.29        77.04 o
 -14   4  11       8498.28      10488.18       701.27 o
 -13   4  11       2884.73       2921.88       228.37 o
 -12   4  11       9974.25       9956.20       308.57 o
 -11   4  11      13036.37      13231.63       441.66 o
 -10   4  11       9217.42       8415.86       194.57 o
  -9   4  11        118.47        246.66        36.59 o
  -8   4  11      13689.97      13756.41       265.83 o
  -7   4  11       2004.87       2227.26        74.68 o
  -6   4  11       7529.63       7159.17       163.80 o
  -5   4  11       3316.91       3438.18       153.34 o
  -4   4  11      10732.77      10430.09       507.64 o
  -3   4  11       5160.68       5550.59       258.08 o
  -2   4  11      19402.90      18611.20       656.41 o
  -1   4  11       1125.97       1286.86       222.87 o
   0   4  11       1215.27       1213.58        71.36 o
   1   4  11       4221.48       4282.50       390.07 o
   2   4  11       2772.88       2804.61       116.43 o
   3   4  11       1865.25       2231.71       106.30 o
   4   4  11      10351.23      10572.97       442.14 o
   5   4  11       1372.54       1352.60        97.27 o
   6   4  11       8920.06       8530.69       163.48 o
   7   4  11        395.88        432.18        46.44 o
   8   4  11       5750.51       5697.44       166.64 o
   9   4  11        238.42        294.36        45.11 o
  10   4  11       1820.96       1767.64       125.35 o
  11   4  11         24.72         54.39        45.00 o
  12   4  11       3931.53       3675.22       110.11 o
  13   4  11        194.17        192.79        35.36 o
 -14   5  11       6965.41       8144.97       434.70 o
 -13   5  11        208.59        159.56        48.33 o
 -12   5  11      12013.49      12283.66      1283.06 o
 -11   5  11       1242.63       1245.23        71.63 o
 -10   5  11       3196.16       3421.81       121.52 o
  -9   5  11        540.19        534.00        50.18 o
  -8   5  11      12010.81      11841.87       314.01 o
  -7   5  11        647.66        723.93        45.14 o
  -6   5  11      19710.77      19696.50       320.39 o
  -5   5  11      23440.77      24875.55       371.38 o
  -4   5  11      20625.01      19378.29       824.47 o
  -3   5  11         65.07        203.50        40.92 o
  -2   5  11      29348.11      31252.69       750.22 o
  -1   5  11       7935.37       8840.73       338.60 o
   0   5  11      24421.86      26688.09      2498.92 o
   1   5  11       8319.07       8694.02       700.41 o
   2   5  11      10139.70       9811.43       279.73 o
   3   5  11      15085.03      15831.70       495.33 o
   4   5  11      14609.72      14595.95       227.41 o
   5   5  11      10101.42      10191.27       214.11 o
   6   5  11      14407.76      13665.75       226.23 o
   7   5  11      35433.95      34131.47       645.53 o
   8   5  11       2129.25       2118.27       100.95 o
   9   5  11       9954.93      10054.12       301.13 o
  10   5  11       4772.88       4632.79       202.37 o
  11   5  11       8619.89       8833.63       215.66 o
  12   5  11       2170.22       2227.29        93.10 o
  13   5  11       8248.52       8775.44       271.75 o
 -14   6  11      15971.41      18758.97       707.02 o
 -13   6  11      12242.53      13738.81       392.49 o
 -12   6  11      15459.08      16956.27       493.60 o
 -11   6  11      14883.24      15675.34       602.29 o
 -10   6  11      39288.71      38406.21       617.68 o
  -9   6  11      28668.64      27253.02       585.40 o
  -8   6  11      58987.83      56036.10       940.63 o
  -7   6  11      18342.27      18034.12       282.68 o
  -6   6  11      79512.75      75885.19       917.68 o
  -5   6  11      30420.81      29473.86       388.02 o
  -4   6  11      74729.45      76251.48      1717.82 o
  -3   6  11      18456.48      19922.26       508.16 o
  -2   6  11     129442.58     138924.14      4335.68 o
  -1   6  11      10390.07      10989.39       457.34 o
   0   6  11     119353.45     135574.11      4183.57 o
   1   6  11      24083.73      27743.70       934.87 o
   2   6  11     112352.99     114760.76      2989.54 o
   3   6  11       6597.57       6772.75       196.90 o
   4   6  11      89608.41      88786.98      1208.59 o
   5   6  11       6488.81       6340.67       181.79 o
   6   6  11      67779.09      66389.17       965.82 o
   7   6  11       7095.27       6839.54       188.23 o
   8   6  11      29673.27      29630.21       699.61 o
   9   6  11       4362.45       4632.48       192.33 o
  10   6  11      41042.48      41317.71       853.11 o
  11   6  11        318.26        440.11        57.41 o
  12   6  11      37146.13      35604.81      1880.79 o
 -13   7  11       1687.78       1789.54        98.53 o
 -12   7  11       1715.79       1757.89       103.03 o
 -11   7  11       4096.24       4173.54       171.61 o
 -10   7  11       1731.89       1736.37        97.21 o
  -9   7  11       6333.99       6616.17       205.01 o
  -8   7  11       2010.41       1863.75        68.27 o
  -7   7  11       2836.28       2755.15        82.18 o
  -6   7  11       1122.93       1131.92        47.78 o
  -5   7  11        333.54        439.71        32.44 o
  -4   7  11       2138.62       1906.71        59.67 o
  -3   7  11       4769.72       5017.98       197.44 o
  -2   7  11       5893.73       6301.75       300.23 o
  -1   7  11       4202.85       4508.83       240.50 o
   0   7  11        175.31        243.83        46.44 o
   1   7  11       1955.71       2060.87       130.17 o
   2   7  11       1966.21       1612.90        68.64 o
   3   7  11         26.33         89.95        36.99 o
   4   7  11       1723.83       1880.31       117.72 o
   5   7  11       2100.61       2212.41       115.33 o
   6   7  11       2489.70       2523.15        94.77 o
   7   7  11         47.95        137.44        36.12 o
   8   7  11       1417.86       1389.70        73.78 o
   9   7  11        610.19        665.41        71.43 o
  10   7  11       2421.78       2429.44       103.19 o
  11   7  11        672.18        862.73        87.14 o
  12   7  11        244.68        356.79        56.06 o
 -13   8  11       4829.33       5217.96       190.36 o
 -12   8  11      15117.72      15664.39       443.02 o
 -11   8  11       1627.57       1770.95       126.35 o
 -10   8  11      10831.28      10846.93       312.27 o
  -9   8  11       9241.03       8916.83       273.85 o
  -8   8  11      29233.55      28590.60       434.62 o
  -7   8  11       6783.32       6762.95       132.92 o
  -6   8  11      31012.23      30109.34       390.92 o
  -5   8  11       2380.52       2195.81        72.32 o
  -4   8  11      36033.26      35809.79       508.49 o
  -3   8  11       3681.19       3722.30       192.41 o
  -2   8  11      50668.62      50683.96       970.79 o
  -1   8  11       7164.95       7622.06       197.50 o
   0   8  11      50617.60      48837.79       794.55 o
   1   8  11       3089.92       3261.74       153.47 o
   2   8  11      58154.14      56077.72      1214.39 o
   3   8  11       5816.35       5329.01       159.77 o
   4   8  11      38552.10      38594.97       967.26 o
   5   8  11       2084.05       2183.60       126.20 o
   6   8  11      34592.27      33906.99       559.78 o
   7   8  11       3601.66       3542.56       118.68 o
   8   8  11      20688.44      19993.61       631.30 o
   9   8  11       1557.07       1645.49        92.17 o
  10   8  11      14412.03      14617.70       323.35 o
  11   8  11       1543.88       1522.41        90.57 o
  12   8  11      12595.21      12320.98       288.84 o
 -13   9  11       4414.06       4031.17       732.86 o
 -12   9  11       8678.08       9255.67       294.31 o
 -11   9  11      11398.74      11656.59       313.44 o
 -10   9  11      10812.69      11563.87       379.40 o
  -9   9  11       5810.77       5773.24       182.90 o
  -8   9  11      20341.92      20044.88       373.38 o
  -7   9  11      10529.31      10629.11       183.68 o
  -6   9  11      15747.17      15775.93       254.66 o
  -5   9  11       9953.30      10319.86       225.00 o
  -4   9  11      31660.83      32250.71       679.02 o
  -3   9  11       7689.07       8023.69       166.49 o
  -2   9  11      11203.05      11353.50       236.02 o
  -1   9  11       3265.07       3342.09       115.10 o
   0   9  11      31817.84      32148.42       556.69 o
   1   9  11       7206.10       7645.31       262.27 o
   2   9  11      17147.41      17344.79       345.97 o
   3   9  11       2669.99       2912.35       393.53 o
   4   9  11      10947.41      10902.90       292.52 o
   5   9  11          0.35         58.31        31.20 o
   6   9  11       3933.36       3916.60       129.55 o
   7   9  11        356.60        362.80        39.81 o
   8   9  11       3154.46       3334.64       185.78 o
   9   9  11         88.34        113.58        45.18 o
  10   9  11       1224.83       1425.35       141.03 o
  11   9  11        136.43        234.14        58.92 o
 -12  10  11        902.04        777.20       149.58 o
 -11  10  11       5028.01       5100.80       219.39 o
 -10  10  11         12.08         55.62        41.63 o
  -9  10  11       7448.48       7244.08       206.66 o
  -8  10  11        217.19        230.08        39.51 o
  -7  10  11       9048.71       8732.92       177.73 o
  -6  10  11         38.33         69.22        25.21 o
  -5  10  11      11037.53      11333.28       221.23 o
  -4  10  11        844.56       1053.30        61.33 o
  -3  10  11       1143.04       1119.42        62.24 o
  -2  10  11       2840.07       2968.44       183.25 o
  -1  10  11      19282.04      19967.59       527.40 o
   0  10  11       1619.02       1560.96        71.28 o
   1  10  11       2918.48       2732.61        95.36 o
   2  10  11       1290.73       1318.56       111.42 o
   3  10  11       1440.27       1481.65       168.54 o
   4  10  11       5091.49       5531.41       533.36 o
   5  10  11       1654.96       1606.31       115.19 o
   6  10  11       3172.72       3160.09       161.66 o
   7  10  11       2691.17       2766.54       110.17 o
   8  10  11       3258.40       3337.75       288.39 o
   9  10  11        498.68        598.04        87.31 o
  10  10  11        412.41        442.94        71.69 o
  11  10  11         16.20         31.22        40.07 o
 -12  11  11       1003.37       1192.83        82.15 o
 -11  11  11       7220.93       7407.37       264.82 o
 -10  11  11        711.86        910.85        93.52 o
  -9  11  11      13089.29      12655.12       307.24 o
  -8  11  11         14.02        101.96        38.33 o
  -7  11  11      12745.62      12989.19       275.22 o
  -6  11  11       1046.12       1206.17        75.60 o
  -5  11  11       9489.24       9679.51       204.03 o
  -4  11  11        115.28        152.76        36.48 o
  -3  11  11      13232.36      12672.26       285.36 o
  -2  11  11         73.07        111.55        38.68 o
  -1  11  11      13381.48      13115.16       453.12 o
   0  11  11          8.04         78.81        30.85 o
   1  11  11       7480.45       7705.69       224.99 o
   2  11  11        120.61        153.10        58.82 o
   3  11  11      12535.67      12792.58       359.68 o
   4  11  11        266.35        486.96        71.92 o
   5  11  11      13002.62      13408.73       582.57 o
   6  11  11         62.37         82.02        49.81 o
   7  11  11       7346.33       7425.58       290.40 o
   8  11  11       2262.30       2494.45       238.66 o
   9  11  11       9131.40       9738.02       836.99 o
  10  11  11         93.07        130.74        47.68 o
 -11  12  11       3894.88       4152.90       169.02 o
 -10  12  11       2507.60       2413.41       135.19 o
  -9  12  11       3242.18       3515.02       130.85 o
  -8  12  11       1970.14       2130.49        92.74 o
  -7  12  11      14697.22      14519.67       341.08 o
  -6  12  11       7272.92       7158.03       214.51 o
  -5  12  11      13051.22      13395.38       286.12 o
  -4  12  11       5099.16       4909.96       152.62 o
  -3  12  11       7264.38       7595.98       183.82 o
  -2  12  11       3325.47       3226.19       139.59 o
  -1  12  11      17215.11      17439.72       417.64 o
   0  12  11      10250.05       9718.69       271.06 o
   1  12  11      10311.44      10434.45       505.18 o
   2  12  11      10322.18      10335.89       431.50 o
   3  12  11       9309.25       9629.51       317.10 o
   4  12  11       5959.57       6400.82       234.83 o
   5  12  11       4910.79       5200.73       293.51 o
   6  12  11      13412.42      13177.55       368.51 o
   7  12  11       1659.30       1664.32       134.51 o
   8  12  11      12004.52      10948.78       530.44 o
   9  12  11       1283.93       1649.08       167.84 o
  10  12  11       9790.88       9117.68       405.25 o
 -10  13  11      10961.69      10800.24       354.78 o
  -9  13  11      22230.27      22321.42       513.03 o
  -8  13  11      13043.36      13705.94       314.45 o
  -7  13  11      20349.40      20179.29       424.76 o
  -6  13  11      15915.24      16008.60       361.82 o
  -5  13  11      23031.95      23455.88       549.50 o
  -4  13  11      10092.47       9619.77       262.35 o
  -3  13  11      39879.68      40960.22       884.43 o
  -2  13  11      10892.28      11420.82       405.99 o
  -1  13  11      51895.39      52097.10      1284.92 o
   0  13  11      21827.03      22014.83       795.23 o
   1  13  11      26518.26      28264.69       643.85 o
   2  13  11       4686.52       5330.48       250.09 o
   3  13  11      36613.80      37063.85       805.94 o
   4  13  11       3136.66       3485.85       165.12 o
   5  13  11      35087.46      33744.41       742.53 o
   6  13  11       4117.72       4297.36       211.47 o
   7  13  11      26994.06      25965.12      1769.93 o
   8  13  11       4655.86       4551.67       188.20 o
   9  13  11      18589.76      16469.41      1754.50 o
 -10  14  11       4575.21       4469.17       260.53 o
  -9  14  11       2453.74       2405.15       186.99 o
  -8  14  11       5537.49       5767.03       169.79 o
  -7  14  11       1569.48       1647.16        91.37 o
  -6  14  11       8711.88       8885.91       268.19 o
  -5  14  11       1589.82       1684.14       110.19 o
  -4  14  11      10308.69      10062.80       256.46 o
  -3  14  11       5941.92       6394.71       344.33 o
  -2  14  11       4533.08       4483.95       331.68 o
  -1  14  11        248.75        241.58        62.57 o
   0  14  11       4510.29       4982.05       196.87 o
   1  14  11       4504.94       4548.94       187.03 o
   2  14  11       5266.61       5239.46       373.21 o
   3  14  11       4921.24       5012.86       298.59 o
   4  14  11       2088.08       2111.99       124.16 o
   5  14  11       4658.12       4767.95       220.91 o
   6  14  11       1683.08       1703.55       212.42 o
   7  14  11       1491.05       1408.25       150.25 o
   8  14  11        159.81        149.84        41.06 o
  -9  15  11        927.99        893.73        78.46 o
  -8  15  11        596.00        663.69        62.84 o
  -7  15  11       4495.58       4177.51       137.60 o
  -6  15  11        971.44        948.57        71.67 o
  -5  15  11       5672.06       5441.52       199.13 o
  -4  15  11        957.92       1054.01        73.95 o
  -3  15  11       3140.18       3127.81       146.83 o
  -2  15  11       1260.68       1531.39       193.07 o
  -1  15  11       4263.49       4446.12       219.78 o
   0  15  11         60.02         98.52        47.83 o
   1  15  11       7737.86       8520.80       321.20 o
   2  15  11       2325.27       2771.06       235.97 o
   3  15  11       3361.82       3435.40       186.89 o
   4  15  11       1247.75       1305.80       162.89 o
   5  15  11       4923.07       4892.89       298.06 o
   6  15  11        118.27        107.05        58.27 o
   7  15  11       2729.06       2877.51       131.16 o
   8  15  11         83.78         24.81        38.88 o
  -8  16  11       3813.27       3856.56       131.03 o
  -7  16  11       3436.85       3425.70       112.93 o
  -6  16  11       7190.13       7516.25       220.07 o
  -5  16  11       5781.43       5493.60       180.54 o
  -4  16  11       7346.83       7213.18       318.87 o
  -3  16  11       5885.98       5978.62       310.40 o
  -2  16  11       2916.71       2839.79       353.51 o
  -1  16  11       2614.48       2715.69       158.23 o
   0  16  11       2352.46       2564.54       129.22 o
   1  16  11       5904.35       6022.69       278.95 o
   2  16  11       1311.32       1457.81       165.70 o
   3  16  11       3544.75       3409.89       174.24 o
   4  16  11         69.96         94.36        71.03 o
   5  16  11       2743.81       2441.48       179.94 o
   6  16  11        323.91        396.19       108.42 o
   7  16  11       1687.63       1474.81       117.84 o
  -7  17  11       4297.26       4133.36       164.67 o
  -6  17  11       5073.83       4534.34       126.04 o
  -5  17  11       4715.07       4576.05       135.80 o
  -4  17  11       4515.53       4431.19       150.06 o
  -3  17  11       6684.74       7229.94       279.11 o
  -2  17  11       6221.55       6242.17       197.66 o
  -1  17  11       8405.15       8373.87       206.61 o
   0  17  11       4430.67       4968.94       195.99 o
   1  17  11       7686.00       7220.59       386.88 o
   2  17  11       3063.79       3055.84       158.98 o
   3  17  11       6094.05       6296.59       583.73 o
   4  17  11       1619.99       1749.59       107.51 o
   5  17  11       4704.35       4355.47       564.73 o
  -5  18  11       2418.84       2375.32        95.39 o
  -4  18  11       4649.79       4643.68       189.24 o
  -3  18  11        458.25        609.96       107.93 o
  -2  18  11       7390.33       8142.71       284.73 o
  -1  18  11       1042.38       1074.02       149.83 o
   0  18  11       4800.49       5020.56       160.61 o
   1  18  11        713.38        658.77        69.27 o
   2  18  11       6275.59       6660.04       262.79 o
   3  18  11        657.74        868.15       103.82 o
   4  18  11      10517.66       9757.37      1136.93 o
  -1  19  11       5997.40       5465.83       330.98 o
   0  19  11        789.10        969.18        56.63 o
 -14   0  12         37.87        217.40        42.01 o
 -13   0  12      36784.25      39121.14      1704.70 o
 -12   0  12        161.26        257.75        52.29 o
 -11   0  12      31377.79      30771.46       649.74 o
 -10   0  12       4559.65       4706.88       169.06 o
  -9   0  12      92162.98      82746.64      2110.31 o
  -8   0  12         26.79        121.24        30.06 o
  -7   0  12     137998.41     123692.49      3352.64 o
  -6   0  12       1509.30       1354.30        79.48 o
  -5   0  12     100189.89      79720.43      2598.99 o
  -4   0  12       9910.06       9784.28       444.83 o
  -3   0  12     182075.84     155492.09      4857.03 o
  -2   0  12       2768.45       3096.36       204.98 o
  -1   0  12     314696.72     313672.06      9585.29 o
   0   0  12      21737.94      22000.18       783.15 o
   1   0  12     140668.17     141503.58      4382.92 o
   2   0  12      15347.60      16274.30       599.52 o
   3   0  12     111779.09     107013.94      3354.55 o
   4   0  12      24536.64      25586.77       902.74 o
   5   0  12     132680.19     134178.25      4199.77 o
   6   0  12      32014.25      33293.05       829.66 o
   7   0  12      83171.05      84281.44      1892.08 o
   8   0  12      12486.75      12203.25       331.89 o
   9   0  12      53309.26      53384.96      1079.54 o
  10   0  12      26448.90      26617.67       739.73 o
  11   0  12      40285.86      39618.91      1521.97 o
  12   0  12      16763.55      16840.27       633.44 o
  13   0  12      21191.69      17845.27       706.64 o
 -14   1  12        738.97        772.55        90.73 o
 -13   1  12       5997.91       6208.22       277.85 o
 -12   1  12         63.14        118.26        27.87 o
 -11   1  12       6465.12       6250.13       141.26 o
 -10   1  12        216.39        240.48        30.78 o
  -9   1  12       9981.37       9638.26       166.77 o
  -8   1  12       1144.16       1190.46        47.90 o
  -7   1  12       6726.77       5987.52       132.65 o
  -6   1  12       7333.25       7161.50       181.56 o
  -5   1  12       8415.86       7065.06       690.34 o
  -4   1  12        892.59       1171.47       154.13 o
  -3   1  12      37830.91      32950.80      1869.66 o
  -2   1  12       1657.36       1545.78       119.81 o
  -1   1  12      11865.41      11662.34       480.20 o
   0   1  12       8784.78       8963.50       375.30 o
   1   1  12      30360.40      31072.40      1080.80 o
   2   1  12      26736.02      29489.49       708.44 o
   3   1  12       5348.47       4977.69       178.65 o
   4   1  12      14416.23      14393.77       395.86 o
   5   1  12       3374.51       3454.67       148.08 o
   6   1  12      16391.21      17063.17       336.73 o
   7   1  12         45.25         75.67        28.25 o
   8   1  12      21550.35      21979.93       416.47 o
   9   1  12       2957.22       3293.73        97.08 o
  10   1  12       7503.05       7696.96       314.24 o
  11   1  12        121.67        181.92        55.48 o
  12   1  12       3432.73       3456.36       124.59 o
  13   1  12        988.33        987.47        63.96 o
 -14   2  12       1074.76       1106.44       111.56 o
 -13   2  12       2447.18       2775.38       126.41 o
 -12   2  12       2206.32       2087.49        84.63 o
 -11   2  12      10833.54      11183.00       251.97 o
 -10   2  12       2194.07       1976.91        78.17 o
  -9   2  12      20908.62      19880.05       321.21 o
  -8   2  12       1195.01       1054.65        55.90 o
  -7   2  12      38187.80      33381.02       628.40 o
  -6   2  12      11826.92      11165.13       281.78 o
  -5   2  12      23639.40      20556.15       562.36 o
  -4   2  12       3667.40       3018.55       396.85 o
  -3   2  12      33492.20      30954.33      5200.96 o
  -2   2  12      10841.77       9982.24      1202.39 o
  -1   2  12      66230.35      67835.62      2033.21 o
   0   2  12      44372.24      48494.42      1575.38 o
   1   2  12      24789.05      24742.51       856.30 o
   2   2  12       9749.04      10708.66       426.84 o
   3   2  12      29127.04      29955.88      1355.85 o
   4   2  12       4859.44       4842.73       206.62 o
   5   2  12      15993.55      15195.61       312.33 o
   6   2  12      14012.29      14473.16       328.62 o
   7   2  12      13964.57      13471.38       314.95 o
   8   2  12        799.85       1014.12        62.27 o
   9   2  12       6264.92       6481.64       156.48 o
  10   2  12       1335.51       1621.37       181.56 o
  11   2  12       7350.76       7469.99       285.60 o
  12   2  12       1940.76       2232.31       102.05 o
  13   2  12       6192.95       6554.63       301.94 o
 -14   3  12         25.50        146.46        62.62 o
 -13   3  12      26483.59      26615.63      2623.88 o
 -12   3  12        664.89        701.10        61.39 o
 -11   3  12      28787.17      28378.91       538.93 o
 -10   3  12       3226.16       3129.77       112.58 o
  -9   3  12      23435.07      23147.19       389.29 o
  -8   3  12       4973.47       4482.45       103.59 o
  -7   3  12      49712.49      46949.73       985.43 o
  -6   3  12       3130.27       2565.39        85.86 o
  -5   3  12      23295.37      24394.18       884.15 o
  -4   3  12      11281.67      10990.43       456.37 o
  -3   3  12       5715.26       4769.72       448.52 o
  -2   3  12        776.74        948.17        79.53 o
  -1   3  12      34010.38      38957.36      2119.10 o
   0   3  12      23952.50      26470.31      2587.66 o
   1   3  12       4786.12       5111.97       176.50 o
   2   3  12       1083.70       1108.23        73.61 o
   3   3  12       9711.16      10628.49       431.08 o
   4   3  12        436.02        558.42        67.14 o
   5   3  12       4275.21       4295.86       182.86 o
   6   3  12         85.55        124.10        27.35 o
   7   3  12        652.63        784.07        48.01 o
   8   3  12        718.47        817.62        50.72 o
   9   3  12        135.22        158.26        41.16 o
  10   3  12         95.47         96.94        47.54 o
  11   3  12        699.38        698.19        69.89 o
  12   3  12       1328.03       1224.60        89.47 o
  13   3  12         74.84         78.34        38.75 o
 -14   4  12      19831.78      22748.95       817.55 o
 -13   4  12       2109.20       1909.52       216.32 o
 -12   4  12      22537.07      21222.40       663.81 o
 -11   4  12      10500.15      10283.88       235.96 o
 -10   4  12      11361.02      10637.74       229.41 o
  -9   4  12      11949.46      11329.93       238.48 o
  -8   4  12      19385.33      17699.25       399.19 o
  -7   4  12       6534.26       6514.88       155.46 o
  -6   4  12      20806.83      20405.36       406.05 o
  -5   4  12      14638.97      13651.11       230.91 o
  -4   4  12       8265.46       7689.94       454.75 o
  -3   4  12       8169.59       8060.12       347.32 o
  -2   4  12        201.44        264.50        55.43 o
  -1   4  12      18612.52      20206.26      1575.06 o
   0   4  12       6674.36       6980.88       585.77 o
   1   4  12      20921.21      21804.01      1236.22 o
   2   4  12         50.22         78.08        30.33 o
   3   4  12       7104.31       7308.28       231.79 o
   4   4  12       1706.29       1991.98        69.06 o
   5   4  12       8352.38       8469.54       190.03 o
   6   4  12       2909.74       2891.17       119.03 o
   7   4  12      14356.23      14692.74       269.38 o
   8   4  12         13.17         48.72        34.92 o
   9   4  12       4775.02       4888.87       176.48 o
  10   4  12       1621.80       1584.29       105.53 o
  11   4  12       2824.91       3032.01       128.38 o
  12   4  12         14.21         71.35        26.44 o
 -14   5  12       9528.15      10181.47       422.81 o
 -13   5  12        945.15        914.25        84.97 o
 -12   5  12      12261.51      12189.37       945.37 o
 -11   5  12       3178.67       3188.22       116.58 o
 -10   5  12      25960.09      24548.57       474.55 o
  -9   5  12        940.11        955.54        60.14 o
  -8   5  12      41864.60      39456.70       631.29 o
  -7   5  12       8921.94       8739.51       178.60 o
  -6   5  12      29335.54      27288.16       412.21 o
  -5   5  12       2772.57       2608.63        66.88 o
  -4   5  12      43495.46      43126.18      1029.39 o
  -3   5  12      30066.76      31482.01      1034.55 o
  -2   5  12      68504.90      72038.27      2050.81 o
  -1   5  12      28510.73      30471.49       905.83 o
   0   5  12      39438.26      43253.60      4107.61 o
   1   5  12      16204.88      16143.15      1431.06 o
   2   5  12      30395.31      29795.31       718.60 o
   3   5  12       9775.66       9211.98       196.73 o
   4   5  12      31180.48      30882.67       703.31 o
   5   5  12       9885.68       9530.09       224.29 o
   6   5  12      21905.56      21551.32       346.42 o
   7   5  12       6078.91       5931.26       161.84 o
   8   5  12      12432.59      13159.71       306.48 o
   9   5  12       3130.35       3426.45       141.05 o
  10   5  12      17523.86      18299.62       556.32 o
  11   5  12       3593.60       3716.94       123.15 o
  12   5  12      16530.14      16349.53       379.05 o
 -13   6  12       2973.88       3264.81       154.10 o
 -12   6  12         10.20         57.03        42.97 o
 -11   6  12       2200.57       2322.01       126.03 o
 -10   6  12         25.70         90.26        37.10 o
  -9   6  12       2856.04       3211.01       142.99 o
  -8   6  12        150.66        207.45        33.57 o
  -7   6  12       1117.26       1223.12        53.09 o
  -6   6  12        279.94        315.54        27.97 o
  -5   6  12       2888.56       3119.58        75.31 o
  -4   6  12       1277.72       1236.72        44.65 o
  -3   6  12       4951.37       5434.15       403.62 o
  -2   6  12       3491.06       3791.23       229.82 o
  -1   6  12       5327.70       6302.85       316.32 o
   0   6  12       3314.20       3488.35       187.94 o
   1   6  12      23981.06      27475.84       934.59 o
   2   6  12        325.02        299.25        37.11 o
   3   6  12      14041.82      13645.81       292.07 o
   4   6  12        321.07        336.10        37.26 o
   5   6  12       9231.91       8783.90       228.94 o
   6   6  12        200.59        242.91        41.52 o
   7   6  12      17129.10      15929.63       440.34 o
   8   6  12        173.24        154.08        51.57 o
   9   6  12       7306.70       7625.55       258.42 o
  10   6  12       2366.97       2536.25       128.01 o
  11   6  12       4778.71       4623.71       169.29 o
  12   6  12       2426.11       2597.34       116.29 o
 -13   7  12        119.55        120.99        36.46 o
 -12   7  12      23141.50      25850.38       657.18 o
 -11   7  12       1528.80       1507.34        99.82 o
 -10   7  12      29868.88      30384.57       786.04 o
  -9   7  12         76.82        156.77        48.76 o
  -8   7  12      56956.39      56068.98       782.67 o
  -7   7  12       1230.90       1266.51        56.16 o
  -6   7  12      79950.52      77514.05       901.99 o
  -5   7  12        928.33       1089.82        43.92 o
  -4   7  12      69061.86      67629.52       992.20 o
  -3   7  12       2790.37       2810.86        78.87 o
  -2   7  12     116194.76     119931.90      2381.34 o
  -1   7  12       5302.48       5475.35       281.40 o
   0   7  12      85917.20      90278.30      1587.15 o
   1   7  12       1564.22       1562.81        66.30 o
   2   7  12      69550.59      67812.73      1104.29 o
   3   7  12      13224.82      13535.93       326.61 o
   4   7  12      78085.10      78003.85      1489.57 o
   5   7  12      11104.65      10902.64       317.07 o
   6   7  12      61156.12      59965.43       952.07 o
   7   7  12      19051.12      18569.90       444.77 o
   8   7  12      44702.28      43661.46       803.26 o
   9   7  12       3359.71       3568.93       158.23 o
  10   7  12      27093.23      26525.63      1120.73 o
  11   7  12       7997.15       8754.27       293.76 o
  12   7  12      17177.29      17563.68       464.46 o
 -13   8  12         83.65         52.97        39.34 o
 -12   8  12       8268.11       9213.35       300.26 o
 -11   8  12       1264.28       1266.08        91.26 o
 -10   8  12      13594.48      13792.94       475.31 o
  -9   8  12        158.99        156.69        41.73 o
  -8   8  12      29483.47      29843.28       461.24 o
  -7   8  12       2447.87       2467.67        73.78 o
  -6   8  12      19584.00      18937.09       270.90 o
  -5   8  12        729.97        853.23        41.32 o
  -4   8  12      31716.87      31447.28       457.33 o
  -3   8  12        434.02        481.47        35.22 o
  -2   8  12      36912.27      37805.65       646.25 o
  -1   8  12        206.39        397.37       127.37 o
   0   8  12      28811.80      30339.07       616.28 o
   1   8  12       3384.28       3359.58       105.17 o
   2   8  12      29586.61      29431.96       522.10 o
   3   8  12       5136.15       5387.42       167.21 o
   4   8  12      12327.40      12905.22       368.41 o
   5   8  12       7326.33       7534.79       170.33 o
   6   8  12       3331.56       3442.05       112.54 o
   7   8  12       2190.47       2369.75        92.43 o
   8   8  12       2406.49       2408.69       137.55 o
   9   8  12       3515.68       3717.27       137.58 o
  10   8  12        369.47        402.37        52.20 o
  11   8  12       2142.65       2139.11       102.32 o
 -12   9  12       1797.28       1862.96       116.16 o
 -11   9  12       1519.35       1603.70        96.85 o
 -10   9  12       2200.27       2242.75       141.37 o
  -9   9  12        193.90        218.54        45.84 o
  -8   9  12       4706.45       4476.15       141.77 o
  -7   9  12       4127.10       4037.21       100.03 o
  -6   9  12       2354.28       2316.13        94.20 o
  -5   9  12       4925.96       5043.67       113.06 o
  -4   9  12       3466.42       3562.06        94.33 o
  -3   9  12       1977.57       1983.89        73.63 o
  -2   9  12       3124.34       3347.25       105.68 o
  -1   9  12       9852.22      10594.33       258.40 o
   0   9  12        299.37        299.35        48.10 o
   1   9  12       8535.94       8734.88       247.69 o
   2   9  12       2522.56       2668.34       144.60 o
   3   9  12       1543.89       2050.36       207.42 o
   4   9  12       1574.62       1517.53       122.83 o
   5   9  12       1796.15       1769.04        96.73 o
   6   9  12        813.27        808.47        59.60 o
   7   9  12       1417.62       1373.46        92.53 o
   8   9  12        293.62        342.74        50.78 o
   9   9  12         15.68         60.77        44.20 o
  10   9  12        760.34        917.44       116.97 o
  11   9  12        343.80        187.58        50.99 o
 -12  10  12      21565.21      21987.23      1501.52 o
 -11  10  12         83.87        172.47        55.32 o
 -10  10  12      10624.80      10748.98       506.08 o
  -9  10  12       1351.73       1334.38       153.67 o
  -8  10  12      16498.58      17295.30       354.80 o
  -7  10  12        144.30        128.06        34.41 o
  -6  10  12      14074.72      14398.50       243.64 o
  -5  10  12        587.91        671.11        48.96 o
  -4  10  12       6984.27       7396.32       258.80 o
  -3  10  12         67.56        100.20        27.88 o
  -2  10  12       7415.62       7470.02       248.03 o
  -1  10  12         23.55         89.30        40.82 o
   0  10  12        481.56        507.14        46.30 o
   1  10  12        315.38        340.11        35.37 o
   2  10  12       1253.87       1350.94       110.30 o
   3  10  12       1049.27       1233.15       161.31 o
   4  10  12       7323.00       7585.17       316.64 o
   5  10  12        149.57        211.62        90.49 o
   6  10  12       2674.19       2924.07       156.21 o
   7  10  12        103.38         90.56        37.42 o
   8  10  12        327.78        328.25        77.71 o
   9  10  12        889.63        909.48       114.69 o
  10  10  12       2432.56       2321.65       263.79 o
  11  10  12        260.92        363.59        88.39 o
 -11  11  12       6328.71       6730.25       320.49 o
 -10  11  12      12246.51      12007.36       319.64 o
  -9  11  12       5206.54       5145.68       166.19 o
  -8  11  12       8047.90       7989.08       197.61 o
  -7  11  12       8918.19       8787.48       210.17 o
  -6  11  12      17457.43      18167.16       317.09 o
  -5  11  12       1195.65       1304.01        65.39 o
  -4  11  12      24617.92      24494.94       428.77 o
  -3  11  12       3379.92       3469.24        98.96 o
  -2  11  12      14998.28      15323.57       321.21 o
  -1  11  12       1098.63       1185.34        78.89 o
   0  11  12      16480.59      16659.53       469.09 o
   1  11  12        100.75        126.22        38.30 o
   2  11  12      18320.20      19170.99       581.31 o
   3  11  12         23.10         52.61        62.88 o
   4  11  12      11584.87      11892.71       347.22 o
   5  11  12         73.25         80.49        51.84 o
   6  11  12      11738.83      12302.35       357.13 o
   7  11  12        298.44        340.59        99.03 o
   8  11  12      10037.98       9753.48       509.86 o
   9  11  12         58.82         72.32        52.28 o
  10  11  12       4877.35       4931.33       200.51 o
 -11  12  12      13250.96      12498.24       474.58 o
 -10  12  12        421.27        381.82        76.03 o
  -9  12  12      27527.96      27315.08       768.71 o
  -8  12  12       1188.28       1034.29        65.01 o
  -7  12  12      28657.03      28919.56       565.60 o
  -6  12  12       1035.82       1036.24        86.81 o
  -5  12  12      29391.02      30172.36       468.19 o
  -4  12  12       2376.28       2276.47       100.14 o
  -3  12  12      30411.94      32044.75       536.97 o
  -2  12  12      11881.32      11657.56       315.12 o
  -1  12  12      49902.54      52130.25      1037.75 o
   0  12  12       5538.85       5251.08       184.40 o
   1  12  12      25100.71      27057.13      1024.88 o
   2  12  12       4567.98       4168.29       318.38 o
   3  12  12      40695.53      43155.79      1116.30 o
   4  12  12       4011.22       4003.35       281.30 o
   5  12  12      20845.69      22511.33       662.68 o
   6  12  12       1519.73       1639.21       113.35 o
   7  12  12      20136.32      19625.85      1146.10 o
   8  12  12       1088.69       1157.35       155.45 o
   9  12  12      15626.03      13699.93      2435.93 o
  10  12  12       2480.80       2115.00       156.50 o
 -10  13  12        771.43        897.99       124.08 o
  -9  13  12       1486.12       1537.39        97.59 o
  -8  13  12         50.18         93.49        39.79 o
  -7  13  12        415.30        441.72        57.89 o
  -6  13  12       1701.19       1643.21        95.88 o
  -5  13  12       2076.43       2132.55       108.75 o
  -4  13  12        768.82        741.68        75.57 o
  -3  13  12       6008.51       6160.17       180.32 o
  -2  13  12       2918.10       3052.94       188.31 o
  -1  13  12         41.51         60.22        53.33 o
   0  13  12       4226.85       4545.25       273.79 o
   1  13  12       2913.78       3043.92       129.01 o
   2  13  12       7768.14       7974.34       321.44 o
   3  13  12       1863.20       1767.36       121.87 o
   4  13  12       9128.46       9067.75       287.99 o
   5  13  12       2768.35       2460.35       264.80 o
   6  13  12       5785.15       5870.69       509.24 o
   7  13  12       1893.85       1734.20       182.28 o
   8  13  12       3003.36       2899.02       140.75 o
   9  13  12       2854.37       2157.95       428.43 o
  -9  14  12      13400.25      13877.20       416.04 o
  -8  14  12        398.40        585.97        79.66 o
  -7  14  12      10710.36      11189.36       266.44 o
  -6  14  12        308.81        360.72        53.49 o
  -5  14  12      19335.90      20233.83       749.38 o
  -4  14  12        208.96        217.73        53.85 o
  -3  14  12      18624.49      19514.23       474.51 o
  -2  14  12        119.29        269.16       117.85 o
  -1  14  12      12661.60      13429.36       370.63 o
   0  14  12       4018.04       4310.19       183.57 o
   1  14  12      18485.60      19771.44       617.59 o
   2  14  12       2673.36       2396.04       247.28 o
   3  14  12      21050.74      21971.87       527.54 o
   4  14  12       5122.24       4860.54       250.93 o
   5  14  12      19199.36      19928.39       769.62 o
   6  14  12       6521.92       6260.17       302.27 o
   7  14  12      14826.78      14967.05       609.91 o
   8  14  12       3188.76       2811.25       124.35 o
  -9  15  12       9840.91       9686.17       424.12 o
  -8  15  12         93.76         63.31        36.56 o
  -7  15  12       4834.81       5293.56       154.66 o
  -6  15  12       2993.49       3071.39       117.32 o
  -5  15  12      10025.77      10281.27       285.43 o
  -4  15  12          6.78        -24.54        45.34 o
  -3  15  12      13859.01      14628.60       377.52 o
  -2  15  12        103.96        122.80        92.81 o
  -1  15  12      15569.28      17192.43       435.92 o
   0  15  12        529.65        633.90        73.98 o
   1  15  12      14240.14      15774.49       506.21 o
   2  15  12       1122.44       1584.15       183.08 o
   3  15  12       6370.77       7273.35       289.08 o
   4  15  12       3571.34       3464.47       259.45 o
   5  15  12       5071.85       4936.08       324.36 o
   6  15  12       1075.85        982.11        78.47 o
   7  15  12       2600.47       2502.27       117.62 o
  -7  16  12       1184.78       1213.71        74.34 o
  -6  16  12       1186.96       1237.46        67.20 o
  -5  16  12       1953.45       1902.41        85.04 o
  -4  16  12       2278.97       2458.66       104.52 o
  -3  16  12        585.70        724.82       103.19 o
  -2  16  12        535.55        686.77        79.17 o
  -1  16  12       1394.35       1672.12       135.03 o
   0  16  12       4273.24       4714.94       227.08 o
   1  16  12       1863.42       2314.49       155.64 o
   2  16  12         24.41        114.62        86.94 o
   3  16  12        965.27       1152.48       103.49 o
   4  16  12        104.99        147.15        72.53 o
   5  16  12       1336.08       1252.58       121.95 o
   6  16  12         16.63         82.45        53.16 o
  -6  17  12         37.38         36.73        35.08 o
  -5  17  12       3066.63       3294.76       126.75 o
  -4  17  12        689.54        788.60        56.59 o
  -3  17  12       1690.88       1901.55       129.79 o
  -2  17  12       1885.41       1822.06       161.62 o
  -1  17  12       1410.67       1515.18        91.53 o
   0  17  12       2200.17       2458.66       151.44 o
   1  17  12        102.81        148.78        84.38 o
   2  17  12       2296.72       2636.89       145.08 o
   3  17  12        863.01        769.51       114.51 o
   4  17  12       3830.98       4123.93       208.78 o
   5  17  12       1856.76       1790.93       290.97 o
  -4  18  12          3.23          3.32        42.25 o
  -3  18  12      12787.25      13234.59       521.25 o
  -2  18  12        716.16        647.69        78.33 o
  -1  18  12      11588.76      12661.51       469.80 o
   0  18  12        406.89        399.66        60.11 o
   1  18  12      12046.08      12109.46       349.31 o
   2  18  12        756.99        571.80        65.61 o
   3  18  12       8151.13       7527.79       332.18 o
 -14   1  13       6115.18       6470.73       189.36 o
 -13   1  13      11145.42      11826.87       388.92 o
 -12   1  13       9684.52       9999.40       205.26 o
 -11   1  13      12036.45      12026.06       219.81 o
 -10   1  13      21076.25      20414.50       310.60 o
  -9   1  13      30322.15      29111.32       591.41 o
  -8   1  13      22715.73      21248.21       513.96 o
  -7   1  13      52389.83      46734.31       810.04 o
  -6   1  13      52699.36      49321.68      1463.92 o
  -5   1  13      53662.36      49593.40      1120.82 o
  -4   1  13      39348.75      34460.73      1877.13 o
  -3   1  13      31437.34      29679.38       757.44 o
  -2   1  13      52337.01      45195.39      3645.39 o
  -1   1  13     101800.20     101966.95      3230.54 o
   0   1  13      65279.48      65348.35      2104.29 o
   1   1  13      14307.75      15557.74       578.73 o
   2   1  13      65596.89      64195.12      2860.05 o
   3   1  13      31126.46      29261.35       717.29 o
   4   1  13      73373.34      71955.39      1393.85 o
   5   1  13      11376.13      11032.89       261.32 o
   6   1  13      58551.09      56552.63      1346.65 o
   7   1  13       8369.55       8216.49       196.43 o
   8   1  13      36362.33      37612.74       660.01 o
   9   1  13       7782.59       8238.48       238.87 o
  10   1  13      28356.20      28439.13       700.34 o
  11   1  13       5039.95       4662.72       209.50 o
  12   1  13      24925.02      24765.66       825.51 o
 -14   2  13      10931.72      11268.73       438.75 o
 -13   2  13      11092.71      10907.73       499.42 o
 -12   2  13      14618.68      14772.06       309.81 o
 -11   2  13       5836.32       5426.18       156.90 o
 -10   2  13      15630.83      15382.07       287.72 o
  -9   2  13      10435.81      10215.11       215.69 o
  -8   2  13      28399.19      25592.47       583.48 o
  -7   2  13      20786.03      19285.54       368.81 o
  -6   2  13      25729.63      23371.24       484.95 o
  -5   2  13       6168.71       5838.25       169.35 o
  -4   2  13      38102.09      32422.54      2748.01 o
  -3   2  13      10435.28       8734.31       916.76 o
  -2   2  13      24775.56      21151.28      1377.08 o
  -1   2  13      13320.50      14512.09       718.52 o
   0   2  13      37814.52      37119.04      1244.19 o
   1   2  13       2005.58       2436.31       163.31 o
   2   2  13      21385.96      19542.21       709.25 o
   3   2  13         12.75         93.32        61.39 o
   4   2  13      29305.16      31241.95      1045.96 o
   5   2  13       1163.51       1124.28        61.76 o
   6   2  13      17656.98      18263.86       375.22 o
   7   2  13        120.74        134.73        31.83 o
   8   2  13       5564.91       5845.45       186.32 o
   9   2  13       3081.19       3519.86       153.32 o
  10   2  13       4998.83       5279.71       230.02 o
  11   2  13       1585.84       1747.80        98.25 o
  12   2  13       2800.72       2713.92       122.51 o
 -14   3  13       4562.56       4692.35       237.04 o
 -13   3  13       9259.77       8447.78       258.31 o
 -12   3  13      11614.98      10900.26       380.99 o
 -11   3  13       6079.49       5748.83       158.59 o
 -10   3  13       4629.36       4373.67       137.15 o
  -9   3  13      11002.24      10307.36       185.96 o
  -8   3  13       3307.34       3058.61        84.27 o
  -7   3  13       4218.36       4042.04        94.39 o
  -6   3  13       5483.11       5233.76       132.12 o
  -5   3  13       5927.25       5806.12       142.26 o
  -4   3  13       3316.96       3241.77       205.15 o
  -3   3  13       1376.47       1510.72       158.04 o
  -2   3  13       1605.80       1444.59       171.18 o
  -1   3  13        652.13        540.95        56.72 o
   0   3  13       1497.49       1519.05       157.19 o
   1   3  13       3663.55       3512.27       176.34 o
   2   3  13       3542.23       3682.16       147.33 o
   3   3  13       3884.63       4118.43       453.90 o
   4   3  13      11972.58      11860.26       308.44 o
   5   3  13        725.23        832.99        54.79 o
   6   3  13        962.13       1094.66        57.72 o
   7   3  13         70.04        166.26        31.11 o
   8   3  13       1814.60       1949.16        84.15 o
   9   3  13        494.86        557.76        59.23 o
  10   3  13       2689.77       2685.15       125.97 o
  11   3  13         85.24        112.90        41.88 o
  12   3  13        375.27        409.70        41.64 o
 -14   4  13       1740.87       2478.77       160.97 o
 -13   4  13      10479.47      11496.86       603.71 o
 -12   4  13       3219.13       3452.17       177.09 o
 -11   4  13      22199.82      22413.34       701.30 o
 -10   4  13       1378.85       1369.30        77.86 o
  -9   4  13      21307.61      20188.01       459.87 o
  -8   4  13       1529.04       1694.64        64.81 o
  -7   4  13      31517.50      29293.98       407.01 o
  -6   4  13        886.49       1015.88        45.67 o
  -5   4  13      11961.27      11412.58       198.61 o
  -4   4  13         93.40        116.43        34.83 o
  -3   4  13      27752.59      25431.03       896.20 o
  -2   4  13        725.02        657.68        82.87 o
  -1   4  13      12006.32      12425.55       439.66 o
   0   4  13        594.44        650.44        85.25 o
   1   4  13      17851.36      18461.12      1263.50 o
   2   4  13        889.44       1074.85        75.88 o
   3   4  13      13317.01      13983.54       362.81 o
   4   4  13        420.00        484.95        37.87 o
   5   4  13       8078.56       8205.37       248.91 o
   6   4  13        143.11        216.44        38.14 o
   7   4  13       6221.91       6229.32       152.59 o
   8   4  13        443.92        541.85        55.52 o
   9   4  13       8499.13       8553.49       212.71 o
  10   4  13         47.87         64.45        49.29 o
  11   4  13       4281.83       4331.62       189.51 o
  12   4  13        109.52        147.41        34.03 o
 -13   5  13      13507.54      14297.87      1548.30 o
 -12   5  13       2117.33       1998.74       108.35 o
 -11   5  13      18238.65      18150.35       482.49 o
 -10   5  13        175.27        132.47        38.31 o
  -9   5  13      12964.68      12902.68       288.94 o
  -8   5  13        621.25        671.06        54.83 o
  -7   5  13      23663.90      23587.05       376.86 o
  -6   5  13         41.70         71.50        21.15 o
  -5   5  13      26927.79      25938.69       337.45 o
  -4   5  13          3.67         72.35        19.95 o
  -3   5  13      30566.96      32057.17       792.60 o
  -2   5  13        467.47        618.47        60.87 o
  -1   5  13      36664.13      37248.24      1463.54 o
   0   5  13       1799.00       2159.96       280.85 o
   1   5  13      28585.61      30855.55       833.96 o
   2   5  13      10825.90      11049.87       207.81 o
   3   5  13      11462.35      10848.14       209.78 o
   4   5  13       1965.54       2080.92        99.52 o
   5   5  13      20470.42      20504.19       460.85 o
   6   5  13       1427.01       1555.64        61.76 o
   7   5  13      14689.60      13656.78       272.98 o
   8   5  13       7305.55       7092.03       165.94 o
   9   5  13       7205.50       7088.48       274.71 o
  10   5  13       4703.50       4906.93       286.30 o
  11   5  13       5079.44       4953.95       140.32 o
  12   5  13       7439.91       7271.01       202.46 o
 -13   6  13       8366.48       8759.78       870.45 o
 -12   6  13      12865.10      14544.25       424.12 o
 -11   6  13      16249.15      15897.44       438.21 o
 -10   6  13      22340.13      22564.10       504.90 o
  -9   6  13      35609.25      34666.21       625.85 o
  -8   6  13      41966.38      40426.24       589.61 o
  -7   6  13      39286.55      38172.16       556.47 o
  -6   6  13      45452.54      44880.11       645.40 o
  -5   6  13      48424.58      47807.68       618.84 o
  -4   6  13      29946.29      30126.36       440.28 o
  -3   6  13      70517.94      67263.53      1177.79 o
  -2   6  13      44113.03      46486.16      1854.75 o
  -1   6  13      96884.59     100895.09      3025.04 o
   0   6  13      28986.81      30317.90       660.13 o
   1   6  13      65170.69      67270.48      1163.46 o
   2   6  13      19671.31      19733.23       347.04 o
   3   6  13      49282.96      47837.61       737.28 o
   4   6  13      19619.22      19470.29       345.11 o
   5   6  13      61406.37      58934.86      1017.30 o
   6   6  13      10805.54      10468.99       221.89 o
   7   6  13      51733.16      51601.34      1496.27 o
   8   6  13       5361.70       5607.58       275.33 o
   9   6  13      17370.53      18311.62       462.57 o
  10   6  13       3005.70       2778.79       192.70 o
  11   6  13      30024.25      29062.43       767.43 o
  12   6  13       3762.10       3738.00       191.24 o
 -13   7  13        495.44        478.57       108.15 o
 -12   7  13       2597.00       2809.76       125.67 o
 -11   7  13        298.11        362.65        60.26 o
 -10   7  13       1021.87       1129.33        75.90 o
  -9   7  13         97.25        179.68        36.91 o
  -8   7  13       3437.01       3512.65       103.76 o
  -7   7  13        117.61        127.98        30.66 o
  -6   7  13       1075.49       1097.44        49.15 o
  -5   7  13       1209.17       1426.51        54.57 o
  -4   7  13       8567.23       8701.51       155.09 o
  -3   7  13        216.48        223.92        27.91 o
  -2   7  13       3968.76       4207.18       204.58 o
  -1   7  13        530.28        669.95        44.67 o
   0   7  13       3302.19       3259.18       115.69 o
   1   7  13        430.30        542.75        69.54 o
   2   7  13        989.87       1022.07        58.37 o
   3   7  13         92.61        124.60        28.04 o
   4   7  13        956.22        874.54        73.19 o
   5   7  13        689.02        655.05        62.65 o
   6   7  13       1097.53       1199.07        68.41 o
   7   7  13       1007.40       1028.59        72.16 o
   8   7  13        241.33        261.89        55.58 o
   9   7  13        612.58        724.76        74.11 o
  10   7  13        893.92        839.56        61.82 o
  11   7  13        276.84        379.37        62.48 o
 -13   8  13       3119.18       2986.44       132.37 o
 -12   8  13       4903.97       5537.43       572.61 o
 -11   8  13       8631.40       9335.43       319.54 o
 -10   8  13       3776.47       4114.24       199.44 o
  -9   8  13       6945.87       7115.19       175.42 o
  -8   8  13      12151.53      12188.10       234.01 o
  -7   8  13      12638.20      12554.78       236.46 o
  -6   8  13      12597.10      12176.09       195.79 o
  -5   8  13      14992.09      15119.73       236.41 o
  -4   8  13      14164.54      15089.85       287.42 o
  -3   8  13      21865.39      22531.16       388.54 o
  -2   8  13      11120.82      12017.30       255.15 o
  -1   8  13      22856.81      23427.55       603.15 o
   0   8  13       9864.53      10307.55       207.53 o
   1   8  13      33186.11      32976.36       667.98 o
   2   8  13        553.48        741.75        51.32 o
   3   8  13      33443.28      31321.48       587.22 o
   4   8  13       8103.29       7946.57       251.27 o
   5   8  13      31380.80      30453.41       579.15 o
   6   8  13       4226.40       4094.94       122.13 o
   7   8  13      25736.51      23906.24       500.87 o
   8   8  13        979.24        988.84        92.82 o
   9   8  13      19403.81      19860.84       427.53 o
  10   8  13       1559.81       1638.17        82.38 o
  11   8  13      11386.61      10988.88       316.81 o
 -12   9  13      10331.50      11094.10       562.96 o
 -11   9  13       6874.68       6712.79       259.28 o
 -10   9  13      14365.99      14807.04       626.44 o
  -9   9  13       9839.62       9933.69       253.67 o
  -8   9  13       8716.85       8999.92       188.80 o
  -7   9  13      14671.21      14573.70       248.41 o
  -6   9  13      14387.53      14637.62       263.85 o
  -5   9  13      17841.85      17833.84       301.44 o
  -4   9  13      10926.08      11676.34       210.51 o
  -3   9  13      21607.50      21945.41       414.20 o
  -2   9  13      13436.73      14840.76       300.38 o
  -1   9  13      32354.36      33397.02       668.82 o
   0   9  13       4195.21       4118.56       129.66 o
   1   9  13      21042.70      21111.92       648.67 o
   2   9  13       8097.97       8153.99       259.73 o
   3   9  13      11186.42      11769.62       576.70 o
   4   9  13       2097.11       2101.84       261.88 o
   5   9  13      11297.72      11501.76       291.79 o
   6   9  13         33.60         53.27        35.42 o
   7   9  13       4179.71       4245.25       140.39 o
   8   9  13        660.53        553.40        58.79 o
   9   9  13       3746.61       3974.11       160.32 o
  10   9  13        157.19        161.03        57.28 o
  11   9  13       1426.44       1469.37       140.13 o
 -12  10  13       6327.80       6401.37       225.18 o
 -11  10  13        543.66        626.63        99.56 o
 -10  10  13      10423.44      10391.87       725.21 o
  -9  10  13        462.79        471.41        64.99 o
  -8  10  13       8428.99       8338.72       300.83 o
  -7  10  13        489.42        564.75        56.43 o
  -6  10  13       8529.10       8651.98       171.76 o
  -5  10  13         32.31         84.71        31.81 o
  -4  10  13       6485.02       6536.69       158.72 o
  -3  10  13          5.90         38.68        26.32 o
  -2  10  13       2300.05       2326.10       133.20 o
  -1  10  13       2534.30       2434.56       130.35 o
   0  10  13       8687.95       8785.13       212.37 o
   1  10  13        903.67        751.01        67.03 o
   2  10  13       4253.73       4403.97       256.64 o
   3  10  13       6465.22       6205.54       386.75 o
   4  10  13       7464.70       7498.25       315.94 o
   5  10  13        947.96        857.61        90.81 o
   6  10  13       2002.35       2062.75       131.75 o
   7  10  13        562.83        588.31        68.28 o
   8  10  13       3900.81       4203.08       345.76 o
   9  10  13       1822.47       1995.23       134.64 o
  10  10  13        104.29        170.01        49.10 o
 -11  11  13        280.98        358.37        73.29 o
 -10  11  13       8366.38       8537.83       297.54 o
  -9  11  13        111.53         78.68        39.38 o
  -8  11  13      16204.76      15878.56       374.22 o
  -7  11  13        137.76        111.88        42.60 o
  -6  11  13      11532.13      10949.38       238.03 o
  -5  11  13        329.40        297.18        39.95 o
  -4  11  13      12632.38      12876.64       265.03 o
  -3  11  13       1159.29       1287.93        66.51 o
  -2  11  13      23149.44      24141.58       526.39 o
  -1  11  13        157.53        263.38        48.41 o
   0  11  13      17321.93      18601.06       342.06 o
   1  11  13       2560.61       2696.82       255.62 o
   2  11  13       7959.44       8115.10       325.37 o
   3  11  13       3765.17       4339.53       309.34 o
   4  11  13      11418.85      12287.44       433.64 o
   5  11  13        106.40        283.77        64.24 o
   6  11  13       9946.50      10453.52       318.07 o
   7  11  13       2013.85       2356.90       158.54 o
   8  11  13       5529.61       6116.25       373.11 o
   9  11  13       2097.69       1901.30       185.58 o
  10  11  13       9426.39       9739.58       434.59 o
 -11  12  13        401.54        460.07        65.95 o
 -10  12  13       3979.70       4198.84       175.93 o
  -9  12  13       1455.50       1296.78        75.86 o
  -8  12  13       4531.12       5130.42       197.67 o
  -7  12  13        494.21        493.47        60.98 o
  -6  12  13      13516.83      13297.96       315.89 o
  -5  12  13        554.34        554.07        50.91 o
  -4  12  13       7965.79       8390.16       198.65 o
  -3  12  13       4735.48       4495.38       119.39 o
  -2  12  13      15532.24      15746.89       393.62 o
  -1  12  13       6785.61       6203.39       209.37 o
   0  12  13      22157.33      22560.23       451.24 o
   1  12  13       1858.74       2027.80       226.44 o
   2  12  13      15662.90      16049.14       516.54 o
   3  12  13       2663.21       2539.37       173.79 o
   4  12  13       4959.95       5338.39       211.94 o
   5  12  13       4600.97       4318.57       189.62 o
   6  12  13       6658.66       7028.40       290.11 o
   7  12  13       6596.83       6186.56       370.28 o
   8  12  13       2815.81       2537.10       214.18 o
   9  12  13       6183.15       5687.38       308.00 o
 -10  13  13       9809.42       9152.69       427.20 o
  -9  13  13      15126.27      15212.02       448.03 o
  -8  13  13      12015.83      12463.88       333.55 o
  -7  13  13      19455.41      19921.56       413.05 o
  -6  13  13      19100.13      18544.08       395.63 o
  -5  13  13      17649.69      18045.46       377.70 o
  -4  13  13      21117.76      20837.86       414.27 o
  -3  13  13      13304.85      13367.44       393.71 o
  -2  13  13      33036.38      34546.34      2979.54 o
  -1  13  13      13832.38      15473.03       504.31 o
   0  13  13      29156.62      31167.28       849.77 o
   1  13  13       9522.51      10634.24       321.50 o
   2  13  13      24183.04      24601.18       583.90 o
   3  13  13       7222.97       8181.06       327.58 o
   4  13  13      37201.02      36020.33       994.62 o
   5  13  13       7480.89       8533.62       414.00 o
   6  13  13      27057.12      27610.30       742.69 o
   7  13  13       4465.69       4928.26       302.59 o
   8  13  13      15417.99      14283.88       656.28 o
   9  13  13       5070.90       5344.93       268.60 o
  -9  14  13       3540.55       3722.87       241.20 o
  -8  14  13       2567.47       2661.31       121.14 o
  -7  14  13       4054.91       4227.22       164.88 o
  -6  14  13       1683.62       1706.57        90.90 o
  -5  14  13       7070.27       7161.74       230.33 o
  -4  14  13       1609.96       1905.31       279.10 o
  -3  14  13       5964.62       6013.30       320.68 o
  -2  14  13        786.43        776.32       149.96 o
  -1  14  13       2926.49       3218.66       152.13 o
   0  14  13       4897.74       5356.94       264.42 o
   1  14  13       3588.54       3528.68       242.74 o
   2  14  13       4010.07       4570.22       226.99 o
   3  14  13       2640.78       2431.93       217.07 o
   4  14  13       1756.06       1926.87       139.22 o
   5  14  13       4108.97       3718.93       185.62 o
   6  14  13       1280.16       1080.73        93.34 o
   7  14  13        777.01        653.02       105.90 o
   8  14  13       3025.44       2488.96       164.81 o
  -8  15  13       3939.75       3728.18       182.78 o
  -7  15  13        498.66        524.28        58.53 o
  -6  15  13       3257.81       3163.21       102.81 o
  -5  15  13        129.72        143.19        38.76 o
  -4  15  13       2998.96       3047.87       122.09 o
  -3  15  13       1761.20       1657.11       145.12 o
  -2  15  13       5572.16       5811.26       263.96 o
  -1  15  13       1956.51       2358.28       190.91 o
   0  15  13       4139.83       4442.48       228.16 o
   1  15  13        918.23       1114.65       115.93 o
   2  15  13       4318.08       4218.40       297.83 o
   3  15  13       1272.28       1617.11       125.11 o
   4  15  13       3907.46       4001.80       187.82 o
   5  15  13        552.97        573.50       134.73 o
   6  15  13       2389.74       2076.33       110.24 o
   7  15  13        617.04        727.52        61.75 o
  -7  16  13       5408.96       5393.76       282.44 o
  -6  16  13       7234.18       6830.75       226.41 o
  -5  16  13       4579.68       4731.85       197.04 o
  -4  16  13       5617.63       5780.98       263.15 o
  -3  16  13       7597.47       7960.47       255.34 o
  -2  16  13       5831.55       6329.29       311.24 o
  -1  16  13       5415.82       5910.17       257.45 o
   0  16  13       6172.06       6428.37       270.19 o
   1  16  13       3641.37       4180.91       339.46 o
   2  16  13       4027.10       4164.98       275.13 o
   3  16  13       3463.89       4007.53       209.25 o
   4  16  13       3204.38       3026.56       213.49 o
   5  16  13        870.70        900.84       102.40 o
   6  16  13       2669.14       2402.38       162.05 o
  -6  17  13        348.85        314.33        49.54 o
  -5  17  13       8718.36       8372.20       263.77 o
  -4  17  13       2117.16       2075.96       126.72 o
  -3  17  13       6215.14       6682.95       255.31 o
  -2  17  13       4070.58       4292.85       200.52 o
  -1  17  13       7623.85       8287.40       277.88 o
   0  17  13       1420.95       1592.13       119.60 o
   1  17  13       7271.35       7651.20       277.17 o
   2  17  13       4976.56       4928.56       281.80 o
   3  17  13       2437.57       2388.14       180.43 o
   4  17  13       4792.39       4659.05       191.88 o
  -3  18  13       4377.24       4554.07       183.81 o
  -2  18  13       3113.58       3266.96       205.96 o
  -1  18  13       9194.57      10159.72       302.26 o
   0  18  13       4204.84       4631.05       157.40 o
   1  18  13       3299.47       3832.64       153.51 o
   2  18  13       4276.63       4195.63       162.13 o
 -14   0  14      20961.68      21285.70       726.29 o
 -13   0  14        909.37        903.35        95.58 o
 -12   0  14      27593.81      28939.56      1303.07 o
 -11   0  14       3958.66       3908.66       149.16 o
 -10   0  14      43022.19      40947.41       819.70 o
  -9   0  14         43.59        160.21        36.16 o
  -8   0  14      33262.06      29957.20      1062.87 o
  -7   0  14         31.05         81.40        28.53 o
  -6   0  14      70085.84      62024.83      1376.92 o
  -5   0  14       7896.29       8189.90       228.64 o
  -4   0  14      71226.12      61611.85      2075.63 o
  -3   0  14        766.25        886.26       122.77 o
  -2   0  14      95961.37      84809.52      2751.20 o
  -1   0  14      11765.39      10993.89       490.70 o
   0   0  14      91887.05      90661.13      2881.87 o
   1   0  14       3304.98       3354.05       206.55 o
   2   0  14      88597.23      87647.94      2784.37 o
   4   0  14      97187.95     100424.46      4274.94 o
   5   0  14       1761.57       2210.72       143.96 o
   6   0  14      95667.68      93074.85      2118.83 o
   7   0  14       1690.32       1675.04       103.73 o
   8   0  14      37633.88      36908.79       840.87 o
   9   0  14       2947.13       3350.39       183.46 o
  10   0  14      39999.69      38213.50      2105.05 o
  11   0  14       6549.95       7194.33       309.11 o
  12   0  14      36937.10      34196.77       898.62 o
 -14   1  14       2992.08       2798.19        86.65 o
 -13   1  14        147.61        143.11        46.35 o
 -12   1  14       5608.80       5429.31       134.46 o
 -11   1  14        175.13        216.76        33.43 o
 -10   1  14        151.47        237.12        32.42 o
  -9   1  14          2.48         50.98        22.16 o
  -8   1  14       7358.23       6902.97       179.52 o
  -7   1  14        510.97        540.06        40.49 o
  -6   1  14      14461.93      13367.93       215.62 o
  -5   1  14        893.69        946.58        42.70 o
  -4   1  14      18192.60      15010.95      1347.49 o
  -3   1  14        623.25        709.36        78.93 o
  -2   1  14      19087.77      16795.44       686.45 o
  -1   1  14       1791.58       1693.95       111.63 o
   0   1  14      30626.25      29657.23      1033.26 o
   1   1  14       3439.34       3266.35       142.95 o
   2   1  14       4106.98       3606.79       150.97 o
   3   1  14       6743.67       6842.10       538.76 o
   4   1  14      14230.12      14164.08       473.70 o
   5   1  14      19751.62      19878.68       499.01 o
   6   1  14      21700.12      21577.05       476.87 o
   7   1  14      37081.87      37251.48       669.06 o
   8   1  14       1359.88       1395.72        75.00 o
   9   1  14       3423.15       3826.52       184.38 o
  10   1  14       3352.66       3413.72       207.52 o
  11   1  14       4786.45       4708.37       201.02 o
  12   1  14          1.17         81.00        46.02 o
 -14   2  14       3009.53       3152.03       171.75 o
 -13   2  14       1622.86       1689.18        81.10 o
 -12   2  14       4168.82       4644.07       174.15 o
 -11   2  14       9649.58       9365.88       220.75 o
 -10   2  14       5930.16       5924.41       148.73 o
  -9   2  14       1000.59       1061.57        66.55 o
  -8   2  14      17549.11      16548.72       452.52 o
  -7   2  14        181.45        239.99        32.19 o
  -6   2  14      22660.81      21314.65       325.48 o
  -5   2  14        700.42        700.61        55.02 o
  -4   2  14      25553.57      22594.87       462.44 o
  -3   2  14       2917.73       2707.21       258.85 o
  -2   2  14      26539.25      24021.90      1083.43 o
  -1   2  14       2864.44       2953.34       120.15 o
   0   2  14      29624.16      29670.79      1586.14 o
   1   2  14       3769.15       3867.89       222.61 o
   2   2  14      30864.60      29753.09      1032.83 o
   3   2  14       3620.16       3834.06       381.95 o
   4   2  14      22988.77      25033.67       894.66 o
   5   2  14       5621.25       5787.82       297.48 o
   6   2  14      14229.99      13466.63       530.72 o
   7   2  14       1651.18       1816.05        98.65 o
   8   2  14      17029.38      16965.43       424.29 o
   9   2  14        645.91        810.84        73.39 o
  10   2  14       6635.62       6644.42       315.83 o
  11   2  14        143.87        226.14        49.24 o
  12   2  14       4731.75       5082.88       171.99 o
 -14   3  14      16142.02      16228.10       592.04 o
 -13   3  14        490.29        641.59        58.93 o
 -12   3  14      30650.39      29435.86       757.08 o
 -11   3  14       2398.79       2358.92       162.50 o
 -10   3  14      26388.21      26166.78       518.44 o
  -9   3  14       2889.16       2666.56        95.45 o
  -8   3  14      18555.69      17850.10       291.61 o
  -7   3  14         62.36        167.27        29.98 o
  -6   3  14      23711.51      21977.24       339.38 o
  -5   3  14        317.83        294.45        28.37 o
  -4   3  14      19627.31      20393.93       420.02 o
  -3   3  14        334.26        360.53        54.96 o
  -2   3  14      10507.04       9919.18       332.58 o
  -1   3  14       2592.60       2540.60       136.83 o
   0   3  14      14599.30      13385.95       386.14 o
   1   3  14         34.26        123.68        38.00 o
   2   3  14      20603.94      21733.36      1166.72 o
   3   3  14        430.61        357.06        44.84 o
   4   3  14       9499.41       9572.25       294.81 o
   5   3  14        206.31        263.37        43.35 o
   6   3  14       1222.21       1295.07        79.89 o
   7   3  14        413.47        405.85        39.58 o
   8   3  14       8729.71       8723.62       261.60 o
   9   3  14       1029.92       1126.54        74.71 o
  10   3  14       1487.95       1648.24        96.18 o
  11   3  14        126.14        102.76        41.64 o
  12   3  14       1448.53       1577.89        79.93 o
 -13   4  14      24556.90      23875.66      1982.54 o
 -12   4  14        185.05        268.02        42.78 o
 -11   4  14      18049.59      17740.41       485.54 o
 -10   4  14        591.28        578.58        54.77 o
  -9   4  14      43658.10      41398.14       881.54 o
  -8   4  14       1836.23       1868.53        71.96 o
  -7   4  14      27258.05      24550.55       381.75 o
  -6   4  14      13135.67      13033.99       239.59 o
  -5   4  14      14972.38      14077.19       238.27 o
  -4   4  14       3551.77       3251.89       115.00 o
  -3   4  14      15097.85      14686.85       411.29 o
  -2   4  14       8727.27       8939.51       386.75 o
  -1   4  14       8960.37       8289.05       360.71 o
   0   4  14      17116.99      18247.92       995.55 o
   1   4  14      18030.89      17834.50      1020.41 o
   2   4  14       2317.47       2548.17        81.25 o
   3   4  14       5044.18       5086.28       126.44 o
   4   4  14       6723.79       7270.47       211.36 o
   5   4  14       7410.71       7064.96       170.45 o
   6   4  14       2033.49       1970.70        84.65 o
   7   4  14       4111.30       3937.79       118.33 o
   8   4  14       2026.39       2364.93       103.17 o
   9   4  14       2490.95       2830.63       110.42 o
  10   4  14       2276.57       2403.34       122.19 o
  11   4  14       1737.97       1813.58        92.13 o
  12   4  14       3538.92       3710.02       134.82 o
 -13   5  14      11600.84      10451.64       454.34 o
 -12   5  14       1039.22       1205.04        64.27 o
 -11   5  14       8260.87       7802.36       216.08 o
 -10   5  14        240.36        264.25        49.93 o
  -9   5  14      21841.35      22086.04       429.57 o
  -8   5  14        295.03        312.85        35.50 o
  -7   5  14      37346.24      35901.96       488.35 o
  -6   5  14       3068.77       3048.16        76.37 o
  -5   5  14      35871.63      34192.46       425.69 o
  -4   5  14        748.76        692.67        53.02 o
  -3   5  14      53186.36      50666.20       686.89 o
  -2   5  14       6875.41       6269.97       224.88 o
  -1   5  14      63088.12      63731.23      1280.01 o
   0   5  14       2498.88       2596.48        85.91 o
   1   5  14      33138.79      33930.86       983.18 o
   2   5  14       6329.02       6315.96       188.75 o
   3   5  14      39367.11      40555.16       640.12 o
   4   5  14       7317.88       6899.34       230.34 o
   5   5  14      35046.36      35320.96       563.43 o
   6   5  14       7293.46       6953.20       196.37 o
   7   5  14      20027.79      19277.26       331.63 o
   8   5  14        164.94        188.72        41.28 o
   9   5  14      18789.03      19865.34       432.39 o
  10   5  14       2389.04       2666.79       143.35 o
  11   5  14      17666.91      17703.29       370.50 o
  12   5  14        604.44        623.02        43.23 o
 -13   6  14        740.41        850.26       163.03 o
 -12   6  14        424.17        595.93        61.67 o
 -11   6  14        195.63        402.98        44.68 o
 -10   6  14        832.00        994.61       108.32 o
  -9   6  14        227.26        343.56        48.74 o
  -8   6  14        983.88        960.35        60.00 o
  -7   6  14       2573.89       2656.64        97.71 o
  -6   6  14       2346.41       2426.10        82.36 o
  -5   6  14       3740.75       3964.69       152.68 o
  -4   6  14       2448.65       2627.68       107.81 o
  -3   6  14       1552.38       1564.95        66.77 o
  -2   6  14       1869.79       1815.40        78.55 o
  -1   6  14       3604.41       3620.55       135.30 o
   0   6  14      12877.11      14144.58       413.85 o
   1   6  14       2565.25       2677.73        93.91 o
   2   6  14       6256.62       6520.16       147.14 o
   3   6  14       3619.84       3438.99        94.21 o
   4   6  14       6634.26       6490.35       171.46 o
   5   6  14       2595.60       2479.56       113.55 o
   6   6  14      16329.51      15593.66       317.30 o
   7   6  14        719.52        752.88        80.07 o
   8   6  14       3718.76       3544.45       215.51 o
   9   6  14          7.49         90.95        50.46 o
  10   6  14       3149.52       3250.85       220.35 o
  11   6  14        186.07        253.56        40.45 o
 -13   7  14      13180.63      14024.30       731.00 o
 -12   7  14       1043.56       1379.17       104.64 o
 -11   7  14      29366.64      31103.40       789.68 o
 -10   7  14         21.86         85.19        37.02 o
  -9   7  14      40899.58      40926.82       728.28 o
  -8   7  14         52.03        115.99        29.23 o
  -7   7  14      57847.73      56692.91       789.19 o
  -6   7  14        569.90        629.41        38.14 o
  -5   7  14      59176.29      58762.66       743.84 o
  -4   7  14        965.24       1016.04        46.38 o
  -3   7  14      62151.39      62778.47      1162.47 o
  -2   7  14        186.01        270.37        42.88 o
  -1   7  14     101644.03     104545.32      1665.47 o
   0   7  14        240.55        249.59        36.78 o
   1   7  14      77142.13      77361.29      1250.41 o
   2   7  14       1090.45       1263.10        67.58 o
   3   7  14      61960.92      60519.21      1175.33 o
   4   7  14       2036.97       2241.00       182.16 o
   5   7  14      71694.11      72731.77      1384.73 o
   6   7  14       1698.07       1711.48        85.32 o
   7   7  14      57896.04      58267.91      1157.48 o
   8   7  14       2434.40       2444.82       119.18 o
   9   7  14      26048.11      27479.42       610.37 o
  10   7  14       2411.91       2502.75       104.68 o
  11   7  14      25500.70      25496.81       700.41 o
 -12   8  14         40.07         71.98        43.90 o
 -11   8  14       6400.93       6514.82       342.74 o
 -10   8  14        152.89        135.91        59.67 o
  -9   8  14       9339.85       9577.79       233.78 o
  -8   8  14       1603.58       1885.03        83.37 o
  -7   8  14      17522.52      17143.47       295.10 o
  -6   8  14       3360.57       3239.89        83.23 o
  -5   8  14      22708.85      23091.39       333.46 o
  -4   8  14        442.08        461.46        34.73 o
  -3   8  14      29221.04      28770.73       618.03 o
  -2   8  14       2749.90       2827.52       105.39 o
  -1   8  14      36519.74      37328.93       756.64 o
   0   8  14        399.16        460.53        51.82 o
   1   8  14      21970.01      20759.57       391.89 o
   2   8  14       3449.82       3509.86       103.12 o
   3   8  14      17158.89      16276.28       326.37 o
   4   8  14       5349.49       5683.72       293.00 o
   5   8  14      28744.94      27867.08       442.78 o
   6   8  14       8084.48       8102.71       184.20 o
   7   8  14       7496.71       7323.38       221.03 o
   8   8  14      11762.36      11688.77       337.40 o
   9   8  14       3390.12       3215.77       148.85 o
  10   8  14       3348.92       3240.16       182.31 o
  11   8  14        671.43        760.41        99.77 o
 -12   9  14       3179.17       3130.14       205.22 o
 -11   9  14        519.95        394.10        91.33 o
 -10   9  14       1331.64       1145.51       104.99 o
  -9   9  14        602.54        628.79        85.63 o
  -8   9  14        631.28        580.21        51.04 o
  -7   9  14       3014.14       3062.57       100.76 o
  -6   9  14       2310.84       2253.95        83.44 o
  -5   9  14       4311.29       4206.25       106.81 o
  -4   9  14       4181.07       4393.95       110.94 o
  -3   9  14      10198.63      10283.62       192.59 o
  -2   9  14       1831.81       2087.39        87.04 o
  -1   9  14       3508.45       3726.85       140.34 o
   0   9  14      10003.29      10313.63       318.43 o
   1   9  14       8700.04       8553.88       243.44 o
   2   9  14       9352.89      10285.51       283.17 o
   3   9  14       3019.15       3173.11       193.26 o
   4   9  14       2890.42       3226.39       280.28 o
   5   9  14       1824.69       1907.96        91.43 o
   6   9  14       2462.55       2271.92       125.02 o
   7   9  14       2188.14       2058.53       126.83 o
   8   9  14       3349.23       3101.61       124.61 o
   9   9  14        961.34       1108.39        81.48 o
  10   9  14        141.19        210.57        55.16 o
 -12  10  14       1639.16       1596.10       181.72 o
 -11  10  14      20423.79      22587.36       820.50 o
 -10  10  14       1038.09       1194.98       101.69 o
  -9  10  14      16736.87      17010.10       509.26 o
  -8  10  14       1044.04        924.81        59.48 o
  -7  10  14      19910.54      19767.92       332.28 o
  -6  10  14         31.17        103.68        27.03 o
  -5  10  14      10200.83      11086.18       239.74 o
  -4  10  14        388.19        391.10        45.07 o
  -3  10  14       7949.01       8287.09       207.89 o
  -2  10  14        872.85        963.44        73.22 o
  -1  10  14       4942.68       4763.36       170.15 o
   0  10  14        789.77        850.58        77.19 o
   1  10  14      16275.20      15786.03       329.07 o
   2  10  14        221.89        253.86        65.16 o
   3  10  14       2002.78       2128.20       159.19 o
   4  10  14        409.71        490.93        88.69 o
   5  10  14       2143.43       2004.95       129.67 o
   6  10  14       2158.84       2459.69       142.23 o
   7  10  14       4673.98       4417.27       323.76 o
   8  10  14        528.74        596.76        83.78 o
   9  10  14       3091.07       3122.23       162.84 o
  10  10  14        739.19        906.87       118.76 o
 -11  11  14       4321.31       4506.67       231.00 o
 -10  11  14      13866.07      14274.78       420.64 o
  -9  11  14       6882.37       7154.48       277.58 o
  -8  11  14      16183.86      16169.03       409.37 o
  -7  11  14       8321.40       8679.21       211.11 o
  -6  11  14      12553.46      12445.07       260.68 o
  -5  11  14      12293.05      12831.14       245.61 o
  -4  11  14       4901.30       4987.06       128.77 o
  -3  11  14      23476.69      23970.84       502.83 o
  -2  11  14      10595.28      11571.60       267.97 o
  -1  11  14      11534.17      11837.15       275.49 o
   0  11  14       6342.50       6842.38       224.25 o
   1  11  14      12295.47      13078.61       650.06 o
   2  11  14         77.52        118.55        70.14 o
   3  11  14      12519.61      12129.20       586.39 o
   4  11  14       1246.18       1256.66       126.94 o
   5  11  14       6457.77       6168.44       230.38 o
   6  11  14        725.60        812.79       106.08 o
   7  11  14      10315.45      10558.81       538.45 o
   8  11  14        107.78        217.45        99.91 o
   9  11  14       5454.27       5327.54       312.65 o
 -10  12  14      16580.35      16350.15       889.86 o
  -9  12  14         54.53         82.00        45.74 o
  -8  12  14      23638.52      24067.11       551.54 o
  -7  12  14         82.40         87.80        50.87 o
  -6  12  14      28018.04      28784.62       599.88 o
  -5  12  14        421.15        483.66        48.52 o
  -4  12  14      36344.16      37004.07       601.46 o
  -3  12  14        782.62        782.68        54.92 o
  -2  12  14      66919.61      69822.15      1468.97 o
  -1  12  14       2315.56       2037.01       153.01 o
   0  12  14      38912.02      40602.65      1035.08 o
   1  12  14        136.89        581.65       139.47 o
   2  12  14      25163.54      27411.95       773.91 o
   3  12  14       2087.76       1650.34       142.19 o
   4  12  14      33945.54      34890.86       934.74 o
   5  12  14       2602.82       2335.45       162.69 o
   6  12  14      18206.79      18310.16       551.33 o
   7  12  14        443.96        524.52       117.46 o
   8  12  14      12650.30      13310.48       576.28 o
   9  12  14         34.64         72.94        64.85 o
 -10  13  14       2505.71       2529.06       184.62 o
  -9  13  14        804.95        597.52       110.52 o
  -8  13  14       4045.43       4148.36       209.32 o
  -7  13  14       1837.25       1876.41       112.05 o
  -6  13  14       1705.63       1914.94        98.77 o
  -5  13  14        202.38        252.98        35.87 o
  -4  13  14       1322.24       1525.03        96.35 o
  -3  13  14       1736.25       1787.58        95.02 o
  -2  13  14        771.68        900.15        82.69 o
  -1  13  14       7246.71       7195.04       301.84 o
   0  13  14       2366.24       3027.39       281.58 o
   1  13  14       7444.69       7971.20       347.90 o
   2  13  14        381.74        363.50        70.12 o
   3  13  14       6403.50       6270.58       279.07 o
   4  13  14        143.44        133.37       102.05 o
   5  13  14       8027.13       7540.34       297.42 o
   6  13  14       1413.03       1314.63       112.19 o
   7  13  14       5317.24       5772.65       325.01 o
   8  13  14        656.72        529.07        58.56 o
  -9  14  14        139.87        154.52        65.67 o
  -8  14  14      18284.54      17232.35       782.60 o
  -7  14  14         90.25         81.94        48.05 o
  -6  14  14      18237.47      17388.67       420.27 o
  -5  14  14         15.42         54.08        32.65 o
  -4  14  14      16382.57      17066.87       520.01 o
  -3  14  14        102.54        103.91        50.95 o
  -2  14  14      21879.38      23173.24       834.77 o
  -1  14  14         11.64         90.39        50.87 o
   0  14  14      26577.48      28369.71       874.97 o
   1  14  14       1284.14       1238.23        99.63 o
   2  14  14      20679.40      21927.50       634.74 o
   3  14  14          8.96         29.20        74.44 o
   4  14  14      22734.95      22857.95       641.20 o
   5  14  14        572.80        521.90        77.11 o
   6  14  14      18097.89      17676.29      1281.27 o
   7  14  14       1677.62       1431.07       136.73 o
  -8  15  14      11055.35      10505.09       312.30 o
  -7  15  14       1953.81       1814.78       114.35 o
  -6  15  14      10355.45      10305.95       341.09 o
  -5  15  14        314.45        276.23        58.89 o
  -4  15  14      19681.51      20572.16       475.81 o
  -3  15  14        710.15        812.87        98.03 o
  -2  15  14      14505.96      16651.61       521.16 o
  -1  15  14        464.29        556.37        90.13 o
   0  15  14      13387.94      15563.76       499.23 o
   1  15  14        257.78        445.08       127.16 o
   2  15  14      14462.88      16343.48      1542.82 o
   3  15  14        748.38        790.43        87.19 o
   4  15  14      10159.11      10953.52       285.95 o
   5  15  14       1587.96       1495.98       101.08 o
   6  15  14       5540.26       5577.60       279.37 o
  -7  16  14       1523.69       1634.72        95.67 o
  -6  16  14        192.52        195.16        50.07 o
  -5  16  14       2601.30       2502.04       169.09 o
  -4  16  14         47.27         45.29        52.47 o
  -3  16  14       1020.51       1145.67       107.29 o
  -2  16  14         13.09         96.36        59.50 o
  -1  16  14       1206.08       1350.37       167.31 o
   0  16  14         64.54         30.03        59.60 o
   1  16  14        532.31        657.33        90.83 o
   2  16  14        631.46        910.48       126.27 o
   3  16  14        471.42        508.15        71.01 o
   4  16  14        619.72        636.44        99.26 o
   5  16  14        121.50         56.86        45.39 o
  -5  17  14         52.85         49.48        49.16 o
  -4  17  14       1586.69       1590.98       107.51 o
  -3  17  14       1396.74       1548.65       111.47 o
  -2  17  14       1140.28       1190.86       103.98 o
  -1  17  14       1112.85       1275.48        77.16 o
   0  17  14       1417.26       1533.85       115.59 o
   1  17  14        755.91        975.71        90.60 o
   2  17  14        212.07        108.35        71.49 o
   3  17  14       3975.39       4251.83       242.05 o
   4  17  14        202.13        140.08        42.41 o
  -2  18  14      15735.53      15447.81       455.64 o
  -1  18  14         91.21        230.75        53.96 o
   0  18  14       9892.31       9559.83       399.33 o
   1  18  14        420.42        504.80        56.40 o
 -14   1  15       9430.35       9239.82       255.72 o
 -13   1  15       1873.25       2103.72       124.17 o
 -12   1  15       7994.01       8649.02       233.08 o
 -11   1  15       9355.97       9605.75       261.40 o
 -10   1  15      17197.98      17351.35       295.87 o
  -9   1  15      23164.43      22118.85       564.19 o
  -8   1  15      15180.58      14288.26       249.49 o
  -7   1  15       8763.84       8004.02       182.42 o
  -6   1  15      26147.28      25068.03       410.27 o
  -5   1  15      22210.43      21379.82       354.99 o
  -4   1  15      29283.96      28599.82       447.75 o
  -3   1  15      39690.96      36533.86      2128.59 o
  -2   1  15      45426.02      42362.48      1045.71 o
  -1   1  15      40344.47      38846.23      1093.67 o
   0   1  15      35784.02      35847.14      1234.49 o
   1   1  15      31776.93      30140.93      1060.43 o
   2   1  15      30318.24      32608.59      1216.81 o
   3   1  15      34604.07      34110.40      1268.78 o
   4   1  15      26598.45      25784.96       939.79 o
   5   1  15      50281.74      50325.21      2408.91 o
   6   1  15      25275.10      24390.39      1132.83 o
   7   1  15      30876.97      31590.76       846.06 o
   8   1  15      21375.58      21743.08       679.53 o
   9   1  15      25925.98      28895.00       781.12 o
  10   1  15       5890.44       5366.36       324.73 o
  11   1  15      21065.59      22304.96       926.74 o
  12   1  15       5877.05       5268.51       256.07 o
 -14   2  15      11709.83      11082.43       416.68 o
 -13   2  15       7234.38       7314.53       229.74 o
 -12   2  15      12112.20      12440.99       339.73 o
 -11   2  15       8234.66       8297.85       205.44 o
 -10   2  15      11844.85      10821.31       286.31 o
  -9   2  15      20936.40      20687.71       410.33 o
  -8   2  15      29384.25      27126.90       496.75 o
  -7   2  15      12828.23      11502.27       215.30 o
  -6   2  15      13883.29      13004.19       243.95 o
  -5   2  15      20233.76      18868.83       320.06 o
  -4   2  15      20439.54      18902.24       313.82 o
  -3   2  15      10418.75       9220.55       210.07 o
  -2   2  15      12608.56      12272.01       671.10 o
  -1   2  15      35786.16      35506.59      1798.34 o
   0   2  15       5072.32       4687.83       185.94 o
   1   2  15      26379.35      26702.81       954.22 o
   2   2  15       3678.04       3769.81       160.83 o
   3   2  15      24715.79      27763.22       688.51 o
   4   2  15       5607.93       5583.48       221.08 o
   5   2  15      22500.50      23259.64       870.02 o
   6   2  15          3.68         72.47        33.51 o
   7   2  15      11371.25      11236.15       366.62 o
   8   2  15        315.96        325.28        54.28 o
   9   2  15      10004.01      10780.10       303.18 o
  10   2  15        176.06        241.33        54.85 o
  11   2  15       6445.68       5729.81       170.21 o
  12   2  15       1797.89       1957.11       105.34 o
 -13   3  15       9579.93       8879.06       646.30 o
 -12   3  15       4876.69       4959.18       159.94 o
 -11   3  15       6800.71       6562.15       189.04 o
 -10   3  15       2074.25       2028.63       119.89 o
  -9   3  15       7422.65       7060.72       174.32 o
  -8   3  15      19740.69      19374.64       313.28 o
  -7   3  15       7081.79       6758.29       160.82 o
  -6   3  15      10194.75       9510.07       181.13 o
  -5   3  15       9124.67       8647.52       179.88 o
  -4   3  15       5745.36       5838.65       120.49 o
  -3   3  15       6135.34       5600.96       149.31 o
  -2   3  15       8070.67       7842.04       339.37 o
  -1   3  15       3184.25       3511.75       164.46 o
   0   3  15       9468.64      10088.87       796.99 o
   1   3  15       6447.28       7054.94       302.88 o
   2   3  15       1252.56       1291.98        73.15 o
   3   3  15       3268.39       3624.42       129.31 o
   4   3  15       1341.41       1513.55        66.53 o
   5   3  15       2593.61       2715.06       114.02 o
   6   3  15         97.95        125.91        38.84 o
   7   3  15        851.70        878.35        69.40 o
   8   3  15       3541.03       3751.69       134.24 o
   9   3  15       3198.87       3126.62       131.32 o
  10   3  15        337.27        338.05        53.05 o
  11   3  15       2276.07       2396.72       142.74 o
  12   3  15         64.47         80.65        20.77 o
 -13   4  15        536.45        761.15       111.58 o
 -12   4  15      12535.24      12487.61       370.43 o
 -11   4  15       3135.38       3369.68       137.61 o
 -10   4  15       8639.40       8401.87       351.47 o
  -9   4  15        549.02        717.58        47.88 o
  -8   4  15      12519.77      11585.60       219.40 o
  -7   4  15         12.46        137.43        27.17 o
  -6   4  15      15813.59      15848.36       269.02 o
  -5   4  15        427.90        563.94        48.02 o
  -4   4  15       7228.36       6729.36       147.11 o
  -3   4  15        108.70        115.06        26.41 o
  -2   4  15      21268.20      19958.11       424.60 o
  -1   4  15        483.73        652.29        62.11 o
   0   4  15       8597.07       8762.34       304.33 o
   1   4  15        327.25        355.22        33.75 o
   2   4  15      10385.51      10583.08       208.04 o
   3   4  15       3610.62       4005.81       117.37 o
   4   4  15       9563.71      10150.90       273.36 o
   5   4  15        132.80        131.85        33.15 o
   6   4  15      13318.82      12886.51       428.23 o
   7   4  15        146.70        215.22        32.79 o
   8   4  15       5443.92       5591.65       163.92 o
   9   4  15         20.19         64.44        41.91 o
  10   4  15       7914.89       8032.50       230.44 o
  11   4  15        113.58        156.16        35.23 o
  12   4  15       3274.36       3081.51        96.04 o
 -13   5  15       8049.40       7290.67       346.15 o
 -12   5  15       7683.10       7766.29       244.22 o
 -11   5  15       3422.73       3370.60       129.60 o
 -10   5  15       9349.72       9681.05       268.39 o
  -9   5  15      17487.42      16794.61       354.47 o
  -8   5  15      21184.95      20950.13       355.95 o
  -7   5  15      14495.16      13137.35       216.30 o
  -6   5  15      21519.18      21065.41       307.94 o
  -5   5  15       4410.03       4165.24       114.03 o
  -4   5  15      19427.18      19477.32       460.09 o
  -3   5  15       5599.25       5646.55       134.50 o
  -2   5  15      19504.46      19352.17       366.98 o
  -1   5  15       5771.26       5789.82       123.54 o
   0   5  15      21038.11      21876.09       661.17 o
   1   5  15        110.79        164.71        55.46 o
   2   5  15      10381.30      10761.11       234.32 o
   3   5  15        282.03        272.91        34.15 o
   4   5  15      16204.67      15546.14       243.74 o
   5   5  15        792.87        803.69        55.90 o
   6   5  15      25279.01      23993.64       391.38 o
   7   5  15       9076.26       8641.13       187.99 o
   8   5  15       2444.12       2478.31       100.03 o
   9   5  15        297.33        323.49        53.09 o
  10   5  15       5073.99       4657.13       184.94 o
  11   5  15       4044.32       3915.77       123.45 o
 -13   6  15      11885.55      11883.60      1326.23 o
 -12   6  15       1255.64       1169.98        96.03 o
 -11   6  15      23209.57      21994.79       494.52 o
 -10   6  15       7158.61       7644.54       226.17 o
  -9   6  15      31055.15      29825.78       558.84 o
  -8   6  15       9727.67       9280.21       223.96 o
  -7   6  15      32600.24      31354.09       517.90 o
  -6   6  15      15431.32      15641.83       297.11 o
  -5   6  15      43154.10      44315.77       686.28 o
  -4   6  15      32848.01      32255.49       802.16 o
  -3   6  15      60209.25      57653.16      1383.97 o
  -2   6  15      51798.55      53983.24       895.97 o
  -1   6  15      83324.60      88142.73      1643.06 o
   0   6  15      21207.69      22244.92       538.28 o
   1   6  15      51730.04      53765.67       897.91 o
   2   6  15      48548.79      47873.60       812.18 o
   3   6  15      42229.38      41665.88       590.34 o
   4   6  15      41423.45      40875.41       593.47 o
   5   6  15      20487.82      21143.50       596.13 o
   6   6  15      30400.04      29865.66       587.90 o
   7   6  15      25729.08      25240.23       737.42 o
   8   6  15      24103.00      23874.38       706.88 o
   9   6  15      15319.59      15395.19       392.52 o
  10   6  15      20659.55      19740.72       522.24 o
  11   6  15       8343.94       7803.39       279.80 o
 -13   7  15       3354.34       3163.22       134.35 o
 -12   7  15        105.78        163.95        51.60 o
 -11   7  15       3758.54       4117.55       260.91 o
 -10   7  15       1818.46       1719.67        93.99 o
  -9   7  15       2009.29       2190.07        98.38 o
  -8   7  15        633.87        581.76        54.65 o
  -7   7  15       9090.97       9390.42       185.35 o
  -6   7  15        848.69        801.01        45.50 o
  -5   7  15       3782.31       3873.10       103.77 o
  -4   7  15       2771.17       2910.84        86.95 o
  -3   7  15       8845.86       9192.16       192.28 o
  -2   7  15         52.05        131.33        32.63 o
  -1   7  15       8804.50       9143.08       253.86 o
   0   7  15       6578.47       6598.03       174.66 o
   1   7  15      11972.62      12088.30       259.82 o
   2   7  15       2312.54       2283.18        91.73 o
   3   7  15       2737.91       2521.82        90.98 o
   4   7  15       2529.31       2412.15       187.23 o
   5   7  15       7793.29       7469.97       212.29 o
   6   7  15       4053.80       4049.40       124.97 o
   7   7  15       1640.33       1624.25       122.13 o
   8   7  15       1611.22       1603.70       107.19 o
   9   7  15       2388.90       2533.45       126.08 o
  10   7  15       1630.22       1590.97        73.31 o
  11   7  15        718.65        769.89        58.76 o
 -12   8  15       4880.51       5158.13       200.17 o
 -11   8  15       3648.70       4044.71       251.69 o
 -10   8  15       4293.48       4337.08       199.91 o
  -9   8  15       7160.15       7286.83       252.81 o
  -8   8  15       9230.96       9301.68       290.34 o
  -7   8  15      15604.71      15494.21       304.10 o
  -6   8  15      16802.31      17302.03       269.82 o
  -5   8  15      12627.78      12731.07       227.23 o
  -4   8  15       8998.04       8816.05       161.76 o
  -3   8  15      15143.88      15690.34       246.45 o
  -2   8  15      20554.22      22499.01       498.49 o
  -1   8  15      14094.82      14379.96       302.97 o
   0   8  15      26722.70      26831.10       577.04 o
   1   8  15      19350.29      20071.53       606.06 o
   2   8  15      21336.08      21337.28       555.92 o
   3   8  15      11609.15      11521.06       233.15 o
   4   8  15      27230.93      25675.25       735.99 o
   5   8  15       9324.10       9145.77       196.45 o
   6   8  15      18632.31      18205.30       362.60 o
   7   8  15       5079.99       5161.96       269.87 o
   8   8  15      11420.15      10706.34       314.81 o
   9   8  15       5808.96       5560.82       223.74 o
  10   8  15       9921.43       9930.73       313.48 o
 -12   9  15       5052.24       4763.76       201.43 o
 -11   9  15      18780.96      18979.37       720.05 o
 -10   9  15       5076.65       5297.93       227.37 o
  -9   9  15      18223.75      18369.68       420.97 o
  -8   9  15       5794.82       5857.75       192.04 o
  -7   9  15      16565.19      17227.84       327.82 o
  -6   9  15       9205.08       9379.00       260.91 o
  -5   9  15      15644.14      16313.76       259.76 o
  -4   9  15      12209.83      12225.46       221.84 o
  -3   9  15      14871.46      15730.81       299.45 o
  -2   9  15       8499.86       9095.48       214.57 o
  -1   9  15       8604.70       9439.17       261.05 o
   0   9  15      14460.18      15507.64       368.86 o
   1   9  15      14471.65      15265.04       373.48 o
   2   9  15      18065.61      18129.02       430.92 o
   3   9  15       7961.38       8600.10       346.17 o
   4   9  15      12332.35      12042.00       798.95 o
   5   9  15       1801.60       1978.12       100.32 o
   6   9  15       3972.57       4013.08       135.26 o
   7   9  15       2121.93       2122.02       120.40 o
   8   9  15      11900.32      11861.24       420.37 o
   9   9  15        379.31        426.98        55.80 o
  10   9  15       3022.71       3005.32       146.13 o
 -11  10  15       5271.04       5680.72       282.03 o
 -10  10  15       1560.38       1531.88       111.99 o
  -9  10  15      10171.21      10341.71       350.04 o
  -8  10  15       2958.54       2649.98       105.25 o
  -7  10  15      12329.98      12279.92       253.48 o
  -6  10  15        876.46       1034.42        62.75 o
  -5  10  15       8860.15       9216.98       187.47 o
  -4  10  15       2349.87       2692.84        89.35 o
  -3  10  15       4303.41       4491.15       145.41 o
  -2  10  15        540.73        597.38        57.85 o
  -1  10  15       4685.99       4910.26       221.17 o
   0  10  15        771.58        663.37       110.31 o
   1  10  15       4191.17       4730.02       223.57 o
   2  10  15        186.70        246.07        63.51 o
   3  10  15       3470.95       3387.89       201.52 o
   4  10  15         93.23         89.15        61.10 o
   5  10  15       2361.86       2604.41       145.61 o
   6  10  15        382.34        481.09        60.00 o
   7  10  15       2361.48       2559.80       159.94 o
   8  10  15        561.96        414.34       118.89 o
   9  10  15       2246.99       2218.92       203.11 o
  10  10  15        287.89        411.66        50.32 o
 -11  11  15       6502.09       6378.68       214.33 o
 -10  11  15        154.43        146.66        49.59 o
  -9  11  15       7088.61       7089.12       261.16 o
  -8  11  15       1458.34       1537.07        97.45 o
  -7  11  15      14578.60      14383.90       293.19 o
  -6  11  15        135.80        147.74        40.38 o
  -5  11  15       7127.00       7140.17       179.85 o
  -4  11  15        540.02        532.34        38.05 o
  -3  11  15      20414.61      21466.32       385.78 o
  -2  11  15       8156.58       8935.49       205.78 o
  -1  11  15      20416.08      21875.19       437.55 o
   0  11  15       4418.13       4715.93       206.42 o
   1  11  15       9317.53       9280.44       512.98 o
   2  11  15       3053.86       3537.02       222.62 o
   3  11  15      13664.29      13655.10       469.16 o
   4  11  15       5584.58       5657.20       266.54 o
   5  11  15      19391.54      19742.05       496.74 o
   6  11  15        655.26        820.97       161.81 o
   7  11  15       8712.49       8509.91       458.34 o
   8  11  15       3624.86       3838.25       272.43 o
   9  11  15       7602.77       7443.70       372.22 o
 -10  12  15         57.14         87.70        38.91 o
  -9  12  15       5366.45       5310.92       202.80 o
  -8  12  15        108.78        165.70        62.13 o
  -7  12  15       7870.87       8083.46       255.69 o
  -6  12  15          6.15         67.88        36.91 o
  -5  12  15       9304.30       9803.60       206.16 o
  -4  12  15        949.54        887.22        49.51 o
  -3  12  15       4882.99       4924.61       171.85 o
  -2  12  15        433.73        368.67        66.03 o
  -1  12  15      18145.37      18692.11       555.26 o
   0  12  15        924.54        841.60       135.54 o
   1  12  15      14307.29      15386.15       739.13 o
   2  12  15       1734.32       1804.51       147.36 o
   3  12  15       6858.09       7152.15       305.14 o
   4  12  15       1353.03       1277.16       126.82 o
   5  12  15      10897.49      10966.49       391.69 o
   6  12  15       4222.25       3694.51       193.74 o
   7  12  15       7855.50       8305.32       429.18 o
   8  12  15       1891.79       1812.73       170.34 o
  -9  13  15       6252.40       5522.31       310.63 o
  -8  13  15      19777.15      19916.44       554.78 o
  -7  13  15       7598.06       7527.74       289.92 o
  -6  13  15      31975.91      31965.28       686.84 o
  -5  13  15       9755.13       8883.92       196.87 o
  -4  13  15      30166.19      30649.35       845.85 o
  -3  13  15       8846.47       8734.02       262.22 o
  -2  13  15      23139.13      24518.34      1084.41 o
  -1  13  15      19103.38      19813.36       868.05 o
   0  13  15      24372.36      26838.99      1100.68 o
   1  13  15      22350.46      24572.09       707.25 o
   2  13  15      15897.08      17319.21       449.36 o
   3  13  15      16699.27      17154.15       738.32 o
   4  13  15      12282.36      13220.82       494.11 o
   5  13  15      15274.32      14699.31       459.42 o
   6  13  15      10955.75      11326.59       365.87 o
   7  13  15      13226.84      13318.73       561.98 o
   8  13  15       9315.37       9354.74       406.50 o
  -9  14  15       1291.86       1159.68       119.47 o
  -8  14  15       6218.17       6009.08       317.82 o
  -7  14  15        655.01        756.87        81.89 o
  -6  14  15      10859.45      10281.08       348.61 o
  -5  14  15       1322.73       1146.98        86.30 o
  -4  14  15       6506.14       6395.09       256.97 o
  -3  14  15       2344.51       2333.33       160.24 o
  -2  14  15       1696.37       1874.84       149.02 o
  -1  14  15       1903.65       2295.16       202.19 o
   0  14  15       6891.86       7820.52       308.27 o
   1  14  15       4015.09       4371.47       425.64 o
   2  14  15       5695.96       5841.75       354.20 o
   3  14  15       1677.54       1814.98       184.81 o
   4  14  15       4437.51       4267.65       203.93 o
   5  14  15       1803.97       1974.53       127.03 o
   6  14  15       2127.98       2038.69       173.77 o
   7  14  15        931.94        813.53       102.53 o
  -8  15  15       1186.59       1147.30       141.96 o
  -7  15  15       1726.56       1701.94       103.91 o
  -6  15  15        735.36        799.70        81.58 o
  -5  15  15       3909.72       3775.11       144.67 o
  -4  15  15       2904.53       3280.47       245.15 o
  -3  15  15       2118.08       2094.19       146.20 o
  -2  15  15       3288.15       3334.62       187.91 o
  -1  15  15       2473.93       2747.66       172.24 o
   0  15  15       1270.92       1418.42       127.89 o
   1  15  15       2847.34       3363.97       434.80 o
   2  15  15       2099.28       2078.40       112.87 o
   3  15  15        926.50        984.33        92.19 o
   4  15  15       3394.50       3249.51       128.60 o
   5  15  15       3816.29       3500.81       181.31 o
   6  15  15       1312.18       1343.86       121.07 o
  -6  16  15       9222.65       9030.47       492.07 o
  -5  16  15       3834.90       3490.80       369.30 o
  -4  16  15      12054.00      13453.35       786.64 o
  -3  16  15       3366.84       3459.99       231.22 o
  -2  16  15       6297.08       7003.65       273.57 o
  -1  16  15       1410.65       1691.63       213.25 o
   0  16  15       5227.30       6130.83       456.96 o
   1  16  15       1981.87       2200.56       140.15 o
   2  16  15       4382.99       5233.64       304.29 o
   3  16  15       2533.00       2240.00       127.16 o
   4  16  15       2219.75       2305.20       169.88 o
  -4  17  15       7959.28       8097.27       264.62 o
  -3  17  15       1039.93        997.15        88.88 o
  -2  17  15       8439.97       9119.08       573.54 o
  -1  17  15        504.46        564.34        89.20 o
   0  17  15       5510.89       5832.34       319.19 o
   1  17  15        599.91        518.56        86.80 o
   2  17  15       4180.87       4587.96       253.33 o
   3  17  15       3972.06       3714.08       151.05 o
 -13   0  16      17001.87      18191.59       932.51 o
 -12   0  16       1997.46       2045.77       155.26 o
 -11   0  16      23745.64      24673.86       651.95 o
 -10   0  16       4940.66       5208.96       324.79 o
  -9   0  16      25928.20      25828.51       677.99 o
  -8   0  16       1167.21       1289.19        76.38 o
  -7   0  16      35612.08      33364.82       712.80 o
  -6   0  16        181.44        195.96        45.40 o
  -5   0  16      54660.58      52386.84      1919.53 o
  -4   0  16        955.80        956.27       201.76 o
  -3   0  16      45173.63      42760.84       955.58 o
  -2   0  16        439.02        677.49       152.95 o
  -1   0  16      99547.76      97393.52      2204.49 o
   0   0  16        710.26        610.77        99.18 o
   1   0  16      58363.19      57598.55      1906.87 o
   2   0  16       4356.33       4624.83       269.52 o
   3   0  16      84821.41      81352.77      2625.35 o
   4   0  16       7939.01       7542.46       347.29 o
   5   0  16      50932.96      48592.80      1973.34 o
   6   0  16        430.08        459.15        61.61 o
   7   0  16      60743.12      57600.74      1170.99 o
   8   0  16        417.44        359.54        64.45 o
   9   0  16      51150.92      50985.98      1322.25 o
  10   0  16        910.69       1142.30       124.27 o
  11   0  16      39530.54      37757.04      1395.37 o
  12   0  16       1194.42       1356.72       103.06 o
 -13   1  16       4209.89       4158.61       120.26 o
 -12   1  16          4.48         54.29        35.43 o
 -11   1  16       1471.50       1516.12        89.34 o
 -10   1  16          8.87         41.60        26.33 o
  -9   1  16       8910.13       8341.66       380.31 o
  -8   1  16        318.74        280.91        35.87 o
  -7   1  16      19086.88      18033.58       364.18 o
  -6   1  16        234.09        232.31        33.73 o
  -5   1  16       9101.75       8108.82       164.00 o
  -4   1  16        680.79        705.74        41.59 o
  -3   1  16      22936.92      21114.91       465.90 o
  -2   1  16       4435.26       4033.22       107.06 o
  -1   1  16      38111.75      36221.36       734.96 o
   0   1  16         38.25         93.13        62.93 o
   1   1  16      28916.00      27607.58       722.36 o
   2   1  16       1304.32       1522.15        97.52 o
   3   1  16      13599.58      13221.85       388.32 o
   4   1  16       3893.53       4108.61       135.09 o
   5   1  16      26362.44      25704.48      1156.39 o
   6   1  16       2856.03       2974.62       116.27 o
   7   1  16       8140.63       8050.36       195.39 o
   8   1  16       1652.89       1772.90       115.18 o
   9   1  16       2793.76       2994.73       178.47 o
  10   1  16       6338.25       6501.17       209.50 o
  11   1  16       1676.42       1715.95       195.36 o
  12   1  16       5608.97       5304.51       168.76 o
 -13   2  16       2993.56       3305.86       143.33 o
 -12   2  16       3024.49       2839.48        93.44 o
 -11   2  16       5769.29       5680.63       200.26 o
 -10   2  16       2416.93       2454.63       133.26 o
  -9   2  16      22377.11      20699.43       597.39 o
  -8   2  16       2641.68       2516.58       108.56 o
  -7   2  16      30248.48      28348.83       461.47 o
  -6   2  16       1582.04       1733.65        67.67 o
  -5   2  16      20187.19      19596.10       333.86 o
  -4   2  16       3381.71       3252.74       115.88 o
  -3   2  16      52346.05      50464.93       639.99 o
  -2   2  16        559.15        593.31        47.95 o
  -1   2  16      60807.09      55626.10      1080.75 o
   0   2  16       1408.18       1637.05       138.20 o
   1   2  16      22169.79      20939.51       396.08 o
   2   2  16        973.21       1244.71        94.09 o
   3   2  16      26261.79      27226.07       931.15 o
   4   2  16       1419.74       1623.07       103.11 o
   5   2  16      22939.85      22852.57       724.33 o
   6   2  16       1536.51       1465.23        76.31 o
   7   2  16       9205.31       9143.82       192.84 o
   8   2  16        596.13        699.31        69.95 o
   9   2  16      16123.22      16891.15       795.45 o
  10   2  16        649.31        768.56        71.53 o
  11   2  16       9786.10      10026.08       338.55 o
 -13   3  16      26217.82      26691.32      1831.65 o
 -12   3  16       4743.05       4707.01       199.97 o
 -11   3  16      32572.30      31687.18       894.87 o
 -10   3  16       1470.85       1522.48       130.27 o
  -9   3  16      30917.15      30344.01       466.59 o
  -8   3  16       1129.58       1082.37        62.97 o
  -7   3  16      40191.39      37837.11       549.04 o
  -6   3  16       1010.35       1003.54        55.55 o
  -5   3  16      45422.64      44381.89       677.63 o
  -4   3  16        240.14        316.77        28.46 o
  -3   3  16      31068.07      29182.50       426.59 o
  -2   3  16       1327.23       1347.76        67.39 o
  -1   3  16      25903.93      26282.60       522.34 o
   0   3  16       1582.65       1785.00        75.72 o
   1   3  16      15557.21      14969.39       500.86 o
   2   3  16        476.20        524.67        41.06 o
   3   3  16      14033.60      14396.41       423.06 o
   4   3  16       1250.93       1300.00        63.88 o
   5   3  16       8615.94       8543.20       227.91 o
   6   3  16         19.31        102.12        36.15 o
   7   3  16       4291.66       4336.11       128.11 o
   8   3  16        320.09        311.05        48.73 o
   9   3  16       8244.67       8243.98       204.29 o
  10   3  16       1236.80       1152.05        68.44 o
  11   3  16       3376.52       3491.51       118.93 o
 -13   4  16       1067.02       1031.11        78.28 o
 -12   4  16      23826.68      24826.95      1440.15 o
 -11   4  16         11.12         94.01        45.56 o
 -10   4  16      17390.87      16979.06       404.76 o
  -9   4  16         17.38         64.01        28.25 o
  -8   4  16      46865.32      44949.51       632.54 o
  -7   4  16        266.56        277.69        32.64 o
  -6   4  16      39911.36      39148.68       619.75 o
  -5   4  16       2890.09       2984.34        86.84 o
  -4   4  16      35981.30      35141.04       546.26 o
  -3   4  16        668.34        807.22        76.98 o
  -2   4  16      22274.95      20475.01       498.05 o
  -1   4  16       7360.56       6967.34       171.75 o
   0   4  16      23351.08      24924.79       779.24 o
   1   4  16      11759.26      11981.82       208.94 o
   2   4  16       3317.60       3311.73        99.86 o
   3   4  16       3466.41       3226.10        91.14 o
   4   4  16       9554.50       9136.10       175.43 o
   5   4  16       2343.00       2495.89        95.78 o
   6   4  16       6142.26       5807.74       157.01 o
   7   4  16       7552.27       7412.73       174.24 o
   8   4  16        810.09        774.69        64.97 o
   9   4  16        949.53       1015.42        77.41 o
  10   4  16       1775.87       1571.60       104.18 o
  11   4  16       2033.02       1778.26        91.27 o
 -13   5  16          3.59         12.43        41.99 o
 -12   5  16       2793.27       2491.01       120.08 o
 -11   5  16          6.97         52.56        35.29 o
 -10   5  16       6972.13       7408.24       263.26 o
  -9   5  16         67.05        105.73        37.73 o
  -8   5  16      21484.93      20515.68       415.01 o
  -7   5  16        469.45        531.93        39.83 o
  -6   5  16      17324.85      16920.88       302.90 o
  -5   5  16       1531.71       1636.63        69.11 o
  -4   5  16      32656.88      31831.07       639.76 o
  -3   5  16          7.98        160.78        28.03 o
  -2   5  16      67813.05      65275.36      1392.67 o
  -1   5  16         80.76        161.50        30.25 o
   0   5  16      39879.94      42297.27       908.50 o
   1   5  16         25.04         62.53        28.94 o
   2   5  16      38071.95      39499.79       672.59 o
   3   5  16        851.45        782.35        47.58 o
   4   5  16      42624.12      42466.41      1029.08 o
   5   5  16       3530.71       3315.57       110.69 o
   6   5  16      36409.40      35281.16       580.22 o
   7   5  16        335.39        426.41        49.65 o
   8   5  16      19453.16      19523.66       449.90 o
   9   5  16        227.95        315.28        71.77 o
  10   5  16      16409.24      16413.27       560.30 o
  11   5  16       1064.65        932.95        56.79 o
 -13   6  16        156.94        186.22        40.88 o
 -12   6  16        119.51        161.63        52.77 o
 -11   6  16        910.72       1035.40        80.78 o
 -10   6  16        136.21        141.83        44.28 o
  -9   6  16         27.43         72.52        42.23 o
  -8   6  16        731.89        766.40        79.32 o
  -7   6  16        283.49        413.10        48.93 o
  -6   6  16       3696.88       3551.45       150.99 o
  -5   6  16        101.72        144.30        34.98 o
  -4   6  16        184.75        260.98        46.45 o
  -3   6  16        852.01        919.85        52.49 o
  -2   6  16       5641.06       5903.84       184.45 o
  -1   6  16        780.53        750.39        57.25 o
   0   6  16       8425.88       8721.09       185.53 o
   1   6  16      11386.74      12054.70       262.29 o
   2   6  16        763.44        717.99        55.09 o
   3   6  16       5201.35       5284.36       126.62 o
   4   6  16       5076.71       4713.31       132.67 o
   5   6  16       6170.98       5895.26       247.18 o
   6   6  16       1595.02       1616.96        95.76 o
   7   6  16       9538.67       9501.55       370.45 o
   8   6  16        124.34        150.80        65.21 o
   9   6  16       6530.00       6696.95       264.14 o
  10   6  16        197.34        181.41        36.52 o
  11   6  16       4755.99       4338.62       160.77 o
 -12   7  16      13963.48      14467.67       735.65 o
 -11   7  16         88.97        153.67        42.77 o
 -10   7  16      26826.21      26987.86       904.37 o
  -9   7  16       2814.99       2773.60       156.63 o
  -8   7  16      33224.07      33506.44       705.43 o
  -7   7  16       3141.55       3328.30       139.01 o
  -6   7  16      33065.19      33303.05       494.02 o
  -5   7  16       1746.09       2023.22       102.71 o
  -4   7  16      45046.20      46239.44      1018.77 o
  -3   7  16       3732.37       4061.95       146.04 o
  -2   7  16      54239.63      56825.86       957.00 o
  -1   7  16       1066.95       1266.49        84.25 o
   0   7  16      44681.76      45370.28       782.80 o
   1   7  16       6972.30       7468.18       187.05 o
   2   7  16      61676.27      60919.41      1015.24 o
   3   7  16       3670.60       3826.65       116.26 o
   4   7  16      52188.55      51903.18      1209.74 o
   5   7  16        566.46        606.41        74.35 o
   6   7  16      43350.05      42348.94      1177.71 o
   7   7  16        163.71        132.42        71.91 o
   8   7  16      26942.65      26797.45       597.34 o
   9   7  16        116.19        154.00        46.60 o
  10   7  16      24561.53      22858.03      1039.86 o
 -12   8  16       8781.73       9071.89       285.82 o
 -11   8  16       2695.49       2810.44       199.89 o
 -10   8  16      11997.75      11534.70       290.22 o
  -9   8  16        795.43        767.79        65.94 o
  -8   8  16      12908.53      12727.76       327.64 o
  -7   8  16       2916.35       2919.86        99.43 o
  -6   8  16      19539.47      19473.80       318.61 o
  -5   8  16       5367.04       5295.64       126.86 o
  -4   8  16      24333.60      25035.00       470.26 o
  -3   8  16       3528.38       3865.82       147.13 o
  -2   8  16      17017.07      17860.15       419.54 o
  -1   8  16       2080.92       1975.52        90.39 o
   0   8  16      39988.11      41566.00       845.46 o
   1   8  16       3705.82       3667.07       140.93 o
   2   8  16      30733.96      32457.84      1109.26 o
   3   8  16          7.10         62.92        37.63 o
   4   8  16      27179.86      25411.93       576.72 o
   5   8  16         26.26         74.81        44.33 o
   6   8  16       8657.83       8725.75       219.31 o
   7   8  16         38.40         97.72        80.17 o
   8   8  16       9627.25       9692.85       288.59 o
   9   8  16       1921.40       2002.67       157.55 o
  10   8  16       4147.67       3850.92       161.13 o
 -12   9  16        307.19        383.12        52.89 o
 -11   9  16        778.24        701.87        75.69 o
 -10   9  16        100.23         96.34        54.26 o
  -9   9  16        251.69        180.25        40.97 o
  -8   9  16       2246.26       2129.24       107.97 o
  -7   9  16       2449.66       2202.48       109.34 o
  -6   9  16       1102.60       1174.76        58.20 o
  -5   9  16       1022.83        995.73        54.35 o
  -4   9  16       9184.37       8680.81       253.97 o
  -3   9  16         40.99         88.02        30.56 o
  -2   9  16       6427.08       6633.04       207.78 o
  -1   9  16        133.67        210.89        38.44 o
   0   9  16       2476.22       2313.77       128.07 o
   1   9  16        786.16        819.65        61.42 o
   2   9  16       6363.09       6402.88       243.59 o
   3   9  16       1454.24       1756.65       112.37 o
   4   9  16       2657.68       2779.00       198.92 o
   5   9  16       1187.53       1205.56        74.86 o
   6   9  16       1808.59       1671.81        86.42 o
   7   9  16       2683.27       2651.11       133.40 o
   8   9  16        641.70        574.22        60.90 o
   9   9  16        114.72        143.19        39.28 o
  10   9  16       2801.34       2507.15       123.75 o
 -11  10  16       2191.44       2228.07       116.42 o
 -10  10  16      15407.39      16296.21       465.76 o
  -9  10  16       3143.77       3232.65       166.27 o
  -8  10  16      15483.72      15526.50       513.69 o
  -7  10  16       5026.79       5035.19       153.91 o
  -6  10  16      14443.10      15409.09       297.43 o
  -5  10  16        667.92        666.12        51.26 o
  -4  10  16      13867.46      13852.42       579.59 o
  -3  10  16        928.19       1052.72       118.40 o
  -2  10  16      14365.10      15291.28       379.05 o
  -1  10  16       2437.45       2896.77       167.57 o
   0  10  16       3860.36       4227.38       205.31 o
   1  10  16       8418.88       8958.44       331.38 o
   2  10  16       4359.47       4482.10       216.71 o
   3  10  16       6872.29       7699.74       323.26 o
   4  10  16       3861.32       3872.52       284.91 o
   5  10  16       6163.72       6442.96       300.55 o
   6  10  16       3755.29       3417.91       156.68 o
   7  10  16       1967.18       2276.02       146.99 o
   8  10  16       1748.14       1694.66       182.99 o
   9  10  16       4040.54       3906.34       257.71 o
 -10  11  16       1654.30       1586.69        99.31 o
  -9  11  16      13970.68      13280.46       396.46 o
  -8  11  16       1333.38       1213.53        83.59 o
  -7  11  16      19777.39      19870.51       637.37 o
  -6  11  16       4364.04       4587.46       170.50 o
  -5  11  16      12281.57      12162.04       388.35 o
  -4  11  16       4811.42       5088.30       138.86 o
  -3  11  16       4862.29       4945.51       155.63 o
[truncated: 164,076 more chars]
